# Supplementary material for: Screening and genomic identification of the bacterial pathogens from an apple orchard in Kazakhstan
Source: PeerJ. 2026 Jun 23;14:e21078. doi: 10.7717/peerj.21078 (PMC13308539; doi:10.7717/peerj.21078)
Supplement: Supplemental Information 1 [file peerj-14-21078-s001.zip]

Archive with 3 entries (3 files):
- erwinia_crispr1.fasta
- erwinia_crispr2.fasta
- erwinia_crispr3.fasta
