# Supplementary material for: Screening and genomic identification of the bacterial pathogens from an apple orchard in Kazakhstan
Source: PeerJ. 2026 Jun 23;14:e21078. doi: 10.7717/peerj.21078 (PMC13308539; doi:10.7717/peerj.21078)
Supplement: Supplemental Information 1 [file peerj-14-21078-s001.zip › erwinia_crispr1.fasta]

>Ea08KZ CRISPR1
GTGTTCCCCGCGTGAGCGGGGATAAACCGTTATTCATGAGCCTTTTTATCTTCGCGGCATGGTGTTCCCCGCGTGAGCGG
GGATAAACCGGTAAATAGCAAAATGATAAATAATTTATCAATGTGTTCCCCGCGTGAGCGGGGATAAACCGCTATGCAGA
AGCGGAGGGCGGCGAGTGATGGAGTGTTCCCCGCGTGAGCGGGGATAAACCGAGCATCTCGGGAACTGTGTTTTTTGTAT
AAAAGTGTTCCCCGCGTGAGCGGGGATAAACCGAAGATGCTTTGACATTAATTATCTCCATAAAAGTGTTCCCCGCGTGA
GCGGGGATAAACCGCAAGCGATCAACCTGTTTTTCAGTAGGTTTAAGTGTTCCCCGCGTGAGCGGGGATAAACCGGATTG
CGCATGAGCACTGAAATTGTTCACAGCGTGTTCCCCGCGTGAGCGGGGATAAACCGGATTGCGCATGAGCACTGAAATTG
TTCACAGCGTGTTCCCCGCGTGAGCGGGGATAAACCGACAAAAGACAACACCCCCCTTACCCCCCCACGGTGTTCCCCGC
GTGAGCGGGGATAAACCGCAGGTATTTCGGATAGCCGGTTGTCTCGGCGGGTGTTCCCCGCGTGAGCGGGGATAAACCGA
CTGAAATTTAAAATCACCGCTAACCCGCCAGGTGTTCCCCGCGTGAGCGGGGATAAACCGGGCGATGAGGGAGTACGCGG
AGCGGCAGGGTAGTGTTCCCCGCGTGAGCGGGGATAAACCGAAAAGCCAACCGCCCGCCCGTAATAAACCTGAGTGTTCC
CCGCGTGAGCGGGGATAAACCGGTTGCAGAGACTTAAAGATCGTCTGCTAGTTAGTGTTCCCCGCGTGAGCGGGGATAAA
CCGTAAATGGTTGTCCGTTCTTGGCGCAGACGGCTGTGTTCCCCGCGTGAGCGGGGATAAACCGTAAAGGAGCATGCTTA
TACAACTGACAAAATCGTGTTCCCCGCATGAGCGGGGATAAACCGAGATTTGGCGGAAATGTCGGCGGAGATGCCCCGTG
TTCCCCGCGTGAGCGGGGATAAACCGAAATGTCCTGTGGCTCGGCCCGATGCTGCAATGTGTTCCCCGCGTGAGCGGGGA
TAAACCGGAGATCATTCTCATCCCTCATGTTTTCCAGGAGTGTTCCCCGCGTGAGCGGGGATAAACCAATTGTAAAATCC
TCTCCGCCAAATTTGATTACGTGTTCCCCGCGTGAGCGGGGATAAACCGAAACTCTCGCATACATGGACGGAATTTAACG
AGTGTTCCCCGCGTGAGCGGGGATAAACCGACGATTTGCCTGAAACCTCAACGAAGTTCGACGTGTTCCCCGCGTGAGCG
GGGATAAACCGCTGATGGCGTCACGAGCCATACGGAATGTGACGTGTTCCCCGCGTGAGCGGGGATAAACCGCAAAAATT
TGCGCATGTCATCTATCTTTTTTTGTGTTCCCCGCGTGAGCGGGGATAAACCGCCCTCGGGGAGGGCTTTGCGTTGTTAC
TCAGAGTGTTCCCCGCGTGAGCGGGGATAAACCGGTTACGTTGAATGTATCGTTGGATGTGATTAAGTGTTCCCCGCGTG
AGCGGGGATAAACCGTACATCGAACAATGCCAATTGTTGACGTTCTTGTGTTCCCCGCGTGAGCGGGGATAAACCGCCGC
GAAAATCCGCAGTGAGCTGGCAATGAGCGTGTTCCCCGCGTTAGCGGGGATAAACCGGCTGTCTATCTGGGCTGCCTCTA
TCCAGCAATGTGTTCCCCGCGTGAGCGGGGATAAACCGACTTCGGTGAGAATGTCGAATTGCCACCAGATGTGTTCCCCG
CGTGAGCGGGGATAAACCATTGAATCAGAGTCTTTCAGGGACGATGTTTTCGTGTTCCCCGCGTGAGCGGGGATAAACCG
TGAAGCAGCCAGAATCCCATCCGGCCTTTATCGTGTTCCCCGCGTGAGCGGGGATAAACCGGCTTTTGTACCCTTTACAG
TCAACGTACTGCTGTGTTCCCCGCGTGAGCGGGGATAAACCGAGATTGAGATCTTATCAACGGACTCTGACGCCGTGTTC
CCCGCGTGAGCAGGGATAAACCGTTTCTTCACACACAACGGTGAGGGCATTGTCTGTGTTCCCCGCGTGAGCGTGGATAA
ACCGTGATAAAGTAACGTTCCGAATGGCGCGTGATGGTGTTCCCCGCATGAGCGGGATAAACCGC---------------
--------------------------------------------------------------------------------
--------------------------------------------------------------------------------
--------------------------------------------------------------------------------
--------------------------------------------------------------------------------
--------------------------------------------------------------------------------
--------------------------------------------------------------------------------
--------------------------------------------------------------------------------
--------------------------------------------------------------------------------
--------------------------------------------------------------------------------
--------------------------------------------------------------------------------
--------------------------------------------------------------------------------
--------------------------------------------------------------------------------
--------------------------------------------------------------------------------
--------------------------------------------------------------------------------
--------------------------------------------------------------------------------
--------------------------------------------------------------------------------
--------------------------------------------------------------------------------
--------------------------------------------------------------------------------
--------------------------------------------------------------------------------
--------------------------------------------------------------------------------
--------------------------------------------------------------------------------
--------------------------------------------------------------------------------
--------------------------------------------------------------------------------
--------------------------------------------------------------------------------
--------------------------------------------------------------------------------
--------------------------------------------------------------------------------
--------------------------------------------------------------------------------
--------------------------------------------------------------------------------
--------------------------------------------------------------------------------
--------------------------------------------------------------------------------
--------------------------------------------------------------------------------
--------------------------------------------------------------------------------
--------------------------------------------------------------------------------
--------------------------------------------------------------------------------
--------------------------------------------------------------------------------
--------------------------------------------------------------------------------
--------------------------------------------------------------------------------
--------------------------------------------------------------------------------
--------------------------------------------------------------------------------
--------------------------------------------------------------------------------
--------------------------------------------------------------------------------
--------------------------------------------------------------------------------
--------------------------------------------------------------------------------
--------------------------------------------------------------------------------
--------------------------------------------------------------------------------
--------------------------------------------------------------------------------
--------------------------------------------------------------------------------
--------------------------------------------------------------------------------
------------------------------
>Ea09KZ CRISPR1
GTGTTCCCCGCGTGAGCGGGGATAAACCGTTATTCATGAGCCTTTTTATCTTCGCGGCATGGTGTTCCCCGCGTGAGCGG
GGATAAACCGGTAAATAGCAAAATGATAAATAATTTATCAATGTGTTCCCCGCGTGAGCGGGGATAAACCGCTATGCAGA
AGCGGAGGGCGGCGAGTGATGGAGTGTTCCCCGCGTGAGCGGGGATAAACCGAGCATCTCGGGAACTGTGTTTTTTGTAT
AAAAGTGTTCCCCGCGTGAGCGGGGATAAACCGAAGATGCTTTGACATTAATTATCTCCATAAAAGTGTTCCCCGCGTGA
GCGGGGATAAACCGCAAGCGATCAACCTGTTTTTCAGTAGGTTTAAGTGTTCCCCGCGTGAGCGGGGATAAACCGGATTG
CGCATGAGCACTGAAATTGTTCACAGCGTGTTCCCCGCGTGAGCGGGGATAAACCGGATTGCGCATGAGCACTGAAATTG
TTCACAGCGTGTTCCCCGCGTGAGCGGGGATAAACCGACAAAAGACAACACCCCCCTTACCCCCCCACGGTGTTCCCCGC
GTGAGCGGGGATAAACCGCAGGTATTTCGGATAGCCGGTTGTCTCGGCGGGTGTTCCCCGCGTGAGCGGGGATAAACCGA
CTGAAATTTAAAATCACCGCTAACCCGCCAGGTGTTCCCCGCGTGAGCGGGGATAAACCGGGCGATGAGGGAGTACGCGG
AGCGGCAGGGTAGTGTTCCCCGCGTGAGCGGGGATAAACCGAAAAGCCAACCGCCCGCCCGTAATAAACCTGAGTGTTCC
CCGCGTGAGCGGGGATAAACCGGTTGCAGAGACTTAAAGATCGTCTGCTAGTTAGTGTTCCCCGCGTGAGCGGGGATAAA
CCGTAAATGGTTGTCCGTTCTTGGCGCAGACGGCTGTGTTCCCCGCGTGAGCGGGGATAAACCGTAAAGGAGCATGCTTA
TACAACTGACAAAATCGTGTTCCCCGCATGAGCGGGGATAAACCGAGATTTGGCGGAAATGTCGGCGGAGATGCCCCGTG
TTCCCCGCGTGAGCGGGGATAAACCGAAATGTCCTGTGGCTCGGCCCGATGCTGCAATGTGTTCCCCGCGTGAGCGGGGA
TAAACCGGAGATCATTCTCATCCCTCATGTTTTCCAGGAGTGTTCCCCGCGTGAGCGGGGATAAACCAATTGTAAAATCC
TCTCCGCCAAATTTGATTACGTGTTCCCCGCGTGAGCGGGGATAAACCGAAACTCTCGCATACATGGACGGAATTTAACG
AGTGTTCCCCGCGTGAGCGGGGATAAACCG--------------------------------------------------
-----------CTGATGGCGTCACGAGCCATACGGAATGTGACGTGTTCCCCGCGTGAGCGGGGATAAACCGCAAAAATT
TGCGCATGTCATCTATCTTTTTTTGTGTTCCCCGCGTGAGCGGGGATAAACCGCCCTCGGGGAGGGCTTTGCGTTGTTAC
TCAGAGTGTTCCCCGCGTGAGCGGGGATAAACCGGTTACGTTGAATGTATCGTTGGATGTGATTAAGTGTTCCCCGCGTG
AGCGGGGATAAACCGTACATCGAACAATGCCAATTGTTGACGTTCTTGTGTTCCCCGCGTGAGCGGGGATAAACCGCCGC
GAAAATCCGCAGTGAGCTGGCAATGAGCGTGTTCCCCGCGTTAGCGGGGATAAACCGGCTGTCTATCTGGGCTGCCTCTA
TCCAGCAATGTGTTCCCCGCGTGAGCGGGGATAAACCGACTTCGGTGAGAATGTCGAATTGCCACCAGATGTGTTCCCCG
CGTGAGCGGGGATAAACCATTGAATCAGAGTCTTTCAGGGACGATGTTTTCGTGTTCCCCGCGTGAGCGGGGATAAACCG
TGAAGCAGCCAGAATCCCATCCGGCCTTTATCGTGTTCCCCGCGTGAGCGGGGATAAACCGGCTTTTGTACCCTTTACAG
TCAACGTACTGCTGTGTTCCCCGCGTGAGCGGGGATAAACCGAGATTGAGATCTTATCAACGGACTCTGACGCCGTGTTC
CCCGCGTGAGCAGGGATAAACCGTTTCTTCACACACAACGGTGAGGGCATTGTCTGTGTTCCCCGCGTGAGCGTGGATAA
ACCGTGATAAAGTAACGTTCCGAATGGCGCGTGATGGTGTTCCCCGCATGAGCGGGATAAACCGC---------------
--------------------------------------------------------------------------------
--------------------------------------------------------------------------------
--------------------------------------------------------------------------------
--------------------------------------------------------------------------------
--------------------------------------------------------------------------------
--------------------------------------------------------------------------------
--------------------------------------------------------------------------------
--------------------------------------------------------------------------------
--------------------------------------------------------------------------------
--------------------------------------------------------------------------------
--------------------------------------------------------------------------------
--------------------------------------------------------------------------------
--------------------------------------------------------------------------------
--------------------------------------------------------------------------------
--------------------------------------------------------------------------------
--------------------------------------------------------------------------------
--------------------------------------------------------------------------------
--------------------------------------------------------------------------------
--------------------------------------------------------------------------------
--------------------------------------------------------------------------------
--------------------------------------------------------------------------------
--------------------------------------------------------------------------------
--------------------------------------------------------------------------------
--------------------------------------------------------------------------------
--------------------------------------------------------------------------------
--------------------------------------------------------------------------------
--------------------------------------------------------------------------------
--------------------------------------------------------------------------------
--------------------------------------------------------------------------------
--------------------------------------------------------------------------------
--------------------------------------------------------------------------------
--------------------------------------------------------------------------------
--------------------------------------------------------------------------------
--------------------------------------------------------------------------------
--------------------------------------------------------------------------------
--------------------------------------------------------------------------------
--------------------------------------------------------------------------------
--------------------------------------------------------------------------------
--------------------------------------------------------------------------------
--------------------------------------------------------------------------------
--------------------------------------------------------------------------------
--------------------------------------------------------------------------------
--------------------------------------------------------------------------------
--------------------------------------------------------------------------------
--------------------------------------------------------------------------------
--------------------------------------------------------------------------------
--------------------------------------------------------------------------------
--------------------------------------------------------------------------------
------------------------------
>E22 CRISPR2
GTGTTCCCCGCGTGAGCGGGGATAAACCGTTATTCATGAGCCTTTTTATCTTCGCGGCATGGTGTTCCCCGCGTGAGCGG
GGATAAACCGGTAAATAGCAAAATGATAAATAATTTATCAATGTGTTCCCCGCGTGAGCGGGGATAAACCGCTATGCAGA
AGCGGAGGGCGGCGAGTGATGGAGTGTTCCCCGCGTGAGCGGGGATAAACCGAGCATCTCGGGAACTGTGTTTTTTGTAT
AAAAGTGTTCCCCGCGTGAGCGGGGATAAACCGAAGATGCTTTGACATTAATTATCTCCATAAAAGTGTTCCCCGCGTGA
GCGGGGATAAACCGCAAGCGATCAACCTGTTTTTCAGTAGGTTTAAGTGTTCCCCGCGTGAGCGGGGATAAACCGGATTG
CGCATGAGCACTGAAATTGTTCACAGCGTGTTCCCCGCGTGAGCGGGGATAAACCGGATTGCGCATGAGCACTGAAATTG
TTCACAGCGTGTTCCCCGCGTGAGCGGGGATAAACCGACAAAAGACAACACCCCCCTTACCCCCCCACGGTGTTCCCCGC
GTGAGCGGGGATAAACCGCAGGTATTTCGGATAGCCGGTTGTCTCGGCGGGTGTTCCCCGCGTGAGCGGGGATAAACCGA
CTGAAATTTAAAATCACCGCTAACCCGCCAGGTGTTCCCCGCGTGAGCGGGGATAAACCGGGCGATGAGGGAGTACGCGG
AGCGRMWGKGWMGTGTTCCCCGCGTGAGCGGGGATAAACCG---------------------------------------
--------------------------------------------------------------------------------
--------------------------------------------------------------------------------
--------------------------------------------------------------------------------
--------------------------------------------------------------------------------
--------------------------------------------------------------------------------
--------------------------------------------------------------------------------
--------------------------------------------------------------------------------
------------------------------------------------------------------------CAAAAATT
TGCGCATGTCATCTATCTTTTTTTGTGTTCCCCGCGTGAGCGGGGATAAACCGCCCTCGGGGAGGGCTTTGCGTTGTTAC
TCAGAGTGTTCCCCGCGTGAGCGGGGATAAACCGGTTACGTTGAATGTATCGTTGGATGTGATTAAGTGTTCCCCGCGTG
AGCGGGGATAAACCGTACATCGAACAATGCCAATTGTTGACGTTCTTGTGTTCCCCGCGTGAGCGGGGATAAACCGCCGC
GAAAATCCGCAGTGAGCTGGCAATGAGCGTGTTCCCCGCGTTAGCGGGGATAAACCGGCTGTCTATCTGGGCTGCCTCTA
TCCAGCAATGTGTTCCCCGCGTGAGCGGGGATAAACCGACTTCGGTGAGAATGTCGAATTGCCACCAGATGTGTTCCCCG
CGTGAGCGGGGATAAACCATTGAATCAGAGTCTTTCAGGGACGATGTTTTCGTGTTCCCCGCGTGAGCGGGGATAAACCG
TGAAGCAGCCAGAATCCCATCCGGCCTTTATCGTGTTCCCCGCGTGAGCGGGGATAAACCGGCTTTTGTACCCTTTACAG
TCAACGTACTGCTGTGTTCCCCGCGTGAGCGGGGATAAACCGAGATTGAGATCTTATCAACGGACTCTGACGCCGTGTTC
CCCGCGTGAGCAGGGATAAACCGTTTCTTCACACACAACGGTGAGGGCATTGTCTGTGTTCCCCGCGTGAGCGTGGATAA
ACCGTGATAAAGTAACGTTCCGAATGGCGCGTGATGGTGTTCCCCGCATGAGCGGGATAAACCGC---------------
--------------------------------------------------------------------------------
--------------------------------------------------------------------------------
--------------------------------------------------------------------------------
--------------------------------------------------------------------------------
--------------------------------------------------------------------------------
--------------------------------------------------------------------------------
--------------------------------------------------------------------------------
--------------------------------------------------------------------------------
--------------------------------------------------------------------------------
--------------------------------------------------------------------------------
--------------------------------------------------------------------------------
--------------------------------------------------------------------------------
--------------------------------------------------------------------------------
--------------------------------------------------------------------------------
--------------------------------------------------------------------------------
--------------------------------------------------------------------------------
--------------------------------------------------------------------------------
--------------------------------------------------------------------------------
--------------------------------------------------------------------------------
--------------------------------------------------------------------------------
--------------------------------------------------------------------------------
--------------------------------------------------------------------------------
--------------------------------------------------------------------------------
--------------------------------------------------------------------------------
--------------------------------------------------------------------------------
--------------------------------------------------------------------------------
--------------------------------------------------------------------------------
--------------------------------------------------------------------------------
--------------------------------------------------------------------------------
--------------------------------------------------------------------------------
--------------------------------------------------------------------------------
--------------------------------------------------------------------------------
--------------------------------------------------------------------------------
--------------------------------------------------------------------------------
--------------------------------------------------------------------------------
--------------------------------------------------------------------------------
--------------------------------------------------------------------------------
--------------------------------------------------------------------------------
--------------------------------------------------------------------------------
--------------------------------------------------------------------------------
--------------------------------------------------------------------------------
--------------------------------------------------------------------------------
--------------------------------------------------------------------------------
--------------------------------------------------------------------------------
--------------------------------------------------------------------------------
--------------------------------------------------------------------------------
--------------------------------------------------------------------------------
--------------------------------------------------------------------------------
------------------------------
>JQ796402.1 Erwinia amylovora strain BBA-8 CRISPR1 repeat region
GTGTTCCCCGCGTGAGCGGGGATAAACCGTTATTCATGAGCCTTTTTATCTTCGCGGCATGGTGTTCCCCGCGTGAGCGG
GGATAAACCGGTAAATAGCAAAATGATAAATAATTTATCAATGTGTTCCCCGCGTGAGCGGGGATAAACCGCTATGCAGA
AGCGGAGGGCGGCGAGTGATGGAGTGTTCCCCGCGTGAGCGGGGATAAACCGAGCATCTCGGGAACTGTGTTTTTTGTAT
AAAAGTGTTCCCCGCGTGAGCGGGGATAAACCGAAGATGCTTTGACATTAATTATCTCCATAAAAGTGTTCCCCGCGTGA
GCGGGGATAAACCGCAAGCGATCAACCTGTTTTTCAGTAGGTTTAAGTGTTCCCCGCGTGAGCGGGGATAAACCGGATTG
CGCATGAGCACTGAAATTGTTCACAGCGTGTTCCCCGCGTGAGCGGGGATAAACCGGATTGCGCATGAGCACTGAAATTG
TTCACAGCGTGTTCCCCGCGTGAGCGGGGATAAACCGACAAAAGACAACACCCCCCTTACCCCCCCACGGTGTTCCCCGC
GTGAGCGGGGATAAACCGCAGGTATTTCGGATAGCCGGTTGTCTCGGCGGGTGTTCCCCGCGTGAGCGGGGATAAACCGA
CTGAAATTTAAAATCACCGCTAACCCGCCAGGTGTTCCCCGCGTGAGCGGGGATAAACCGGGCGATGAGGGAGTACGCGG
AGCGGCAGGGTAGTGTTCCCCGCGTGAGCGGGGATAAACCGAAAAGCCAACCGCCCGCCCGTAATAAACCTGAGTGTTCC
CCGCGTGAGCGGGGATAAACCGGTTGCAGAGACTTAAAGATCGTCTGCTAGTTAGTGTTCCCCGCGTGAGCGGGGATAAA
CCGTAAATGGTTGTCCGTTCTTGGCGCAGACGGCTGTGTTCCCCGCGTGAGCGGGGATAAACCGTAAAGGAGCATGCTTA
TACAACTGACAAAATCGTGTTCCCCGCATGAGCGGGGATAAACCGAGATTTGGCGGAAATGTCGGCGGAGATGCCCCGTG
TTCCCCGCGTGAGCGGGGATAAACCGAAATGTCCTGTGGCTCGGCCCGATGCTGCAATGTGTTCCCCGCGTGAGCGGGGA
TAAACCGGAGATCATTCTCATCCCTCATGTTTTCCAGGAGTGTTCCCCGCGTGAGCGGGGATAAACCAATTGTAAAATCC
TCTCCGCCAAATTTGATTACGTGTTCCCCGCGTGAGCGGGGATAAACCGAAACTCTCGCATACATGGACGGAATTTAACG
AGTGTTCCCCGCGTGAGCGGGGATAAACCGACGATTTGCCTGAAACCTCAACGAAGTTCGACGTGTTCCCCGCGTGAGCG
GGGATAAACCGCTGATGGCGTCACGAGCCATACGGAATGTGACGTGTTCCCCGCGTGAGCGGGGATAAACCGCAAAAATT
TGCGCATGTCATCTATCTTTTTTTGTGTTCCCCGCGTGAGCGGGGATAAACCGCCCTCGGGGAGGGCTTTGCGTTGTTAC
TCAGAGTGTTCCCCGCGTGAGCGGGGATAAACCGGTTACGTTGAATGTATCGTTGGATGTGATTAAGTGTTCCCCGCGTG
AGCGGGGATAAACCGTACATCGAACAATGCCAATTGTTGACGTTCTTGTGTTCCCCGCGTGAGCGGGGATAAACCGCCGC
GAAAATCCGCAGTGAGCTGGCAATGAGCGTGTTCCCCGCGTTAGCGGGGATAAACCGGCTGTCTATCTGGGCTGCCTCTA
TCCAGCAATGTGTTCCCCGCGTGAGCGGGGATAAACCGACTTCGGTGAGAATGTCGAATTGCCACCAGATGTGTTCCCCG
CGTGAGCGGGGATAAACCATTGAATCAGAGTCTTTCAGGGACGATGTTTTCGTGTTCCCCGCGTGAGCGGGGATAAACCG
TGAAGCAGCCAGAATCCCATCCGGCCTTTATCGTGTTCCCCGCGTGAGCGGGGATAAACCGGCTTTTGTACCCTTTACAG
TCAACGTACTGCTGTGTTCCCCGCGTGAGCGGGGATAAACCGAGATTGAGATCTTATCAACGGACTCTGACGCCGTGTTC
CCCGCGTGAGCAGGGATAAACCGTTTCTTCACACACAACGGTGAGGGCATTGTCTGTGTTCCCCGCGTGAGCGTGGATAA
ACCGTGATAAAGTAACGTTCCGAATGGCGCGTGATGGTGTTCCCCGCATGAGCGGGATAAACCG----------------
--------------------------------------------------------------------------------
--------------------------------------------------------------------------------
--------------------------------------------------------------------------------
--------------------------------------------------------------------------------
--------------------------------------------------------------------------------
--------------------------------------------------------------------------------
--------------------------------------------------------------------------------
--------------------------------------------------------------------------------
--------------------------------------------------------------------------------
--------------------------------------------------------------------------------
--------------------------------------------------------------------------------
--------------------------------------------------------------------------------
--------------------------------------------------------------------------------
--------------------------------------------------------------------------------
--------------------------------------------------------------------------------
--------------------------------------------------------------------------------
--------------------------------------------------------------------------------
--------------------------------------------------------------------------------
--------------------------------------------------------------------------------
--------------------------------------------------------------------------------
--------------------------------------------------------------------------------
--------------------------------------------------------------------------------
--------------------------------------------------------------------------------
--------------------------------------------------------------------------------
--------------------------------------------------------------------------------
--------------------------------------------------------------------------------
--------------------------------------------------------------------------------
--------------------------------------------------------------------------------
--------------------------------------------------------------------------------
--------------------------------------------------------------------------------
--------------------------------------------------------------------------------
--------------------------------------------------------------------------------
--------------------------------------------------------------------------------
--------------------------------------------------------------------------------
--------------------------------------------------------------------------------
--------------------------------------------------------------------------------
--------------------------------------------------------------------------------
--------------------------------------------------------------------------------
--------------------------------------------------------------------------------
--------------------------------------------------------------------------------
--------------------------------------------------------------------------------
--------------------------------------------------------------------------------
--------------------------------------------------------------------------------
--------------------------------------------------------------------------------
--------------------------------------------------------------------------------
--------------------------------------------------------------------------------
--------------------------------------------------------------------------------
--------------------------------------------------------------------------------
------------------------------
>MK988576.1 Erwinia amylovora strain KTMU-Ea15 CRISPR1 repeat region
GTGTTCCCCGCGTGAGCGGGGATAAACCGTTATTCATGAGCCTTTTTATCTTCGCGGCATGGTGTTCCCCGCGTGAGCGG
GGATAAACCGGTAAATAGCAAAATGATAAATAATTTATCAATGTGTTCCCCGCGTGAGCGGGGATAAACCGCTATGCAGA
AGCGGAGGGCGGCGAGTGATGGAGTGTTCCCCGCGTGAGCGGGGATAAACCGAGCATCTCGGGAACTGTGTTTTTTGTAT
AAAAGTGTTCCCCGCGTGAGCGGGGATAAACCGAAGATGCTTTGACATTAATTATCTCCATAAAAGTGTTCCCCGCGTGA
GCGGGGATAAACCGCAAGCGATCAACCTGTTTTTCAGTAGGTTTAAGTGTTCCCCGCGTGAGCGGGGATAAACCGGATTG
CGCATGAGCACTGAAATTGTTCACAGCGTGTTCCCCGCGTGAGCGGGGATAAACCGGATTGCGCATGAGCACTGAAATTG
TTCACAGCGTGTTCCCCGCGTGAGCGGGGATAAACCGACAAAAGACAACACCCCCCTTACCCCCCCACGGTGTTCCCCGC
GTGAGCGGGGATAAACCGCAGGTATTTCGGATAGCCGGTTGTCTCGGCGGGTGTTCCCCGCGTGAGCGGGGATAAACCGA
CTGAAATTTAAAATCACCGCTAACCCGCCAGGTGTTCCCCGCGTGAGCGGGGATAAACCGGGCGATGAGGGAGTACGCGG
AGCGGCAGGGTAGTGTTCCCCGCGTGAGCGGGGATAAACCGAAAAGCCAACCGCCCGCCCGTAATAAACCTGAGTGTTCC
CCGCGTGAGCGGGGATAAACCGGTTGCAGAGACTTAAAGATCGTCTGCTAGTTAGTGTTCCCCGCGTGAGCGGGGATAAA
CCGTAAATGGTTGTCCGTTCTTGGCGCACACGGCTGTGTTCCCCGCGTGAGCGGGGATAAACCGTAAAGGAGCATGCTTA
TACAACTGACAAAATCGTGTTCCCCGCATGAGCGGGGATAAACCGAGATTTGGCGGAAATGTCGGCGGAGATGCCCCGTG
TTCCCCGCGTGAGCGGGGATAAACCGAAATGTCCTGTGGCTCGGCCCGATGCTGCAATGTGTTCCCCGCGTGAGCGGGGA
TAAACCGGAGATCATTCTCATCCCTCATGTTTTCCAGGAGTGTTCCCCGCGTGAGCGGGGATAAACCAATTGTAAAATCC
TCTCCGCCAAATTTGATTACGTGTTCCCCGCGTGAGCGGGGATAAACCGAAACTCTCGCATACATGGACGGAATTTAACG
AGTGTTCCCCGCGTGAGCGGGGATAAACCGACGATTTGCCTGAAACCTCAACGAAGTTCGACGTGTTCCCCGCGTGAGCG
GGGATAAACCGCTGATGGCGTCACGAGCCATACGGAATGTGACGTGTTCCCCGCGTGAGCGGGGATAAACCGCAAAAATT
TGCGCATGTCATCTATCTTTTTTTGTGTTCCCCGCGTGAGCGGGGATAAACCGCCCTCGGGGAGGGCTTTGCGTTGTTAC
TCAGAGTGTTCCCCGCGTGAGCGGGGATAAACCGGTTACGTTGAATGTATCGTTGGATGTGATTAAGTGTTCCCCGCGTG
AGCGGGGATAAACCGTACATCGAACAATGCCAATTGTTGACGTTCTTGTGTTCCCCGCGTGAGCGGGGATAAACCGCCGC
GAAAATCCGCAGTGAGCTGGCAATGAGCGTGTTCCCCGCGTTAGCGGGGATAAACCGGCTGTCTATCTGGGCTGCCTCTA
TCCAGCAATGTGTTCCCCGCGTGAGCGGGGATAAACCGACTTCGGTGAGAATGTCGAATTGCCACCAGATGTGTTCCCCG
CGTGAGCGGGGATAAACCATTGAATCAGAGTCTTTCAGGGACGATGTTTTCGTGTTCCCCGCGTGAGCGGGGATAAACCG
TGAAGCAGCCAGAATCCCATCCGGCCTTTATCGTGTTCCCCGCGTGAGCGGGGATAAACCGGCTTTTGTACCCTTTACAG
TCAACGTACTGCTGTGTTCCCCGCGTGAGCGGGGATAAACCGAGATTGAGATCTTATCAACGGACTCTGACGCCGTGTTC
CCCGCGTGAGCAGGGATAAACCGTTTCTTCACACACAACGGTGAGGGCATTGTCTGTGTTCCCCGCGTGAGCGTGGATAA
ACCGTGATAAAGTAACGTTCCGAATGGCGCGTGATGGTGTTCCCCGCATGAGCGGGATAAACCG----------------
--------------------------------------------------------------------------------
--------------------------------------------------------------------------------
--------------------------------------------------------------------------------
--------------------------------------------------------------------------------
--------------------------------------------------------------------------------
--------------------------------------------------------------------------------
--------------------------------------------------------------------------------
--------------------------------------------------------------------------------
--------------------------------------------------------------------------------
--------------------------------------------------------------------------------
--------------------------------------------------------------------------------
--------------------------------------------------------------------------------
--------------------------------------------------------------------------------
--------------------------------------------------------------------------------
--------------------------------------------------------------------------------
--------------------------------------------------------------------------------
--------------------------------------------------------------------------------
--------------------------------------------------------------------------------
--------------------------------------------------------------------------------
--------------------------------------------------------------------------------
--------------------------------------------------------------------------------
--------------------------------------------------------------------------------
--------------------------------------------------------------------------------
--------------------------------------------------------------------------------
--------------------------------------------------------------------------------
--------------------------------------------------------------------------------
--------------------------------------------------------------------------------
--------------------------------------------------------------------------------
--------------------------------------------------------------------------------
--------------------------------------------------------------------------------
--------------------------------------------------------------------------------
--------------------------------------------------------------------------------
--------------------------------------------------------------------------------
--------------------------------------------------------------------------------
--------------------------------------------------------------------------------
--------------------------------------------------------------------------------
--------------------------------------------------------------------------------
--------------------------------------------------------------------------------
--------------------------------------------------------------------------------
--------------------------------------------------------------------------------
--------------------------------------------------------------------------------
--------------------------------------------------------------------------------
--------------------------------------------------------------------------------
--------------------------------------------------------------------------------
--------------------------------------------------------------------------------
--------------------------------------------------------------------------------
--------------------------------------------------------------------------------
--------------------------------------------------------------------------------
------------------------------
>MK988577.1 Erwinia amylovora strain KTMU-Ea24 CRISPR1 repeat region
GTGTTCCCCGCGTGAGCGGGGATAAACCGTTATTCATGAGCCTTTTTATCTTCGCGGCATGGTGTTCCCCGCGTGAGCGG
GGATAAACCGGTAAATAGCAAAATGATAAATAATTTATCAATGTGTTCCCCGCGTGAGCGGGGATAAACCGCTATGCAGA
AGCGGAGGGCGGCGAGTGATGGAGTGTTCCCCGCGTGAGCGGGGATAAACCGAGCATCTCGGGAACTGTGTTTTTTGTAT
AAAAGTGTTCCCCGCGTGAGCGGGGATAAACCGAAGATGCTTTGACATTAATTATCTCCATAAAAGTGTTCCCCGCGTGA
GCGGGGATAAACCGCAAGCGATCAACCTGTTTTTCAGTAGGTTTAAGTGTTCCCCGCGTGAGCGGGGATAAACCGGATTG
CGCATGAGCACTGAAATTGTTCACAGCGTGTTCCCCGCGTGAGCGGGGATAAACCGGATTGCGCATGAGCACTGAAATTG
TTCACAGCGTGTTCCCCGCGTGAGCGGGGATAAACCGACAAAAGACAACACCCCCCTTACCCCCCCACGGTGTTCCCCGC
GTGAGCGGGGATAAACCGCAGGTATTTCGGATAGCCGGTTGTCTCGGCGGGTGTTCCCCGCGTGAGCGGGGATAAACCGA
CTGAAATTTAAAATCACCGCTAACCCGCCAGGTGTTCCCCGCGTGAGCGGGGATAAACCGGGCGATGAGGGAGTACGCGG
AGCGGCAGGGTAGTGTTCCCCGCGTGAGCGGGGATAAACCGAAAAGCCAACCGCCCGCCCGTAATAAACCTGAGTGTTCC
CCGCGTGAGCGGGGATAAACCGGTTGCAGAGACTTAAAGATCGTCTGCTAGTTAGTGTTCCCCGCGTGAGCGGGGATAAA
CCGTAAATGGTTGTCCGTTCTTGGCGCAGACGGCTGTGTTCCCCGCGTGAGCGGGGATAAACCGTAAAGGAGCATGCTTA
TACAACTGACAAAATCGTGTTCCCCGCATGAGCGGGGATAAACCGAGATTTGGCGGAAATGTCGGCGGAGATGCCCCGTG
TTCCCCGCGTGAGCGGGGATAAACCGAAATGTCCTGTGGCTCGGCCCGATGCTGCAATGTGTTCCCCGCGTGAGCGGGGA
TAAACCGGAGATCATTCTCATCCCTCATGTTTTCCAGGAGTGTTCCCCGCGTGAGCGGGGATAAACCAATTGTAAAATCC
TCTCCGCCAAATTTGATTACGTGTTCCCCGCGTGAGCGGGGATAAACCGAAACTCTCGCATACATGGACGGAATTTAACG
AGTGTTCCCCGCGTGAGCGGGGATAAACCGACGATTTGCCTGAAACCTCAACGAAGTTCGACGTGTTCCCCGCGTGAGCG
GGGATAAACCGCTGATGGCGTCACGAGCCATACGGAATGTGACGTGTTCCCCGCGTGAGCGGGGATAAACCGCAAAAATT
TGCGCATGTCATCTATCTTTTTTTGTGTTCCCCGCGTGAGCGGGGATAAACCGCCCTCGGGGAGGGCTTTGCGTTGTTAC
TCAGAGTGTTCCCCGCGTGAGCGGGGATAAACCGGTTACGTTGAATGTATCGTTGGATGTGATTAAGTGTTCCCCGCGTG
AGCGGGGATAAACCGTACATCGAACAATGCCAATTGTTGACGTTCTTGTGTTCCCCGCGTGAGCGGGGATAAACCGCCGC
GAAAATCCGCAGTGAGCTGGCAATGAGCGTGTTCCCCGCGTTAGCGGGGATAAACCGGCTGTCTATCTGGGCTGCCTCTA
TCCAGCAATGTGTTCCCCGCGTGAGCGGGGATAAACCGACTTCGGTGAGAATGTCGAATTGCCACCAGATGTGTTCCCCG
CGTGAGCGGGGATAAACCATTGAATCAGAGTCTTTCAGGGACGATGTTTTCGTGTTCCCCGCGTGAGCGGGGATAAACCG
TGAAGCAGCCAGAATCCCATCCGGCCTTTATCGTGTTCCCCGCGTGAGCGGGGATAAACCGGCTTTTGTACCCTTTACAG
TCAACGTACTGCTGTGTTCCCCGCGTGAGCGGGGATAAACCGAGATTGAGATCTTATCAACGGACTCTGACGCCGTGTTC
CCCGCGTGAGCAGGGATAAACCGTTTCTTCACACACAACGGTGAGGGCATTGTCTGTGTTCCCCGCGTGAGCGTGGATAA
ACCGTGATAAAGTAACGTTCCGAATGGCGCGTGATGGTGTTCCCCGCATGAGCGGGATAAACCG----------------
--------------------------------------------------------------------------------
--------------------------------------------------------------------------------
--------------------------------------------------------------------------------
--------------------------------------------------------------------------------
--------------------------------------------------------------------------------
--------------------------------------------------------------------------------
--------------------------------------------------------------------------------
--------------------------------------------------------------------------------
--------------------------------------------------------------------------------
--------------------------------------------------------------------------------
--------------------------------------------------------------------------------
--------------------------------------------------------------------------------
--------------------------------------------------------------------------------
--------------------------------------------------------------------------------
--------------------------------------------------------------------------------
--------------------------------------------------------------------------------
--------------------------------------------------------------------------------
--------------------------------------------------------------------------------
--------------------------------------------------------------------------------
--------------------------------------------------------------------------------
--------------------------------------------------------------------------------
--------------------------------------------------------------------------------
--------------------------------------------------------------------------------
--------------------------------------------------------------------------------
--------------------------------------------------------------------------------
--------------------------------------------------------------------------------
--------------------------------------------------------------------------------
--------------------------------------------------------------------------------
--------------------------------------------------------------------------------
--------------------------------------------------------------------------------
--------------------------------------------------------------------------------
--------------------------------------------------------------------------------
--------------------------------------------------------------------------------
--------------------------------------------------------------------------------
--------------------------------------------------------------------------------
--------------------------------------------------------------------------------
--------------------------------------------------------------------------------
--------------------------------------------------------------------------------
--------------------------------------------------------------------------------
--------------------------------------------------------------------------------
--------------------------------------------------------------------------------
--------------------------------------------------------------------------------
--------------------------------------------------------------------------------
--------------------------------------------------------------------------------
--------------------------------------------------------------------------------
--------------------------------------------------------------------------------
--------------------------------------------------------------------------------
--------------------------------------------------------------------------------
------------------------------
>JQ796457.1 Erwinia amylovora strain NW2A CRISPR1 repeat region
GTGTTCCCCGCGTGAGCGGGGATAAACCGTTATTCATGAGCCTTTTTATCTTCGCGGCATGGTGTTCCCCGCGTGAGCGG
GGATAAACCGGTAAATAGCAAAATGATAAATAATTTATCAATGTGTTCCCCGCGTGAGCGGGGATAAACCGCTATGCAGA
AGCGGAGGGCGGCGAGTGATGGAGTGTTCCCCGCGTGAGCGGGGATAAACCGAGCATCTCGGGAACTGTGTTTTTTGTAT
AAAAGTGTTCCCCGCGTGAGCGGGGATAAACCGAAGATGCTTTGACATTAATTATCTCCATAAAAGTGTTCCCCGCGTGA
GCGGGGATAAACCGCAAGCGATCAACCTGTTTTTCAGTAGGTTTAAGTGTTCCCCGCGTGAGCGGGGATAAACCGGATTG
CGCATGAGCACTGAAATTGTTCACAGCGTGTTCCCCGCGTGAGCGGGGATAAACCGGATTGCGCATGAGCACTGAAATTG
TTCACAGCGTGTTCCCCGCGTGAGCGGGGATAAACCGACAAAAGACAACACCCCCCTTACCCCCCCACGGTGTTCCCCGC
GTGAGCGGGGATAAACCGCAGGTATTTCGGATAGCCGGTTGTCTCGGCGGGTGTTCCCCGCGTGAGCGGGGATAAACCGA
CTGAAATTTAAAATCACCGCTAACCCGCCAGGTGTTCCCCGCGTGAGCGGGGATAAACCGGGCGATGAGGGAGTACGCGG
AGCGGCAGGGTAGTGTTCCCCGCGTGAGCGGGGATAAACCGAAAAGCCAACCGCCCGCCCGTAATAAACCTGAGTGTTCC
CCGCGTGAGCGGGGATAAACCGGTTGCAGAGACTTAAAGATCGTCTGCTAGTTAGTGTTCCCCGCGTGAGCGGGGATAAA
CCGTAAATGGTTGTCCGTTCTTGGCGCAGACGGCTGTGTTCCCCGCGTGAGCGGGGATAAACCGTAAAGGAGCATGCTTA
TACAACTGACAAAATCGTGTTCCCCGCATGAGCGGGGATAAACCGAGATTTGGCGGAAATGTCGGCGGAGATGCCCCGTG
TTCCCCGCGTGAGCGGGGATAAACCGAAATGTCCTGTGGCTCGGCCCGATGCTGCAATGTGTTCCCCGCGTGAGCGGGGA
TAAACCGGAGATCATTCTCATCCCTCATGTTTTCCAGGAGTGTTCCCCGCGTGAGCGGGGATAAACCAATTGTAAAATCC
TCTCCGCCAAATTTGATTACGTGTTCCCCGCGTGAGCGGGGATAAACCGAAACTCTCGCATACATGGACGGAATTTAACG
AGTGTTCCCCGCGTGAGCGGGGATAAACCGACGATTTGCCTGAAACCTCAACGAAGTTCGACGTGTTCCCCGCGTGAGCG
GGGATAAACCGCTGATGGCGTCACGAGCCATACGGAATGTGACGTGTTCCCCGCGTGAGCGGGGATAAACCGCAAAAATT
TGCGCATGTCATCTATCTTTTTTTGTGTTCCCCGCGTGAGCGGGGATAAACCGCCCTCGGGGAGGGCTTTGCGTTGTTAC
TCAGAGTGTTCCCCGCGTGAGCGGGGATAAACCGGTTACGTTGAATGTATCGTTGGATGTGATTAAGTGTTCCCCGCGTG
AGCGGGGATAAACCGTACATCGAACAATGCCAATTGTTGACGTTCTTGTGTTCCCCGCGTGAGCGGGGATAAACCGCCGC
GAAAATCCGCAGTGAGCTGGCAATGAGCGTGTTCCCCGCGTTAGCGGGGATAAACCGGCTGTCTATCTGGGCTGCCTCTA
TCCAGCAATGTGTTCCCCGCGTGAGCGGGGATAAACCGACTTCGGTGAGAATGTCGAATTGCCACCAGATGTGTTCCCCG
CGTGAGCGGGGATAAACCATTGAATCAGAGTCTTTCAGGGACGATGTTTTCGTGTTCCCCGCGTGAGCGGGGATAAACCG
TGAAGCAGCCAGAATCCCATCCGGCCTTTATCGTGTTCCCCGCGTGAGCGGGGATAAACCGGCTTTTGTACCCTTTACAG
TCAACGTACTGCTGTGTTCCCCGCGTGAGCGGGGATAAACCGAGATTGAGATCTTATCAACGGACTCTGACGCCGTGTTC
CCCGCGTGAGCAGGGATAAACCGTTTCTTCACACACAACGGTGAGGGCATTGTCTGTGTTCCCCGCGTGAGCGGGGATAA
ACCGTGATAAAGTAACGTTCCGAATGGCGCGTGATGGTGTTCCCCGCGTGAGCGGGATAAACCG----------------
--------------------------------------------------------------------------------
--------------------------------------------------------------------------------
--------------------------------------------------------------------------------
--------------------------------------------------------------------------------
--------------------------------------------------------------------------------
--------------------------------------------------------------------------------
--------------------------------------------------------------------------------
--------------------------------------------------------------------------------
--------------------------------------------------------------------------------
--------------------------------------------------------------------------------
--------------------------------------------------------------------------------
--------------------------------------------------------------------------------
--------------------------------------------------------------------------------
--------------------------------------------------------------------------------
--------------------------------------------------------------------------------
--------------------------------------------------------------------------------
--------------------------------------------------------------------------------
--------------------------------------------------------------------------------
--------------------------------------------------------------------------------
--------------------------------------------------------------------------------
--------------------------------------------------------------------------------
--------------------------------------------------------------------------------
--------------------------------------------------------------------------------
--------------------------------------------------------------------------------
--------------------------------------------------------------------------------
--------------------------------------------------------------------------------
--------------------------------------------------------------------------------
--------------------------------------------------------------------------------
--------------------------------------------------------------------------------
--------------------------------------------------------------------------------
--------------------------------------------------------------------------------
--------------------------------------------------------------------------------
--------------------------------------------------------------------------------
--------------------------------------------------------------------------------
--------------------------------------------------------------------------------
--------------------------------------------------------------------------------
--------------------------------------------------------------------------------
--------------------------------------------------------------------------------
--------------------------------------------------------------------------------
--------------------------------------------------------------------------------
--------------------------------------------------------------------------------
--------------------------------------------------------------------------------
--------------------------------------------------------------------------------
--------------------------------------------------------------------------------
--------------------------------------------------------------------------------
--------------------------------------------------------------------------------
--------------------------------------------------------------------------------
--------------------------------------------------------------------------------
------------------------------
>JQ796379.1 Erwinia amylovora CFBP1430 CRISPR1 repeat region
GTGTTCCCCGCGTGAGCGGGGATAAACCGTTATTCATGAGCCTTTTTATCTTCGCGGCATGGTGTTCCCCGCGTGAGCGG
GGATAAACCGGTAAATAGCAAAATGATAAATAATTTATCAATGTGTTCCCCGCGTGAGCGGGGATAAACCGCTATGCAGA
AGCGGAGGGCGGCGAGTGATGGAGTGTTCCCCGCGTGAGCGGGGATAAACCGAGCATCTCGGGAACTGTGTTTTTTGTAT
AAAAGTGTTCCCCGCGTGAGCGGGGATAAACCGAAGATGCTTTGACATTAATTATCTCCATAAAAGTGTTCCCCGCGTGA
GCGGGGATAAACCGCAAGCGATCAACCTGTTTTTCAGTAGGTTTAAGTGTTCCCCGCGTGAGCGGGGATAAACCGGATTG
CGCATGAGCACTGAAATTGTTCACAGCGTGTTCCCCGCGTGAGCGGGGATAAACCGGATTGCGCATGAGCACTGAAATTG
TTCACAGCGTGTTCCCCGCGTGAGCGGGGATAAACCGACAAAAGACAACACCCCCCTTACCCCCCCACGGTGTTCCCCGC
GTGAGCGGGGATAAACCGCAGGTATTTCGGATAGCCGGTTGTCTCGGCGGGTGTTCCCCGCGTGAGCGGGGATAAACCGA
CTGAAATTTAAAATCACCGCTAACCCGCCAGGTGTTCCCCGCGTGAGCGGGGATAAACCGGGCGATGAGGGAGTACGCGG
AGCGGCAGGGTAGTGTTCCCCGCGTGAGCGGGGATAAACCGAAAAGCCAACCGCCCGCCCGTAATAAACCTGAGTGTTCC
CCGCGTGAGCGGGGATAAACCGGTTGCAGAGACTTAAAGATCGTCTGCTAGTTAGTGTTCCCCGCGTGAGCGGGGATAAA
CCGTAAATGGTTGTCCGTTCTTGGCGCAGACGGCTGTGTTCCCCGCGTGAGCGGGGATAAACCGTAAAGGAGCATGCTTA
TACAACTGACAAAATCGTGTTCCCCGCATGAGCGGGGATAAACCGAGATTTGGCGGAAATGTCGGCGGAGATGCCCCGTG
TTCCCCGCGTGAGCGGGGATAAACCGAAATGTCCTGTGGCTCGGCCCGATGCTGCAATGTGTTCCCCGCGTGAGCGGGGA
TAAACCGGAGATCATTCTCATCCCTCATGTTTTCCAGGAGTGTTCCCCGCGTGAGCGGGGATAAACCAATTGTAAAATCC
TCTCCGCCAAATTTGATTACSTGTTCCCCGCGTGAGCGGGGATAAACCGAAACTCTCGCATACATGGACGGAATTTAACG
AGTGTTCCCCGCGTGAGCGGGGATAAACCGACGATTTGCCTGAAACCTCAACGAAGTTCGACGTGTTCCCCGCGTGAGCG
GGGATAAACCGCTGATGGCGTCACGAGCCATACGGAATGTGACGTGTTCCCCGCGTGAGCGGGGATAAACCGCAAAAATT
TGCGCATGTCATCTATCTTTTTTTGTGTTCCCCGCGTGAGCGGGGATAAACCGCCCTCGGGGAGGGCTTTGCGTTGTTAC
TCAGAGTGTTCCCCGCGTGAGCGGGGATAAACCGGTTACGTTGAATGTATCGTTGGATGTGATTAAGTGTTCCCCGCGTG
AGCGGGGATAAACCGTACATCGAACAATGCCAATTGTTGACGTTCTTGTGTTCCCCGCGTGAGCGGGGATAAACCGCCGC
GAAAATCCGCAGTGAGCTGGCAATGAGCGTGTTCCCCGCGTTAGCGGGGATAAACCGGCTGTCTATCTGGGCTGCCTCTA
TCCAGCAATGTGTTCCCCGCGTGAGCGGGGATAAACCGACTTCGGTGAGAATGTCGAATTGCCACCAGATGTGTTCCCCG
CGTGAGCGGGGATAAACCATTGAATCAGAGTCTTTCAGGGACGATGTTTTCGTGTTCCCCGCGTGAGCGGGGATAAACCG
TGAAGCAGCCAGAATCCCATCCGGCCTTTATCGTGTTCCCCGCGTGAGCGGGGATAAACCGGCTTTTGTACCCTTTACAG
TCAACGTACTGCTGTGTTCCCCGCGTGAGCGGGGATAAACCGAGATTGAGATCTTATCAACGGACTCTGACGCCGTGTTC
CCCGCGTGAGCAGGGATAAACCGTTTCTTCACACACAACGGTGAGGGCATTGTCTGTGTTCCCCGCGTGAGCAGGGATAA
ACCGTGATAAAGTAACGTTCCGAATGGCGCGTGATGGTGTTCCCCGCGTGAGCGGGATAAACCG----------------
--------------------------------------------------------------------------------
--------------------------------------------------------------------------------
--------------------------------------------------------------------------------
--------------------------------------------------------------------------------
--------------------------------------------------------------------------------
--------------------------------------------------------------------------------
--------------------------------------------------------------------------------
--------------------------------------------------------------------------------
--------------------------------------------------------------------------------
--------------------------------------------------------------------------------
--------------------------------------------------------------------------------
--------------------------------------------------------------------------------
--------------------------------------------------------------------------------
--------------------------------------------------------------------------------
--------------------------------------------------------------------------------
--------------------------------------------------------------------------------
--------------------------------------------------------------------------------
--------------------------------------------------------------------------------
--------------------------------------------------------------------------------
--------------------------------------------------------------------------------
--------------------------------------------------------------------------------
--------------------------------------------------------------------------------
--------------------------------------------------------------------------------
--------------------------------------------------------------------------------
--------------------------------------------------------------------------------
--------------------------------------------------------------------------------
--------------------------------------------------------------------------------
--------------------------------------------------------------------------------
--------------------------------------------------------------------------------
--------------------------------------------------------------------------------
--------------------------------------------------------------------------------
--------------------------------------------------------------------------------
--------------------------------------------------------------------------------
--------------------------------------------------------------------------------
--------------------------------------------------------------------------------
--------------------------------------------------------------------------------
--------------------------------------------------------------------------------
--------------------------------------------------------------------------------
--------------------------------------------------------------------------------
--------------------------------------------------------------------------------
--------------------------------------------------------------------------------
--------------------------------------------------------------------------------
--------------------------------------------------------------------------------
--------------------------------------------------------------------------------
--------------------------------------------------------------------------------
--------------------------------------------------------------------------------
--------------------------------------------------------------------------------
--------------------------------------------------------------------------------
------------------------------
>JQ796381.1 Erwinia amylovora strain NW H26 CRISPR1 repeat region
GTGTTCCCCGCGTGAGCGGGGATAAACCGTTATTCATGAGCCTTTTTATCTTCGCGGCATGGTGTTCCCCGCGTGAGCGG
GGATAAACCGGTAAATAGCAAAATGATAAATAATTTATCAATGTGTTCCCCGCGTGAGCGGGGATAAACCGCTATGCAGA
AGCGGAGGGCGGCGAGTGATGGAGTGTTCCCCGCGTGAGCGGGGATAAACCGAGCATCTCGGGAACTGTGTTTTTTGTAT
AAAAGTGTTCCCCGCGTGAGCGGGGATAAACCGAAGATGCTTTGACATTAATTATCTCCATAAAAGTGTTCCCCGCGTGA
GCGGGGATAAACCGCAAGCGATCAACCTGTTTTTCAGTAGGTTTAAGTGTTCCCCGCGTGAGCGGGGATAAACCGGATTG
CGCATGAGCACTGAAATTGTTCACAGCGTGTTCCCCGCGTGAGCGGGGATAAACCGGATTGCGCATGAGCACTGAAATTG
TTCACAGCGTGTTCCCCGCGTGAGCGGGGATAAACCGACAAAAGACAACACCCCCCTTACCCCCCCACGGTGTTCCCCGC
GTGAGCGGGGATAAACCGCAGGTATTTCGGATAGCCGGTTGTCTCGGCGGGTGTTCCCCGCGTGAGCGGGGATAAACCGA
CTGAAATTTAAAATCACCGCTAACCCGCCAGGTGTTCCCCGCGTGAGCGGGGATAAACCGGGCGATGAGGGAGTACGCGG
AGCGGCAGGGTAGTGTTCCCCGCGTGAGCGGGGATAAACCGAAAAGCCAACCGCCCGCCCGTAATAAACCTGAGTGTTCC
CCGCGTGAGCGGGGATAAACCGGTTGCAGAGACTTAAAGATCGTCTGCTAGTTAGTGTTCCCCGCGTGAGCGGGGATAAA
CCGTAAATGGTTGTCCGTTCTTGGCGCAGACGGCTGTGTTCCCCGCGTGAGCGGGGATAAACCGTAAAGGAGCATGCTTA
TACAACTGACAAAATCGTGTTCCCCGCATGAGCGGGGATAAACCGAGATTTGGCGGAAATGTCGGCGGAGATGCCCCGTG
TTCCCCGCGTGAGCGGGGATAAACCGAAATGTCCTGTGGCTCGGCCCGATGCTGCAATGTGTTCCCCGCGTGAGCGGGGA
TAAACCGGAGATCATTCTCATCCCTCATGTTTTCCAGGAGTGTTCCCCGCGTGAGCGGGGATAAACCAATTGTAAAATCC
TCTCCGCCAAATTTGATTACGTGTTCCCCGCGTGAGCGGGGATAAACCGAAACTCTCGCATACATGGACGGAATTTAACG
AGTGTTCCCCGCGTGAGCGGGGATAAACCGACGATTTGCCTGAAACCTCAACGAAGTTCGACGTGTTCCCCGCGTGAGCG
GGGATAAACCGCTGATGGCGTCACGAGCCATACGGAATGTGACGTGTTCCCCGCGTGAGCGGGGATAAACCGCAAAAATT
TGCGCATGTCATCTATCTTTTTTTGTGTTCCCCGCGTGAGCGGGGATAAACCGCCCTCGGGGAGGGCTTTGCGTTGTTAC
TCAGAGTGTTCCCCGCGTGAGCGGGGATAAACCGGTTACGTTGAATGTATCGTTGGATGTGATTAAGTGTTCCCCGCGTG
AGCGGGGATAAACCGTACATCGAACAATGCCAATTGTTGACGTTCTTGTGTTCCCCGCGTGAGCGGGGATAAACCGCCGC
GAAAATCCGCAGTGAGCTGGCAATGAGCGTGTTCCCCGCGTTAGCGGGGATAAACCGGCTGTCTATCTGGGCTGCCTCTA
TCCAGCAATGTGTTCCCCGCGTGAGCGGGGATAAACCGACTTCGGTGAGAATGTCGAATTGCCACCAGATGTGTTCCCCG
CGTGAGCGGGGATAAACCATTGAATCAGAGTCTTTCAGGGACGATGTTTTCGTGTTCCCCGCGTGAGCGGGGATAAACCG
TGAAGCAGCCAGAATCCCATCCGGCCTTTATCGTGTTCCCCGCGTGAGCGGGGATAAACCGGCTTTTGTACCCTTTACAG
TCAACGTACTGCTGTGTTCCCCGCGTGAGCGGGGATAAACCGAGATTGAGATCTTATCAACGGACTCTGACGCCGTGTTC
CCCGCGTGAGCAGGGATAAACCGTTTCTTCACACACAACGGTGAGGGCATTGTCTGTGTTCCCCGCGTGAGCGTGGATAA
ACCGTGATAAAGTAACGTTCCGAATGGCGCGTGATGGTGTTCCCCGCGTGAGCGGGATAAACCG----------------
--------------------------------------------------------------------------------
--------------------------------------------------------------------------------
--------------------------------------------------------------------------------
--------------------------------------------------------------------------------
--------------------------------------------------------------------------------
--------------------------------------------------------------------------------
--------------------------------------------------------------------------------
--------------------------------------------------------------------------------
--------------------------------------------------------------------------------
--------------------------------------------------------------------------------
--------------------------------------------------------------------------------
--------------------------------------------------------------------------------
--------------------------------------------------------------------------------
--------------------------------------------------------------------------------
--------------------------------------------------------------------------------
--------------------------------------------------------------------------------
--------------------------------------------------------------------------------
--------------------------------------------------------------------------------
--------------------------------------------------------------------------------
--------------------------------------------------------------------------------
--------------------------------------------------------------------------------
--------------------------------------------------------------------------------
--------------------------------------------------------------------------------
--------------------------------------------------------------------------------
--------------------------------------------------------------------------------
--------------------------------------------------------------------------------
--------------------------------------------------------------------------------
--------------------------------------------------------------------------------
--------------------------------------------------------------------------------
--------------------------------------------------------------------------------
--------------------------------------------------------------------------------
--------------------------------------------------------------------------------
--------------------------------------------------------------------------------
--------------------------------------------------------------------------------
--------------------------------------------------------------------------------
--------------------------------------------------------------------------------
--------------------------------------------------------------------------------
--------------------------------------------------------------------------------
--------------------------------------------------------------------------------
--------------------------------------------------------------------------------
--------------------------------------------------------------------------------
--------------------------------------------------------------------------------
--------------------------------------------------------------------------------
--------------------------------------------------------------------------------
--------------------------------------------------------------------------------
--------------------------------------------------------------------------------
--------------------------------------------------------------------------------
--------------------------------------------------------------------------------
------------------------------
>JQ796401.1 Erwinia amylovora strain BCN20 CRISPR1 repeat region
GTGTTCCCCGCGTGAGCGGGGATAAACCGTTATTCATGAGCCTTTTTATCTTCGCGGCATGGTGTTCCCCGCGTGAGCGG
GGATAAACCGGTAAATAGCAAAATGATAAATAATTTATCAATGTGTTCCCCGCGTGAGCGGGGATAAACCGCTATGCAGA
AGCGGAGGGCGGCGAGTGATGGAGTGTTCCCCGCGTGAGCGGGGATAAACCGAGCATCTCGGGAACTGTGTTTTTTGTAT
AAAAGTGTTCCCCGCGTGAGCGGGGATAAACCGAAGATGCTTTGACATTAATTATCTCCATAAAAGTGTTCCCCGCGTGA
GCGGGGATAAACCGCAAGCGATCAACCTGTTTTTCAGTAGGTTTAAGTGTTCCCCGCGTGAGCGGGGATAAACCGGATTG
CGCATGAGCACTGAAATTGTTCACAGCGTGTTCCCCGCGTGAGCGGGGATAAACCGGATTGCGCATGAGCACTGAAATTG
TTCACAGCGTGTTCCCCGCGTGAGCGGGGATAAACCGACAAAAGACAACACCCCCCTTACCCCCCCACGGTGTTCCCCGC
GTGAGCGGGGATAAACCGCAGGTATTTCGGATAGCCGGTTGTCTCGGCGGGTGTTCCCCGCGTGAGCGGGGATAAACCGA
CTGAAATTTAAAATCACCGCTAACCCGCCAGGTGTTCCCCGCGTGAGCGGGGATAAACCGGGCGATGAGGGAGTACGCGG
AGCGGCAGGGTAGTGTTCCCCGCGTGAGCGGGGATAAACCGAAAAGCCAACCGCCCGCCCGTAATAAACCTGAGTGTTCC
CCGCGTGAGCGGGGATAAACCGGTTGCAGAGACTTAAAGATCGTCTGCTAGTTAGTGTTCCCCGCGTGAGCGGGGATAAA
CCGTAAATGGTTGTCCGTTCTTGGCGCAGACGGCTGTGTTCCCCGCGTGAGCGGGGATAAACCGTAAAGGAGCATGCTTA
TACAACTGACAAAATCGTGTTCCCCGCATGAGCGGGGATAAACCGAGATTTGGCGGAAATGTCGGCGGAGATGCCCCGTG
TTCCCCGCGTGAGCGGGGATAAACCGAAATGTCCTGTGGCTCGGCCCGATGCTGCAATGTGTTCCCCGCGTGAGCGGGGA
TAAACCGGAGATCATTCTCATCCCTCATGTTTTCCAGGAGTGTTCCCCGCGTGAGCGGGGATAAACCAATTGTAAAATCC
TCTCCGCCAAATTTGATTACGTGTTCCCCGCGTGAGCGGGGATAAACCGAAACTCTCGCATACATGGACGGAATTTAACG
AGTGTTCCCCGCGTGAGCGGGGATAAACCGACGATTTGCCTGAAACCTCAACGAAGTTCGACGTGTTCCCCGCGTGAGCG
GGGATAAACCGCTGATGGCGTCACGAGCCATACGGAATGTGACGTGTTCCCCGCGTGAGCGGGGATAAACCGCAAAAATT
TGCGCATGTCATCTATCTTTTTTTGTGTTCCCCGCGTGAGCGGGGATAAACCGCCCTCGGGGAGGGCTTTGCGTTGTTAC
TCAGAGTGTTCCCCGCGTGAGCGGGGATAAACCGGTTACGTTGAATGTATCGTTGGATGTGATTAAGTGTTCCCCGCGTG
AGCGGGGATAAACCGTACATCGAACAATGCCAATTGTTGACGTTCTTGTGTTCCCCGCGTGAGCGGGGATAAACCGCCGC
GAAAATCCGCAGTGAGCTGGCAATGAGCGTGTTCCCCGCGTTAGCGGGGATAAACCGGCTGTCTATCTGGGCTGCCTCTA
TCCAGCAATGTGTTCCCCGCGTGAGCGGGGATAAACCGACTTCGGTGAGAATGTCGAATTGCCACCAGATGTGTTCCCCG
CGTGAGCGGGGATAAACCATTGAATCAGAGTCTTTCAGGGACGATGTTTTCGTGTTCCCCGCGTGAGCGGGGATAAACCG
TGAAGCAGCCAGAATCCCATCCGGCCTTTATCGTGTTCCCCGCGTGAGCGGGGATAAACCGGCTTTTGTACCCTTTACAG
TCAACGTACTGCTGTGTTCCCCGCGTGAGCGGGGATAAACCGAGATTGAGATCTTATCAACGGACTCTGACGCCGTGTTC
CCCGCGTGAGCAGGGATAAACCGTTTCTTCACACACAACGGTGAGGGCATTGTCTGTGTTCCCCGCGTGAGCGTGGATAA
ACCGTGATAAAGTAACGTTCCGAATGGCGCGTGATGGTGTTCCCCGCATGAGCGGGATAAACCG----------------
--------------------------------------------------------------------------------
--------------------------------------------------------------------------------
--------------------------------------------------------------------------------
--------------------------------------------------------------------------------
--------------------------------------------------------------------------------
--------------------------------------------------------------------------------
--------------------------------------------------------------------------------
--------------------------------------------------------------------------------
--------------------------------------------------------------------------------
--------------------------------------------------------------------------------
--------------------------------------------------------------------------------
--------------------------------------------------------------------------------
--------------------------------------------------------------------------------
--------------------------------------------------------------------------------
--------------------------------------------------------------------------------
--------------------------------------------------------------------------------
--------------------------------------------------------------------------------
--------------------------------------------------------------------------------
--------------------------------------------------------------------------------
--------------------------------------------------------------------------------
--------------------------------------------------------------------------------
--------------------------------------------------------------------------------
--------------------------------------------------------------------------------
--------------------------------------------------------------------------------
--------------------------------------------------------------------------------
--------------------------------------------------------------------------------
--------------------------------------------------------------------------------
--------------------------------------------------------------------------------
--------------------------------------------------------------------------------
--------------------------------------------------------------------------------
--------------------------------------------------------------------------------
--------------------------------------------------------------------------------
--------------------------------------------------------------------------------
--------------------------------------------------------------------------------
--------------------------------------------------------------------------------
--------------------------------------------------------------------------------
--------------------------------------------------------------------------------
--------------------------------------------------------------------------------
--------------------------------------------------------------------------------
--------------------------------------------------------------------------------
--------------------------------------------------------------------------------
--------------------------------------------------------------------------------
--------------------------------------------------------------------------------
--------------------------------------------------------------------------------
--------------------------------------------------------------------------------
--------------------------------------------------------------------------------
--------------------------------------------------------------------------------
--------------------------------------------------------------------------------
------------------------------
>JQ796415.1 Erwinia amylovora strain GR5B1 CRISPR1 repeat region
GTGTTCCCCGCGTGAGCGGGGATAAACCGTTATTCATGAGCCTTTTTATCTTCGCGGCATGGTGTTCCCCGCGTGAGCGG
GGATAAACCGGTAAATAGCAAAATGATAAATAATTTATCAATGTGTTCCCCGCGTGAGCGGGGATAAACCGCTATGCAGA
AGCGGAGGGCGGCGAGTGATGGAGTGTTCCCCGCGTGAGCGGGGATAAACCGAGCATCTCGGGAACTGTGTTTTTTGTAT
AAAAGTGTTCCCCGCGTGAGCGGGGATAAACCGAAGATGCTTTGACATTAATTATCTCCATAAAAGTGTTCCCCGCGTGA
GCGGGGATAAACCGCAAGCGATCAACCTGTTTTTCAGTAGGTTTAAGTGTTCCCCGCGTGAGCGGGGATAAACCGGATTG
CGCATGAGCACTGAAATTGTTCACAGCGTGTTCCCCGCGTGAGCGGGGATAAACCGGATTGCGCATGAGCACTGAAATTG
TTCACAGCGTGTTCCCCGCGTGAGCGGGGATAAACCGACAAAAGACAACACCCCCCTTACCCCCCCACGGTGTTCCCCGC
GTGAGCGGGGATAAACCGCAGGTATTTCGGATAGCCGGTTGTCTCGGCGGGTGTTCCCCGCGTGAGCGGGGATAAACCGA
CTGAAATTTAAAATCACCGCTAACCCGCCAGGTGTTCCCCGCGTGAGCGGGGATAAACCGGGCGATGAGGGAGTACGCGG
AGCGGCAGGGTAGTGTTCCCCGCGTGAGCGGGGATAAACCGAAAAGCCAACCGCCCGCCCGTAATAAACCTGAGTGTTCC
CCGCGTGAGCGGGGATAAACCGGTTGCAGAGACTTAAAGATCGTCTGCTAGTTAGTGTTCCCCGCGTGAGCGGGGATAAA
CCGTAAATGGTTGTCCGTTCTTGGCGCAGACGGCTGTGTTCCCCGCGTGAGCGGGGATAAACCGTAAAGGAGCATGCTTA
TACAACTGACAAAATCGTGTTCCCCGCATGAGCGGGGATAAACCGAGATTTGGCGGAAATGTCGGCGGAGATGCCCCGTG
TTCCCCGCGTGAGCGGGGATAAACCGAAATGTCCTGTGGCTCGGCCCGATGCTGCAATGTGTTCCCCGCGTGAGCGGGGA
TAAACCGGAGATCATTCTCATCCCTCATGTTTTCCAGGAGTGTTCCCCGCGTGAGCGGGGATAAACCAATTGTAAAATCC
TCTCCGCCAAATTTGATTACGTGTTCCCCGCGTGAGCGGGGATAAACCGAAACTCTCGCATACATGGACGGAATTTAACG
AGTGTTCCCCGCGTGAGCGGGGATAAACCGACGATTTGCCTGAAACCTCAACGAAGTTCGACGTGTTCCCCGCGTGAGCG
GGGATAAACCGCTGATGGCGTCACGAGCCATACGGAATGTGACGTGTTCCCCGCGTGAGCGGGGATAAACCGCAAAAATT
TGCGCATGTCATCTATCTTTTTTTGTGTTCCCCGCGTGAGCGGGGATAAACCGCCCTCGGGGAGGGCTTTGCGTTGTTAC
TCAGAGTGTTCCCCGCGTGAGCGGGGATAAACCGGTTACGTTGAATGTATCGTTGGATGTGATTAAGTGTTCCCCGCGTG
AGCGGGGATAAACCGTACATCGAACAATGCCAATTGTTGACGTTCTTGTGTTCCCCGCGTGAGCGGGGATAAACCGCCGC
GAAAATCCGCAGTGAGCTGGCAATGAGCGTGTTCCCCGCGTTAGCGGGGATAAACCGGCTGTCTATCTGGGCTGCCTCTA
TCCAGCAATGTGTTCCCCGCGTGAGCGGGGATAAACCGACTTCGGTGAGAATGTCGAATTGCCACCAGATGTGTTCCCCG
CGTGAGCGGGGATAAACCATTGAATCAGAGTCTTTCAGGGACGATGTTTTCGTGTTCCCCGCGTGAGCGGGGATAAACCG
TGAAGCAGCCAGAATCCCATCCGGCCTTTATCGTGTTCCCCGCGTGAGCGGGGATAAACCGGCTTTTGTACCCTTTACAG
TCAACGTACTGCTGTGTTCCCCGCGTGAGCGGGGATAAACCGAGATTGAGATCTTATCAACGGACTCTGACGCCGTGTTC
CCCGCGTGAGCAGGGATAAACCGTTTCTTCACACACAACGGTGAGGCCATTGTCTGTGTTCCCCGCGTGAGCGTGGATAA
ACCGTGATAAAGTAACGTTCCGAATGGCGCGTGATGGTGTTCCCCGCATGAGCGGGATAAACCG----------------
--------------------------------------------------------------------------------
--------------------------------------------------------------------------------
--------------------------------------------------------------------------------
--------------------------------------------------------------------------------
--------------------------------------------------------------------------------
--------------------------------------------------------------------------------
--------------------------------------------------------------------------------
--------------------------------------------------------------------------------
--------------------------------------------------------------------------------
--------------------------------------------------------------------------------
--------------------------------------------------------------------------------
--------------------------------------------------------------------------------
--------------------------------------------------------------------------------
--------------------------------------------------------------------------------
--------------------------------------------------------------------------------
--------------------------------------------------------------------------------
--------------------------------------------------------------------------------
--------------------------------------------------------------------------------
--------------------------------------------------------------------------------
--------------------------------------------------------------------------------
--------------------------------------------------------------------------------
--------------------------------------------------------------------------------
--------------------------------------------------------------------------------
--------------------------------------------------------------------------------
--------------------------------------------------------------------------------
--------------------------------------------------------------------------------
--------------------------------------------------------------------------------
--------------------------------------------------------------------------------
--------------------------------------------------------------------------------
--------------------------------------------------------------------------------
--------------------------------------------------------------------------------
--------------------------------------------------------------------------------
--------------------------------------------------------------------------------
--------------------------------------------------------------------------------
--------------------------------------------------------------------------------
--------------------------------------------------------------------------------
--------------------------------------------------------------------------------
--------------------------------------------------------------------------------
--------------------------------------------------------------------------------
--------------------------------------------------------------------------------
--------------------------------------------------------------------------------
--------------------------------------------------------------------------------
--------------------------------------------------------------------------------
--------------------------------------------------------------------------------
--------------------------------------------------------------------------------
--------------------------------------------------------------------------------
--------------------------------------------------------------------------------
--------------------------------------------------------------------------------
------------------------------
>JQ796431.1 Erwinia amylovora strain MK1 CRISPR1 repeat region
GTGTTCCCCGCGTGAGCGGGGATAAACCGTTATTCATGAGCCTTTTTATCTTCGCGGCATGGTGTTCCCCGCGTGAGCGG
GGATAAACCGGTAAATAGCAAAATGATAAATAATTTATCAATGTGTTCCCCGCGTGAGCGGGGATAAACCGCTATGCAGA
AGCGGAGGGCGGCGAGTGATGGAGTGTTCCCCGCGTGAGCGGGGATAAACCGAGCATCTCGGGAACTGTGTTTTTTGTAT
AAAAGTGTTCCCCGCGTGAGCGGGGATAAACCGAAGATGCTTTGACATTAATTATCTCCATAAAAGTGTTCCCCGCGTGA
GCGGGGATAAACCGCAAGCGATCAACCTGTTTTTCAGTAGGTTTAAGTGTTCCCCGCGTGAGCGGGGATAAACCGGATTG
CGCATGAGCACTGAAATTGTTCACAGCGTGTTCCCCGCGTGAGCGGGGATAAACCGGATTGCGCATGAGCACTGAAATTG
TTCACAGCGTGTTCCCCGCGTGAGCGGGGATAAACCGACAAAAGACAACACCCCCCTTACCCCCCCACGGTGTTCCCCGC
GTGAGCGGGGATAAACCGCAGGTATTTCGGATAGCCGGTTGTCTCGGCGGGTGTTCCCCGCGTGAGCGGGGATAAACCGA
CTGAAATTTAAAATCACCGCTAACCCGCCAGGTGTTCCCCGCGTGAGCGGGGATAAACCGGGCGATGAGGGAGTACGCGG
AGCGGCAGGGTAGTGTTCCCCGCGTGAGCGGGGATAAACCGAAAAGCCAACCGCCCGCCCGTAATAAACCTGAGTGTTCC
CCGCGTGAGCGGGGATAAACCGGTTGCAGAGACTTAAAGATCGTCTGCTAGTTAGTGTTCCCCGCGTGAGCGGGGATAAA
CCGTAAATGGTTGTCCGTTCTTGGCGCAGACGGCTGTGTTCCCCGCGTGAGCGGGGATAAACCGTAAAGGAGCATGCTTA
TACAACTGACAAAATCGTGTTCCCCGCATGAGCGGGGATAAACCGAGATTTGGCGGAAATGTCGGCGGAGATGCCCCGTG
TTCCCCGCGTGAGCGGGGATAAACCGAAATGTCCTGTGGCTCGGCCCGATGCTGCAATGTGTTCCCCGCGTGAGCGGGGA
TAAACCGGAGATCATTCTCATCCCTCATGTTTTCCAGGAGTGTTCCCCGCGTGAGCGGGGATAAACCAATTGTAAAATCC
TCTCCGCCAAATTTGATTACGTGTTCCCCGCGTGAGCGGGGATAAACCGAAACTCTCGCATACATGGACGGAATTTAACG
AGTGTTCCCCGCGTGAGCGGGGATAAACCGACGATTTGCCTGAAACCTCAACGAAGTTCGACGTGTTCCCCGCGTGAGCG
GGGATAAACCGCTGATGGCGTCACGAGCCATACGGAATGTGACGTGTTCCCCGCGTGAGCGGGGATAAACCGCAAAAATT
TGCGCATGTCATCTATCTTTTTTTGTGTTCCCCGCGTGAGCGGGGATAAACCGCCCTCGGGGAGGGCTTTGCGTTGTTAC
TCAGAGTGTTCCCCGCGTGAGCGGGGATAAACCGGTTACGTTGAATGTATCGTTGGATGTGATTAAGTGTTCCCCGCGTG
AGCGGGGATAAACCGTACATCGAACAATGCCAATTGTTGACGTTCTTGTGTTCCCCGCGTGAGCGGGGATAAACCGCCGC
GAAAATCCGCAGTGAGCTGGCAATGAGCGTGTTCCCCGCGTTAGCGGGGATAAACCGGCTGTCTATCTGGGCTGCCTCTA
TCCAGCAATGTGTTCCCCGCGTGAGCGGGGATAAACCGACTTCGGTGAGAATGTCGAATTGCCACCAGATGTGTTCCCCG
CGTGAGCGGGGATAAACCATTGAATCAGAGTCTTTCAGGGACGATGTTTTCGTGTTCCCCGCGTGAGCGGGGATAAACCG
TGAAGCAGCCAGAATCCCATCCGGCCTTTATCGTGTTCCCCGCGTGAGCGGGGATAAACCGGCTTTTGTACCCTTTACAG
TCAACGTACTGCTGTGTTCCCCGCGTGAGCGGGGATAAACCGAGATTGAGATCTTATCAACGGACTCTGACGCCGTGTTC
CCCGCGTGAGCAGGGATAAACCGTTTCTTCACACACAACGGTGAGGGCATTGTCTGTGTTCCCCGCGTGAGCGTGGATAA
ACCGTGATAAAGTAACGTTCCGAATGGCGCGTGATGGTGTTCCCCGCATGAGCGGGATAAACCG----------------
--------------------------------------------------------------------------------
--------------------------------------------------------------------------------
--------------------------------------------------------------------------------
--------------------------------------------------------------------------------
--------------------------------------------------------------------------------
--------------------------------------------------------------------------------
--------------------------------------------------------------------------------
--------------------------------------------------------------------------------
--------------------------------------------------------------------------------
--------------------------------------------------------------------------------
--------------------------------------------------------------------------------
--------------------------------------------------------------------------------
--------------------------------------------------------------------------------
--------------------------------------------------------------------------------
--------------------------------------------------------------------------------
--------------------------------------------------------------------------------
--------------------------------------------------------------------------------
--------------------------------------------------------------------------------
--------------------------------------------------------------------------------
--------------------------------------------------------------------------------
--------------------------------------------------------------------------------
--------------------------------------------------------------------------------
--------------------------------------------------------------------------------
--------------------------------------------------------------------------------
--------------------------------------------------------------------------------
--------------------------------------------------------------------------------
--------------------------------------------------------------------------------
--------------------------------------------------------------------------------
--------------------------------------------------------------------------------
--------------------------------------------------------------------------------
--------------------------------------------------------------------------------
--------------------------------------------------------------------------------
--------------------------------------------------------------------------------
--------------------------------------------------------------------------------
--------------------------------------------------------------------------------
--------------------------------------------------------------------------------
--------------------------------------------------------------------------------
--------------------------------------------------------------------------------
--------------------------------------------------------------------------------
--------------------------------------------------------------------------------
--------------------------------------------------------------------------------
--------------------------------------------------------------------------------
--------------------------------------------------------------------------------
--------------------------------------------------------------------------------
--------------------------------------------------------------------------------
--------------------------------------------------------------------------------
--------------------------------------------------------------------------------
--------------------------------------------------------------------------------
------------------------------
>JQ796437.1 Erwinia amylovora strain RB02 CRISPR1 repeat region
GTGTTCCCCGCGTGAGCGGGGATAAACCGTTATTCATGAGCCTTTTTATCTTCGCGGCATGGTGTTCCCCGCGTGAGCGG
GGATAAACCGGTAAATAGCAAAATGATAAATAATTTATCAATGTGTTCCCCGCGTGAGCGGGGATAAACCGCTATGCAGA
AGCGGAGGGCGGCGAGTGATGGAGTGTTCCCCGCGTGAGCGGGGATAAACCGAGCATCTCGGGAACTGTGTTTTTTGTAT
AAAAGTGTTCCCCGCGTGAGCGGGGATAAACCGAAGATGCTTTGACATTAATTATCTCCATAAAAGTGTTCCCCGCGTGA
GCGGGGATAAACCGCAAGCGATCAACCTGTTTTTCAGTAGGTTTAAGTGTTCCCCGCGTGAGCGGGGATAAACCGGATTG
CGCATGAGCACTGAAATTGTTCACAGCGTGTTCCCCGCGTGAGCGGGGATAAACCGGATTGCGCATGAGCACTGAAATTG
TTCACAGCGTGTTCCCCGCGTGAGCGGGGATAAACCGACAAAAGACAACACCCCCCTTACCCCCCCACGGTGTTCCCCGC
GTGAGCGGGGATAAACCGCAGGTATTTCGGATAGCCGGTTGTCTCGGCGGGTGTTCCCCGCGTGAGCGGGGATAAACCGA
CTGAAATTTAAAATCACCGCTAACCCGCCAGGTGTTCCCCGCGTGAGCGGGGATAAACCGGGCGATGAGGGAGTACGCGG
AGCGGCAGGGTAGTGTTCCCCGCGTGAGCGGGGATAAACCGAAAAGCCAACCGCCCGCCCGTAATAAACCTGAGTGTTCC
CCGCGTGAGCGGGGATAAACCGGTTGCAGAGACTTAAAGATCGTCTGCTAGTTAGTGTTCCCCGCGTGAGCGGGGATAAA
CCGTAAATGGTTGTCCGTTCTTGGCGCAGACGGCTGTGTTCCCCGCGTGAGCGGGGATAAACCGTAAAGGAGCATGCTTA
TACAACTGACAAAATCGTGTTCCCCGCATGAGCGGGGATAAACCGAGATTTGGCGGAAATGTCGGCGGAGATGCCCCGTG
TTCCCCGCGTGAGCGGGGATAAACCGAAATGTCCTGTGGCTCGGCCCGATGCTGCAATGTGTTCCCCGCGTGAGCGGGGA
TAAACCGGAGATCATTCTCATCCCTCATGTTTTCCAGGAGTGTTCCCCGCGTGAGCGGGGATAAACCAATTGTAAAATCC
TCTCCGCCAAATTTGATTACGTGTTCCCCGCGTGAGCGGGGATAAACCGAAACTCTCGCATACATGGACGGAATTTAACG
AGTGTTCCCCGCGTGAGCGGGGATAAACCGACGATTTGCCTGAAACCTCAACGAAGTTCGACGTGTTCCCCGCGTGAGCG
GGGATAAACCGCTGATGGCGTCACGAGCCATACGGAATGTGACGTGTTCCCCGCGTGAGCGGGGATAAACCGCAAAAATT
TGCGCATGTCATCTATCTTTTTTTGTGTTCCCCGCGTGAGCGGGGATAAACCGCCCTCGGGGAGGGCTTTGCGTTGTTAC
TCAGAGTGTTCCCCGCGTGAGCGGGGATAAACCGGTTACGTTGAATGTATCGTTGGATGTGATTAAGTGTTCCCCGCGTG
AGCGGGGATAAACCGTACATCGAACAATGCCAATTGTTGACGTTCTTGTGTTCCCCGCGTGAGCGGGGATAAACCGCCGC
GAAAATCCGCAGTGAGCTGGCAATGAGCGTGTTCCCCGCGTTAGCGGGGATAAACCGGCTGTCTATCTGGGCTGCCTCTA
TCCAGCAATGTGTTCCCCGCGTGAGCGGGGATAAACCGACTTCGGTGAGAATGTCGAATTGCCACCAGATGTGTTCCCCG
CGTGAGCGGGGATAAACCATTGAATCAGAGTCTTTCAGGGACGATGTTTTCGTGTTCCCCGCGTGAGCGGGGATAAACCG
TGAAGCAGCCAGAATCCCATCCGGCCTTTATCGTGTTCCCCGCGTGAGCGGGGATAAACCGGCTTTTGTACCCTTTACAG
TCAACGTACTGCTGTGTTCCCCGCGTGAGCGGGGATAAACCGAGATTGAGATCTTATCAACGGACTCTGACGCCGTGTTC
CCCGCGTGAGCAGGGATAAACCGTTTCTTCACACACAACGGTGAGGGCATTGTCTGTGTTCCCCGCGTGAGCGTGGATAA
ACCGTGATAAAGTAACGTTCCGAATGGCGCGTGATGGTGTTCCCCGCATGAGCGGGATAAACCG----------------
--------------------------------------------------------------------------------
--------------------------------------------------------------------------------
--------------------------------------------------------------------------------
--------------------------------------------------------------------------------
--------------------------------------------------------------------------------
--------------------------------------------------------------------------------
--------------------------------------------------------------------------------
--------------------------------------------------------------------------------
--------------------------------------------------------------------------------
--------------------------------------------------------------------------------
--------------------------------------------------------------------------------
--------------------------------------------------------------------------------
--------------------------------------------------------------------------------
--------------------------------------------------------------------------------
--------------------------------------------------------------------------------
--------------------------------------------------------------------------------
--------------------------------------------------------------------------------
--------------------------------------------------------------------------------
--------------------------------------------------------------------------------
--------------------------------------------------------------------------------
--------------------------------------------------------------------------------
--------------------------------------------------------------------------------
--------------------------------------------------------------------------------
--------------------------------------------------------------------------------
--------------------------------------------------------------------------------
--------------------------------------------------------------------------------
--------------------------------------------------------------------------------
--------------------------------------------------------------------------------
--------------------------------------------------------------------------------
--------------------------------------------------------------------------------
--------------------------------------------------------------------------------
--------------------------------------------------------------------------------
--------------------------------------------------------------------------------
--------------------------------------------------------------------------------
--------------------------------------------------------------------------------
--------------------------------------------------------------------------------
--------------------------------------------------------------------------------
--------------------------------------------------------------------------------
--------------------------------------------------------------------------------
--------------------------------------------------------------------------------
--------------------------------------------------------------------------------
--------------------------------------------------------------------------------
--------------------------------------------------------------------------------
--------------------------------------------------------------------------------
--------------------------------------------------------------------------------
--------------------------------------------------------------------------------
--------------------------------------------------------------------------------
--------------------------------------------------------------------------------
------------------------------
>JQ796454.1 Erwinia amylovora strain WSDA 16 CRISPR1 repeat region
GTGTTCCCCGCGTGAGCGGGGATAAACCGTTATTCATGAGCCTTTTTATCTTCGCGGCATGGTGTTCCCCGCGTGAGCGG
GGATAAACCGGTAAATAGCAAAATGATAAATGATTTATCAATGTGTTCCCCGCGTGAGCGGGGATAAACCGTTATGCAGA
ACCGTTAGGCGTGGAGTAATGGAGTGTTCCCCGCGTGAGCGGGGATAAACCGAGATTCTCCACAACTGCGATTGGTGCAT
AAAAGTGTTCCCCGCGTGAGCGGGGATAAACCGAGAATGCTTTGACATTCGTTAGCTCCATAAAAGTGTTCCCCGCGTGA
GCGGGGATAAACCGCGAGCGATCAACCTGTTTTTCAGTACATTTAAGTGTTCCCCGCGTGAGCGGGGATAAACCGGATTG
CGCATGAGCACTGAAATTGTTCACAGCGTGTTCCCCGCGTGAGCGGGGATAAACCGGATTGCGCATGAGCACTGAAATTG
TTCACAGCGTGTTCCCCGCGTGAGCGGGGATAAACCGACAAAAGACAACACCCCCCTTACCCCCCCACGGTGTTCCCCGC
GTGAGCGGGGATAAACCGCAGGTATTTCGGATAGCCGGTTGTCTCGGCGGGTGTTCCCCGCGTGAGCGGGGATAAACCGA
CTGAAATTTAAAATCACCGCTAACCCGCCAGGTGTTCCCCGCGTGAGCGGGGATAAACCGGGCGATGAGGGAGTACGCGG
AGCGGCAGGGTAGTGTTCCCCGCGTGAGCGGGGATAAACCGAAAAGCCAACCGCCCGCCCGTAATAAACCTGAGTGTTCC
CCGCGTGAGCGGGGATAAACCGGTTGCAGAGACTTAAAGATCGTCTGCTAGTTAGTGTTCCCCGCGTGAGCGGGGATAAA
CCGTAAATGGTTGTCCGTTCTTGGCGCAGACGGCTGTGTTCCCCGCGTGAGCGGGGATAAACCGTAAAGGAGCATGCTTA
TACAACTGACAAAATCGTGTTCCCCGCATGAGCGGGGATAAACCGAGATTTGGCGGAAATGTCGGCGGAGATGCCCCGTG
TTCCCCGCGTGAGCGGGGATAAACCGAAATGTCCTGTGGCTCGGCCCGATGCTGCAATGTGTTCCCCGCGTGAGCGGGGA
TAAACCGGAGATCATTCTCATCCCTCATGTTTTCCAGGAGTGTTCCCCGCGTGAGCGGGGATAAACCAATTGTAAAATCC
TCTCCGCCAAATTTGATTACGTGTTCCCCGCGTGAGCGGGGATAAACCGAAACTCTCGCATACATGGACGGAATTTAACG
AGTGTTCCCCGCGTGAGCGGGGATAAACCGACGATTTGCCTGAAACCTCAACGAAGTTCGACGTGTTCCCCGCGTGAGCG
GGGATAAACCGCTGATGGCGTCACGAGCCATACGGAATGTGACGTGTTCCCCGCGTGAGCGGGGATAAACCGCAAAAATT
TGCGCATGTCATCTATCTTTTTTTGTGTTCCCCGCGTGAGCGGGGATAAACCGCCCTCGGGGAGGGCTTTGCGTTGTTAC
TCAGAGTGTTCCCCGCGTGAGCGGGGATAAACCGGTTACGTTGAATGTATCGTTGGATGTGATTAAGTGTTCCCCGCGTG
AGCGGGGATAAACCGTACATCGAACAATGCCAATTGTTGACGTTCTTGTGTTCCCCGCGTGAGCGGGGATAAACCGCCGC
GAAAATCCGCAGTGAGCTGGCAATGAGCGTGTTCCCCGCGTTAGCGGGGATAAACCGGCTGTCTATSTGGGCTGCCTCTA
TCCAGCAATGTGTTCMCMGCGTGAGCGGGGATAAACCGACTTCGGTGAGAATGTCGAATTGCCACCAGATGTGTTCCCCG
CGTGAGCGGGGATAAACCATTGAATCAGAGTCTTTCAGGGACGATGTTTTCGTGTTCCCCGCGTGAGCGGGGATAAACCG
TGAAGCAGCCAGAATCCCATCCGGCCTTTATCGTGTTCCCCGCGTGAGCGGGGATAAACCGGCTTTTGTACCCTTTACAG
TCAACGTACTGCTGTGTTCCCCGCGTGAGCGGGGATAAACCGAGATTGAGATCTTATCAACGGACTCTGACGCCGTGTTC
CCCGCGTGAGCAGGGATAAACCGTTTCTTCACACACAACGGTGAGGGCATTGTCTGTGTTCCCCGCGTGAGCGTGGATAA
ACCGTGATAAAGTAACGTTCCGAATGGCGCGTGATGGTGTTCCCCGCATGAGCGGGATAAACCG----------------
--------------------------------------------------------------------------------
--------------------------------------------------------------------------------
--------------------------------------------------------------------------------
--------------------------------------------------------------------------------
--------------------------------------------------------------------------------
--------------------------------------------------------------------------------
--------------------------------------------------------------------------------
--------------------------------------------------------------------------------
--------------------------------------------------------------------------------
--------------------------------------------------------------------------------
--------------------------------------------------------------------------------
--------------------------------------------------------------------------------
--------------------------------------------------------------------------------
--------------------------------------------------------------------------------
--------------------------------------------------------------------------------
--------------------------------------------------------------------------------
--------------------------------------------------------------------------------
--------------------------------------------------------------------------------
--------------------------------------------------------------------------------
--------------------------------------------------------------------------------
--------------------------------------------------------------------------------
--------------------------------------------------------------------------------
--------------------------------------------------------------------------------
--------------------------------------------------------------------------------
--------------------------------------------------------------------------------
--------------------------------------------------------------------------------
--------------------------------------------------------------------------------
--------------------------------------------------------------------------------
--------------------------------------------------------------------------------
--------------------------------------------------------------------------------
--------------------------------------------------------------------------------
--------------------------------------------------------------------------------
--------------------------------------------------------------------------------
--------------------------------------------------------------------------------
--------------------------------------------------------------------------------
--------------------------------------------------------------------------------
--------------------------------------------------------------------------------
--------------------------------------------------------------------------------
--------------------------------------------------------------------------------
--------------------------------------------------------------------------------
--------------------------------------------------------------------------------
--------------------------------------------------------------------------------
--------------------------------------------------------------------------------
--------------------------------------------------------------------------------
--------------------------------------------------------------------------------
--------------------------------------------------------------------------------
--------------------------------------------------------------------------------
--------------------------------------------------------------------------------
------------------------------
>JQ796460.1 Erwinia amylovora strain NW18-6 CRISPR1 repeat region
GTGTTCCCCGCGTGAGCGGGGATAAACCGTTATTCATGAGCCTTTTTATCTTCGCGGCATGGTGTTCCCCGCGTGAGCGG
GGATAAACCGGTAAATAGCAAAATGATAAATAATTTATCAATGTGTTCCCCGCGTGAGCGGGGATAAACCGCTATGCAGA
AGCGGAGGGCGGCGAGTGATGGAGTGTTCCCCGCGTGAGCGGGGATAAACCGAGCATCTCGGGAACTGTGTTTTTTGTAT
AAAAGTGTTCCCCGCGTGAGCGGGGATAAACCGAAGATGCTTTGACATTAATTATCTCCATAAAAGTGTTCCCCGCGTGA
GCGGGGATAAACCGCAAGCGATCAACCTGTTTTTCAGTAGGTTTAAGTGTTCCCCGCGTGAGCGGGGATAAACCGGATTG
CGCATGAGCACTGAAATTGTTCACAGCGTGTTCCCCGCGTGAGCGGGGATAAACCGGATTGCGCATGAGCACTGAAATTG
TTCACAGCGTGTTCCCCGCGTGAGCGGGGATAAACCGACAAAAGACAACACCCCCCTTACCCCCCCACGGTGTTCCCCGC
GTGAGCGGGGATAAACCGCAGGTATTTCGGATAGCCGGTTGTCTCGGCGGGTGTTCCCCGCGTGAGCGGGGATAAACCGA
CTGAAATTTAAAATCACCGCTAACCCGCCAGGTGTTCCCCGCGTGAGCGGGGATAAACCGGGCGATGAGGGAGTACGCGG
AGCGGCAGGGTAGTGTTCCCCGCGTGAGCGGGGATAAACCGAAAAGCCAACCGCCCGCCCGTAATAAACCTGAGTGTTCC
CCGCGTGAGCGGGGATAAACCGGTTGCAGAGACTTAAAGATCGTCTGCTAGTTAGTGTTCCCCGCGTGAGCGGGGATAAA
CCGTAAATGGTTGTCCGTTCTTGGCGCAGACGGCTGTGTTCCCCGCGTGAGCGGGGATAAACCGTAAAGGAGCATGCTTA
TACAACTGACAAAATCGTGTTCCCCGCATGAGCGGGGATAAACCGAGATTTGGCGGAAATGTCGGCGGAGATGCCCCGTG
TTCCCCGCGTGAGCGGGGATAAACCGAAATGTCCTGTGGCTCGGCCCGATGCTGCAATGTGTTCCCCGCGTGAGCGGGGA
TAAACCGGAGATCATTCTCATCCCTCATGTTTTCCAGGAGTGTTCCCCGCGTGAGCGGGGATAAACCAATTGTAAAATCC
TCTCCGCCAAATTTGATTACGTGTTCCCCGCGTGAGCGGGGATAAACCGAAACTCTCGCATACATGGACGGAATTTAACG
AGTGTTCCCCGCGTGAGCGGGGATAAACCGACGATTTGCCTGAAACCTCAACGAAGTTCGACGTGTTCCCCGCGTGAGCG
GGGATAAACCGCTGATGGCGTCACGAGCCATACGGAATGTGACGTGTTCCCCGCGTGAGCGGGGATAAACCGCAAAAATT
TGCGCATGTCATCTATCTTTTTTTGTGTTCCCCGCGTGAGCGGGGATAAACCGCCCTCGGGGAGGGCTTTGCGTTGTTAC
TCAGAGTGTTCCCCGCGTGAGCGGGGATAAACCGGTTACGTTGAATGTATCGTTGGATGTGATTAAGTGTTCCCCGCGTG
AGCGGGGATAAACCGTACATCGAACAATGCCAATTGTTGACGTTCTTGTGTTCCCCGCGTGAGCGGGGATAAACCGCCGC
GAAAATCCGCAGTGAGCTGGCAATGAGCGTGTTCCCCGCGTTAGCGGGGATAAACCGGCTGTCTATCTGGGCTGCCTCTA
TCCAGCAATGTGTTCCCCGCGTGAGCGGGGATAAACCGACTTCGGTGAGAATGTCGAATTGCCACCAGATGTGTTCCCCG
CGTGAGCGGGGATAAACCATTGAATCAGAGTCTTTCAGGGACGATGTTTTCGTGTTCCCCGCGTGAGCGGGGATAAACCG
TGAAGCAGCCAGAATCCCATCCGGCCTTTATCGTGTTCCCCGCGTGAGCGGGGATAAACCGGCTTTTGTACCCTTTACAG
TCAACGTACTGCTGTGTTCCCCGCGTGAGCGGGGATAAACCGAGATTGAGATCTTATCAACGGACTCTGACGCCGTGTTC
CCCGCGTGAGCAGGGATAAACCGTTTCTTCACACACAACGGTGAGGGCATTGTCTGTGTTCCCCGCGTGAGCGTGGATAA
ACCGTGATAAAGTAACGTTCCGAATGGCGCGTGATGTGGTTCCCCGCGTGAGCGGGATAAACCG----------------
--------------------------------------------------------------------------------
--------------------------------------------------------------------------------
--------------------------------------------------------------------------------
--------------------------------------------------------------------------------
--------------------------------------------------------------------------------
--------------------------------------------------------------------------------
--------------------------------------------------------------------------------
--------------------------------------------------------------------------------
--------------------------------------------------------------------------------
--------------------------------------------------------------------------------
--------------------------------------------------------------------------------
--------------------------------------------------------------------------------
--------------------------------------------------------------------------------
--------------------------------------------------------------------------------
--------------------------------------------------------------------------------
--------------------------------------------------------------------------------
--------------------------------------------------------------------------------
--------------------------------------------------------------------------------
--------------------------------------------------------------------------------
--------------------------------------------------------------------------------
--------------------------------------------------------------------------------
--------------------------------------------------------------------------------
--------------------------------------------------------------------------------
--------------------------------------------------------------------------------
--------------------------------------------------------------------------------
--------------------------------------------------------------------------------
--------------------------------------------------------------------------------
--------------------------------------------------------------------------------
--------------------------------------------------------------------------------
--------------------------------------------------------------------------------
--------------------------------------------------------------------------------
--------------------------------------------------------------------------------
--------------------------------------------------------------------------------
--------------------------------------------------------------------------------
--------------------------------------------------------------------------------
--------------------------------------------------------------------------------
--------------------------------------------------------------------------------
--------------------------------------------------------------------------------
--------------------------------------------------------------------------------
--------------------------------------------------------------------------------
--------------------------------------------------------------------------------
--------------------------------------------------------------------------------
--------------------------------------------------------------------------------
--------------------------------------------------------------------------------
--------------------------------------------------------------------------------
--------------------------------------------------------------------------------
--------------------------------------------------------------------------------
--------------------------------------------------------------------------------
------------------------------
>JQ796461.1 Erwinia amylovora strain NW21-4 CRISPR1 repeat region
GTGTTCCCCGCGTGAGCGGGGATAAACCGTTATTCATGAGCCTTTTTATCTTCGCGGCATGGTGTTCCCCGCGTGAGCGG
GGATAAACCGGTAAATAGCAAAATGATAAATAATTTATCAATGTGTTCCCCGCGTGAGCGGGGATAAACCGCTATGCAGA
AGCGGAGGGCGGCGAGTGATGGAGTGTTCCCCGCGTGAGCGGGGATAAACCGAGCATCTCGGGAACTGTGTTTTTTGTAT
AAAAGTGTTCCCCGCGTGAGCGGGGATAAACCGAAGATGCTTTGACATTAATTATCTCCATAAAAGTGTTCCCCGCGTGA
GCGGGGATAAACCGCAAGCGATCAACCTGTTTTTCAGTAGGTTTAAGTGTTCCCCGCGTGAGCGGGGATAAACCGGATTG
CGCATGAGCACTGAAATTGTTCACAGCGTGTTCCCCGCGTGAGCGGGGATAAACCGGATTGCGCATGAGCACTGAAATTG
TTCACAGCGTGTTCCCCGCGTGAGCGGGGATAAACCGACAAAAGACAACACCCCCCTTACCCCCCCACGGTGTTCCCCGC
GTGAGCGGKGATAAACCGCAGGTATTTCGGATAGCCGGTTGTCTCGGCGGGTGTTCCCCGCGTGAGCGGGGATAAACCGA
CTGAAATTTAAAATCACCGCTAACCCGCCAGGTGTTCCCCGCGTGAGCGGGGATAAACCGGGCGATGAGGGAGTACGCGG
AGCGGCAGGGTAGTGTTCCCCGCGTGAGCGGGGATAAACCGAAAAGCCAACCGCCCGCCCGTAATAAACCTGAGTGTTCC
CCGCGTGAGCGGGGATAAACCGGTTGCAGAGACTTAAAGATCGTCTGCTAGTTAGTGTTCCCCGCGTGAGCGGGGATAAA
CCGTAAATGGTTGTCCGTTCTTGGCGCAGACGGCTGTGTTCCCCGCGTGAGCGGGGATAAACCGTAAAGGAGCATGCTTA
TACAACTGACAAAATCGTGTTCCCCGCATGAGCGGGGATAAACCGAGATTTGGCGGAAATGTCGGCGGAGATGCCCCGTG
TTCCCCGCGTGAGCGGGGATAAACCGAAATGTCCTGTGGCTCGGCCCGATGCTGCAATGTGTTCCCCGCGTGAGCGGGGA
TAAACCGGAGATCATTCTCATCCCTCATGTTTTCCAGGAGTGTTCCCCGCGTGAGCGGGGATAAACCAATTGTAAAATCC
TCTCCGCCAAATTTGATTACGTGTTCCCCGCGTGAGCGGGGATAAACCGAAACTCTCGCATACATGGACGGAATTTAACG
AGTGTTCCCCGCGTGAGCGGGGATAAACCGACGATTTGCCTGAAACCTCAACGAAGTTCGACGTGTTCCCCGCGTGAGCG
GGGATAAACCGCTGATGGCGTCACGAGCCATACGGAATGTGACGTGTTCCCCGCGTGAGCGGGGATAAACCGCAAAAATT
TGCGCATGTCATCTATCTTTTTTTGTGTTCCCCGCGTGAGCGGGGATAAACCGCCCTCGGGGAGGGCTTTGCGTTGTTAC
TCAGAGTGTTCCCCGCGTGAGCGGGGATAAACCGGTTACGTTGAATGTATCGTTGGATGTGATTAAGTGTTCCCCGCGTG
AGCGGGGATAAACCGTACATCGAACAATGCCAATTGTTGACGTTCTTGTGTTCCCCGCGTGAGCGGGGATAAACCGCCGC
GAAAATCCGCAGTGAGCTGGCAATGAGCGTGTTCCCCGCGTTAGCGGGGATAAACCGGCTGTCTATCTGGGCTGCCTCTA
TCCAGCAATGTGTTCCCCGCGTGAGCGGGGATAAACCGACTTCGGTGAGAATGTCGAATTGCCACCAGATGTGTTCCCCG
CGTGAGCGGGGATAAACCATTGAATCAGAGTCTTTCAGGGACGATGTTTTCGTGTTCCCCGCGTGAGCGGGGATAAACCG
TGAAGCAGCCAGAATCCCATCCGGCCTTTATCGTGTTCCCCGCGTGAGCGGGGATAAACCGGCTTTTGTACCCTTTACAG
TCAACGTACTGCTGTGTTCCCCGCGTGAGCGGGGATAAACCGAGATTGAGATCTTATCAACGGACTCTGACGCCGTGTTC
CCCGCGTGAGCAGGGATAAACCGTTTCTTCACACACAACGGTGAGGGCATTGTCTGTGTTCCCCGCGTGAGCGTGGATAA
ACCGTGATAAAGTAACGTTCCGAATGTCGCGTGATGGTGTTCCCCGCGTGAGCGGGATAAACCG----------------
--------------------------------------------------------------------------------
--------------------------------------------------------------------------------
--------------------------------------------------------------------------------
--------------------------------------------------------------------------------
--------------------------------------------------------------------------------
--------------------------------------------------------------------------------
--------------------------------------------------------------------------------
--------------------------------------------------------------------------------
--------------------------------------------------------------------------------
--------------------------------------------------------------------------------
--------------------------------------------------------------------------------
--------------------------------------------------------------------------------
--------------------------------------------------------------------------------
--------------------------------------------------------------------------------
--------------------------------------------------------------------------------
--------------------------------------------------------------------------------
--------------------------------------------------------------------------------
--------------------------------------------------------------------------------
--------------------------------------------------------------------------------
--------------------------------------------------------------------------------
--------------------------------------------------------------------------------
--------------------------------------------------------------------------------
--------------------------------------------------------------------------------
--------------------------------------------------------------------------------
--------------------------------------------------------------------------------
--------------------------------------------------------------------------------
--------------------------------------------------------------------------------
--------------------------------------------------------------------------------
--------------------------------------------------------------------------------
--------------------------------------------------------------------------------
--------------------------------------------------------------------------------
--------------------------------------------------------------------------------
--------------------------------------------------------------------------------
--------------------------------------------------------------------------------
--------------------------------------------------------------------------------
--------------------------------------------------------------------------------
--------------------------------------------------------------------------------
--------------------------------------------------------------------------------
--------------------------------------------------------------------------------
--------------------------------------------------------------------------------
--------------------------------------------------------------------------------
--------------------------------------------------------------------------------
--------------------------------------------------------------------------------
--------------------------------------------------------------------------------
--------------------------------------------------------------------------------
--------------------------------------------------------------------------------
--------------------------------------------------------------------------------
--------------------------------------------------------------------------------
------------------------------
>MK778682.1 Erwinia amylovora strain LMG 2024 CRISPR1 repeat region
GTGTTCCCCGCGTGAGCGGGGATAAACCGTTATTCATGAGCCTTTTTATCTTCGCGGCATGGTGTTCCCCGCGTGAGCGG
GGATAAACCGGTAAATAGCAAAATGATAAATAATTTATCAATGTGTTCCCCGCGTGAGCGGGGATAAACCGCTATGCAGA
AGCGGAGGGCGGCGAGTGATGGAGTGTTCCCCGCGTGAGCGGGGATAAACCGAGCATCTCGGGAACTGTGTTTTTTGTAT
AAAAGTGTTCCCCGCGTGAGCGGGGATAAACCGAAGATGCTTTGACATTAATTATCTCCATAAAAGTGTTCCCCGCGTGA
GCGGGGATAAACCGCAAGCGATCAACCTGTTTTTCAGTAGGTTTAAGTGTTCCCCGCGTGAGCGGGGATAAACCGGATTG
CGCATGAGCACTGAAATTGTTCACAGCGTGTTCCCCGCGTGAGCGGGGATAAACCGGATTGCGCATGAGCACTGAAATTG
TTCACAGCGTGTTCCCCGCGTGAGCGGGGATAAACCGACAAAAGACAACACCCCCCTTACCCCCCCACGGTGTTCCCCGC
GTGAGCGGGGATAAACCGCAGGTATTTCGGATAGCCGGTTGTCTCGGCGGGTGTTCCCCGCGTGAGCGGGGATAAACCGA
CTGAAATTTAAAATCACCGCTAACCCGCCAGGTGTTCCCCGCGTGAGCGGGGATAAACCGGGCGATGAGGGAGTACGCGG
AGCGGCAGGGTAGTGTTCCCCGCGTGAGCGGGGATAAACCGAAAAGCCAACCGCCCGCCCGTAATAAACCTGAGTGTTCC
CCGCGTGAGCGGGGATAAACCGGTTGCAGAGACTTAAAGATCGTCTGCTAGTTAGTGTTCCCCGCGTGAGCGGGGATAAA
CCGTAAATGGTTGTCCGTTCTTGGCGCAGACGGCTGTGTTCCCCGCGTGAGCGGGGATAAACCGTAAAGGAGCATGCTTA
TACAACTGACAAAATCGTGTTCCCCGCATGAGCGGGGATAAACCGAGATTTGGCGGAAATGTCGGCGGAGATGCCCCGTG
TTCCCCGCGTGAGCGGGGATAAACCGAAATGTCCTGTGGCTCGGCCCGATGCTGCAATGTGTTCCCCGCGTGAGCGGGGA
TAAACCGGAGATCATTCTCATCCCTCATGTTTTCCAGGAGTGTTCCCCGCGTGAGCGGGGATAAACCAATTGTAAAATCC
TCTCCGCCAAATTTGATTACGTGTTCCCCGCGTGAGCGGGGATAAACCGAAACTCTCGCATACATGGACGGAATTTAACG
AGTGTTCCCCGCGTGAGCGGGGATAAACCGACGATTTGCCTGAAACCTCAACGAAGTTCGACGTGTTCCCCGCGTGAGCG
GGGATAAACCGCTGATGGCGTCACGAGCCATACGGAATGTGACGTGTTCCCCGCGTGAGCGGGGATAAACCGCAAAAATT
TGCGCATGTCATCTATCTTTTTTTGTGTTCCCCGCGTGAGCGGGGATAAACCGCCCTCGGGGAGGGCTTTGCGTTGTTAC
TCAGAGTGTTCCCCGCGTGAGCGGGGATAAACCGGTTACGTTGAATGTATCGTTGGATGTGATTAAGTGTTCCCCGCGTG
AGCGGGGATAAACCGTACATCGAACAATGCCAATTGTTGACGTTCTTGTGTTCCCCGCGTGAGCGGGGATAAACCGCCGC
GAAAATCCGCAGTGAGCTGGCAATGAGCGTGTTCCCCGCGTTAGCGGGGATAAACCGGCTGTCTATCTGGGCTGCCTCTA
TCCAGCAATGTGTTCCCCGCGTGAGCGGGGATAAACCGACTTCGGTGAGAATGTCGAATTGCCACCAGATGTGTTCCCCG
CGTGAGCGGGGATAAACCATTGAATCAGAGTCTTTCAGGGACGATGTTTTCGTGTTCCCCGCGTGAGCGGGGATAAACCG
TGAAGCAGCCAGAATCCCATCCGGCCTTTATCGTGTTCCCCGCGTGAGCGGGGATAAACCGGCTTTTGTACCCTTTACAG
TCAACGTACTGCTGTGTTCCCCGCGTGAGCGGGGATAAACCGAGATTGAGATCTTATCAACGGACTCTGACGCCGTGTTC
CCCGCGTGAGCAGGGATAAACCGTTTCTTCACACACAACGGTGAGGGCATTGTCTGTGTTCCCCGCGTGAGCGTGGATAA
ACCGTGATAAAGTAACGTTCCGAATGGCGCGTGATGGTGTTCCCCGCATGAGCGGG-TAAACCGC---------------
--------------------------------------------------------------------------------
--------------------------------------------------------------------------------
--------------------------------------------------------------------------------
--------------------------------------------------------------------------------
--------------------------------------------------------------------------------
--------------------------------------------------------------------------------
--------------------------------------------------------------------------------
--------------------------------------------------------------------------------
--------------------------------------------------------------------------------
--------------------------------------------------------------------------------
--------------------------------------------------------------------------------
--------------------------------------------------------------------------------
--------------------------------------------------------------------------------
--------------------------------------------------------------------------------
--------------------------------------------------------------------------------
--------------------------------------------------------------------------------
--------------------------------------------------------------------------------
--------------------------------------------------------------------------------
--------------------------------------------------------------------------------
--------------------------------------------------------------------------------
--------------------------------------------------------------------------------
--------------------------------------------------------------------------------
--------------------------------------------------------------------------------
--------------------------------------------------------------------------------
--------------------------------------------------------------------------------
--------------------------------------------------------------------------------
--------------------------------------------------------------------------------
--------------------------------------------------------------------------------
--------------------------------------------------------------------------------
--------------------------------------------------------------------------------
--------------------------------------------------------------------------------
--------------------------------------------------------------------------------
--------------------------------------------------------------------------------
--------------------------------------------------------------------------------
--------------------------------------------------------------------------------
--------------------------------------------------------------------------------
--------------------------------------------------------------------------------
--------------------------------------------------------------------------------
--------------------------------------------------------------------------------
--------------------------------------------------------------------------------
--------------------------------------------------------------------------------
--------------------------------------------------------------------------------
--------------------------------------------------------------------------------
--------------------------------------------------------------------------------
--------------------------------------------------------------------------------
--------------------------------------------------------------------------------
--------------------------------------------------------------------------------
--------------------------------------------------------------------------------
------------------------------
>MW448225.1 Erwinia amylovora strain 1303 CRISPR1 repeat region
GTGTTCCCCGCGTGAGCGGGGATAAACCGTTATTCATGAGCCTTTTTATCTTCGCGGCATGGTGTTCCCCGCGTGAGCGG
GGATAAACCGGTAAATAGCAAAATGATAAATAATTTATCAATGTGTTCCCCGCGTGAGCGGGGATAAACCGCTATGCAGA
AGCGGAGGGCGGCGAGTGATGGAGTGTTCCCCGCGTGAGCGGGGATAAACCGAGCATCTCGGGAACTGTGTTTTTTGTAT
AAAAGTGTTCCCCGCGTGAGCGGGGATAAACCGAAGATGCTTTGACATTAATTATCTCCATAAAAGTGTTCCCCGCGTGA
GCGGGGATAAACCGCAAGCGATCAACCTGTTTTTCAGTAGGTTTAAGTGTTCCCCGCGTGAGCGGGGATAAACCGGATTG
CGCATGAGCACTGAAATTGTTCACAGCGTGTTCCCCGCGTGAGCGGGGATAAACCGGATTGCGCATGAGCACTGAAATTG
TTCACAGCGTGTTCCCCGCGTGAGCGGGGATAAACCGACAAAAGACAACACCCCCCTTACCCCCCCACGGTGTTCCCCGC
GTGAGCGGGGATAAACCGCAGGTATTTCGGATAGCCGGTTGTCTCGGCGGGTGTTCCCCGCGTGAGCGGGGATAAACCGA
CTGAAATTTAAAATCACCGCTAACCCGCCAGGTGTTCCCCGCGTGAGCGGGGATAAACCGGGCGATGAGGGAGTACGCGG
AGCGGCAGGGTAGTGTTCCCCGCGTGAGCGGGGATAAACCGAAAAGCCAACCGCCCGCCCGTAATAAACCTGAGTGTTCC
CCGCGTGAGCGGGGATAAACCGGTTGCAGAGACTTAAAGATCGTCTGCTAGTTAGTGTTCCCCGCGTGAGCGGGGATAAA
CCGTAAATGGTTGTCCGTTCTTGGCGCAGACGGCTGTGTTCCCCGCGTGAGCGGGGATAAACCGTAAAGGAGCATGCTTA
TACAACTGACAAAATCGTGTTCCCCGCGTGAGCGGGGATAAACCGAGATTTGGCGGAAATGTCGGCGGAGATGCCCCGTG
TTCCCCGCGTGAGCGGGGATAAACCGAAATGTCCTGTGGCTCGGCCCGATGCTGCAATGTGTTCCCCGCGTGAGCGGGGA
TAAACCGGAGATCATTCTCATCCCTCATGTTTTCCAGGAGTGTTCCCCGCGTGAGCGGGGATAAACCGATTGTAAAATCC
TCTCCGCCAAATTTGATTACGTGTTCCCCGCGTGAGCGGGGATAAACCGAAACTCTCGCATACATGGACGGAATTTAACG
AGTGTTCCCCGCGTGAGCGGGGATAAACCGACGATTTGCCTGAAACCTCAACGAAGTTCGACGTGTTCCCCGCGTGAGCG
GGGATAAACCGCTGATGGCGTCACGAGCCATACGGAATGTGACGTGTTCCCCGCGTGAGCGGGGATAAACCGCAAAAATT
TGCGCATGTCATCTATCTTTTTTTGTGTTCCCCGCGTGAGCGGGGATAAACCGCCCTCGGGGAGGGCTTTGCGTTGTTAC
TCAGAGTGTTCCCCGCGTGAGCGGGGATAAACCGGTTACGTTGAATGTATCGTTGGATGTGATTAAGTGTTCCCCGCGTG
AGCGGGGATAAACCGTACATCGAACAATGCCAATTGTTGACGTTCTTGTGTTCCCCGCGTGAGCGGGGATAAACCGCCGC
GAAAATCCGCAGTGAGCTGGCAATGAGCGTGTTCCCCGCGTGAGCGGGGATAAACCGGCTGTCTATCTGGGCTGCCTCTA
TCCAGCAATGTGTTCCCCGCGTGAGCGGGGATAAACCGACTTCGGTGAGAATGTCGAATTGCCACCAGATGTGTTCCCCG
CGTGAGCGGGGATAAACCGTTGAATCAGAGTCTTTCAGGGACGATGTTTTCGTGTTCCCCGCGTGAGCGGGGATAAACCG
TGAAGCAGCCAGAATCCCATCCGGCCTTTATCGTGTTCCCCGCGTGAGCGGGGATAAACCGGCTTTTGTACCCTTTACAG
TCAACGTACTGCTGTGTTCCCCGCGTGAGCGGGGATAAACCGAGATTGAGATCTTATCAACGGACTCTGACGCCGTGTTC
CCCGCGTGAGCGGGGATAAACCGTTTCTTCACACACAACGGTGAGGGCATTGTCTGTGTTCCCCGCGTGAGCGGGGATAA
ACCGTGATAAAGTAACGTTCCGAATGGCGCGTGATGGTGTTCCCCGCGTGAGCGGGATAAACCG----------------
--------------------------------------------------------------------------------
--------------------------------------------------------------------------------
--------------------------------------------------------------------------------
--------------------------------------------------------------------------------
--------------------------------------------------------------------------------
--------------------------------------------------------------------------------
--------------------------------------------------------------------------------
--------------------------------------------------------------------------------
--------------------------------------------------------------------------------
--------------------------------------------------------------------------------
--------------------------------------------------------------------------------
--------------------------------------------------------------------------------
--------------------------------------------------------------------------------
--------------------------------------------------------------------------------
--------------------------------------------------------------------------------
--------------------------------------------------------------------------------
--------------------------------------------------------------------------------
--------------------------------------------------------------------------------
--------------------------------------------------------------------------------
--------------------------------------------------------------------------------
--------------------------------------------------------------------------------
--------------------------------------------------------------------------------
--------------------------------------------------------------------------------
--------------------------------------------------------------------------------
--------------------------------------------------------------------------------
--------------------------------------------------------------------------------
--------------------------------------------------------------------------------
--------------------------------------------------------------------------------
--------------------------------------------------------------------------------
--------------------------------------------------------------------------------
--------------------------------------------------------------------------------
--------------------------------------------------------------------------------
--------------------------------------------------------------------------------
--------------------------------------------------------------------------------
--------------------------------------------------------------------------------
--------------------------------------------------------------------------------
--------------------------------------------------------------------------------
--------------------------------------------------------------------------------
--------------------------------------------------------------------------------
--------------------------------------------------------------------------------
--------------------------------------------------------------------------------
--------------------------------------------------------------------------------
--------------------------------------------------------------------------------
--------------------------------------------------------------------------------
--------------------------------------------------------------------------------
--------------------------------------------------------------------------------
--------------------------------------------------------------------------------
--------------------------------------------------------------------------------
------------------------------
>MW221406.1 Erwinia amylovora strain 1214 CRISPR1 repeat region
GTGTTCCCCGCGTGAGCGGGGATAAACCGTTATTCATGAGCCTTTTTATCTTCGCGGCATGGTGTTCCCCGCGTGAGCGG
GGATAAACCGGTAAATAGCAAAATGATAAATAATTTATCAATGTGTTCCCCGCGTGAGCGGGGATAAACCGCTATGCAGA
AGCGGAGGGCGGCGAGTGATGGAGTGTTCCCCGCGTGAGCGGGGATAAACCGAGCATCTCGGGAACTGTGTTTTTTGTAT
AAAAGTGTTCCCCGCGTGAGCGGGGATAAACCGAAGATGCTTTGACATTAATTATCTCCATAAAAGTGTTCCCCGCGTGA
GCGGGGATAAACCGCAAGCGATCAACCTGTTTTTCAGTAGGTTTAAGTGTTCCCCGCGTGAGCGGGGATAAACCGGATTG
CGCATGAGCACTGAAATTGTTCACAGCGTGTTCCCCGCGTGAGCGGGGATAAACCGGATTGCGCATGAGCACTGAAATTG
TTCACAGCGTGTTCCCCGCGTGAGCGGGGATAAACCGACAAAAGACAACACCCCCCTTACCCCCCCACGGTGTTCCCCGC
GTGAGCGGGGATAAACCGCAGGTATTTCGGATAGCCGGTTGTCTCGGCGGGTGTTCCCCGCGTGAGCGGGGATAAACCGA
CTGAAATTTAAAATCACCGCTAACCCGCCAGGTGTTCCCCGCGTGAGCGGGGATAAACCGGGCGATGAGGGAGTACGCGG
AGCGGCAGGGTAGTGTTCCCCGCGTGAGCGGGGATAAACCGAAAAGCCAACCGCCCGCCCGTAATAAACCTGAGTGTTCC
CCGCGTGAGCGGGGATAAACCGGTTGCAGAGACTTAAAGATCGTCTGCTAGTTAGTGTTCCCCGCGTGAGCGGGGATAAA
CCGTAAATGGTTGTCCGTTCTTGGCGCAGACGGCTGTGTTCCCCGCGTGAGCGGGGATAAACCGTAAAGGAGCATGCTTA
TACAACTGACAAAATCGTGTTCCCCGCGTGAGCGGGGATAAACCGAGATTTGGCGGAAATGTCGGCGGAGATGCCCCGTG
TTCCCCGCGTGAGCGGGGATAAACCGAAATGTCCTGTGGCTCGGCCCGATGCTGCAATGTGTTCCCCGCGTGAGCGGGGA
TAAACCGGAGATCATTCTCATCCCTCATGTTTTCCAGGAGTGTTCCCCGCGTGAGCGGGGATAAACCGATTGTAAAATCC
TCTCCGCCAAATTTGATTACGTGTTCCCCGCGTGAGCGGGGATAAACCGAAACTCTCGCATACATGGACGGAATTTAACG
AGTGTTCCCCGCGTGAGCGGGGATAAACCGACGATTTGCCTGAAACCTCAACGAAGTTCGACGTGTTCCCCGCGTGAGCG
GGGATAAACCGCTGATGGCGTCACGAGCCATACGGAATGTGACGTGTTCCCCGCGTGAGCGGGGATAAACCGCAAAAATT
TGCGCATGTCATCTATCTTTTTTTGTGTTCCCCGCGTGAGCGGGGATAAACCGCCCTCGGGGAGGGCTTTGCGTTGTTAC
TCAGAGTGTTCCCCGCGTGAGCGGGGATAAACCGGTTACGTTGAATGTATCGTTGGATGTGATTAAGTGTTCCCCGCGTG
AGCGGGGATAAACCGTACATCGAACAATGCCAATTGTTGACGTTCTTGTGTTCCCCGCGTGAGCGGGGATAAACCGCCGC
GAAAATCCGCAGTGAGCTGGCAATGAGCGTGTTCCCCGCGTGAGCGGGGATAAACCGGCTGTCTATCTGGGCTGCCTCTA
TCCAGCAATGTGTTCCCCGCGTGAGCGGGGATAAACCGACTTCGGTGAGAATGTCGAATTGCCACCAGATGTGTTCCCCG
CGTGAGCGGGGATAAACCGTTGAATCAGAGTCTTTCAGGGACGATGTTTTCGTGTTCCCCGCGTGAGCGGGGATAAACCG
TGAAGCAGCCAGAATCCCATCCGGCCTTTATCGTGTTCCCCGCGTGAGCGGGGATAAACCGGCTTTTGTACCCTTTACAG
TCAACGTACTGCTGTGTTCCCCGCGTGAGCGGGGATAAACCGAGATTGAGATCTTATCAACGGACTCTGACGCCGTGTTC
CCCGCGTGAGCGGGGATAAACCGTTTCTTCACACACAACGGTGAGGGCATTGTCTGTGTTCCCCGCGTGAGCGGGGATAA
ACCGTGATAAAGTAACGTTCCGAATGGCGCGTGATGGTGTTCCCCGCGTGAGCGGGATAAACCG----------------
--------------------------------------------------------------------------------
--------------------------------------------------------------------------------
--------------------------------------------------------------------------------
--------------------------------------------------------------------------------
--------------------------------------------------------------------------------
--------------------------------------------------------------------------------
--------------------------------------------------------------------------------
--------------------------------------------------------------------------------
--------------------------------------------------------------------------------
--------------------------------------------------------------------------------
--------------------------------------------------------------------------------
--------------------------------------------------------------------------------
--------------------------------------------------------------------------------
--------------------------------------------------------------------------------
--------------------------------------------------------------------------------
--------------------------------------------------------------------------------
--------------------------------------------------------------------------------
--------------------------------------------------------------------------------
--------------------------------------------------------------------------------
--------------------------------------------------------------------------------
--------------------------------------------------------------------------------
--------------------------------------------------------------------------------
--------------------------------------------------------------------------------
--------------------------------------------------------------------------------
--------------------------------------------------------------------------------
--------------------------------------------------------------------------------
--------------------------------------------------------------------------------
--------------------------------------------------------------------------------
--------------------------------------------------------------------------------
--------------------------------------------------------------------------------
--------------------------------------------------------------------------------
--------------------------------------------------------------------------------
--------------------------------------------------------------------------------
--------------------------------------------------------------------------------
--------------------------------------------------------------------------------
--------------------------------------------------------------------------------
--------------------------------------------------------------------------------
--------------------------------------------------------------------------------
--------------------------------------------------------------------------------
--------------------------------------------------------------------------------
--------------------------------------------------------------------------------
--------------------------------------------------------------------------------
--------------------------------------------------------------------------------
--------------------------------------------------------------------------------
--------------------------------------------------------------------------------
--------------------------------------------------------------------------------
--------------------------------------------------------------------------------
--------------------------------------------------------------------------------
------------------------------
>MW221415.1 Erwinia amylovora strain 1247 CRISPR1 repeat region
GTGTTCCCCGCGTGAGCGGGGATAAACCGTTATTCATGAGCCTTTTTATCTTCGCGGCATGGTGTTCCCCGCGTGAGCGG
GGATAAACCGGTAAATAGCAAAATGATAAATAATTTATCAATGTGTTCCCCGCGTGAGCGGGGATAAACCGCTATGCAGA
AGCGGAGGGCGGCGAGTGATGGAGTGTTCCCCGCGTGAGCGGGGATAAACCGAGCATCTCGGGAACTGTGTTTTTTGTAT
AAAAGTGTTCCCCGCGTGAGCGGGGATAAACCGAAGATGCTTTGACATTAATTATCTCCATAAAAGTGTTCCCCGCGTGA
GCGGGGATAAACCGCAAGCGATCAACCTGTTTTTCAGTAGGTTTAAGTGTTCCCCGCGTGAGCGGGGATAAACCGGATTG
CGCATGAGCACTGAAATTGTTCACAGCGTGTTCCCCGCGTGAGCGGGGATAAACCGGATTGCGCATGAGCACTGAAATTG
TTCACAGCGTGTTCCCCGCGTGAGCGGGGATAAACCGACAAAAGACAACACCCCCCTTACCCCCCCACGGTGTTCCCCGC
GTGAGCGGGGATAAACCGCAGGTATTTCGGATAGCCGGTTGTCTCGGCGGGTGTTCCCCGCGTGAGCGGGGATAAACCGA
CTGAAATTTAAAATCACCGCTAACCCGCCAGGTGTTCCCCGCGTGAGCGGGGATAAACCGGGCGATGAGGGAGTACGCGG
AGCGGCAGGGTAGTGTTCCCCGCGTGAGCGGGGATAAACCGAAAAGCCAACCGCCCGCCCGTAATAAACCTGAGTGTTCC
CCGCGTGAGCGGGGATAAACCGGTTGCAGAGACTTAAAGATCGTCTGCTAGTTAGTGTTCCCCGCGTGAGCGGGGATAAA
CCGTAAATGGTTGTCCGTTCTTGGCGCAGACGGCTGTGTTCCCCGCGTGAGCGGGGATAAACCGTAAAGGAGCATGCTTA
TACAACTGACAAAATCGTGTTCCCCGCGTGAGCGGGGATAAACCGAGATTTGGCGGAAATGTCGGCGGAGATGCCCCGTG
TTCCCCGCGTGAGCGGGGATAAACCGAAATGTCCTGTGGCTCGGCCCGATGCTGCAATGTGTTCCCCGCGTGAGCGGGGA
TAAACCGGAGATCATTCTCATCCCTCATGTTTTCCAGGAGTGTTCCCCGCGTGAGCGGGGATAAACCGATTGTAAAATCC
TCTCCGCCAAATTTGATTACGTGTTCCCCGCGTGAGCGGGGATAAACCGAAACTCTCGCATACATGGACGGAATTTAACG
AGTGTTCCCCGCGTGAGCGGGGATAAACCGACGATTTGCCTGAAACCTCAACGAAGTTCGACGTGTTCCCCGCGTGAGCG
GGGATAAACCGCTGATGGCGTCACGAGCCATACGGAATGTGACGTGTTCCCCGCGTGAGCGGGGATAAACCGCAAAAATT
TGCGCATGTCATCTATCTTTTTTTGTGTTCCCCGCGTGAGCGGGGATAAACCGCCCTCGGGGAGGGCTTTGCGTTGTTAC
TCAGAGTGTTCCCCGCGTGAGCGGGGATAAACCGGTTACGTTGAATGTATCGTTGGATGTGATTAAGTGTTCCCCGCGTG
AGCGGGGATAAACCGTACATCGAACAATGCCAATTGTTGACGTTCTTGTGTTCCCCGCGTGAGCGGGGATAAACCGCCGC
GAAAATCCGCAGTGAGCTGGCAATGAGCGTGTTCCCCGCGTGAGCGGGGATAAACCGGCTGTCTATCTGGGCTGCCTCTA
TCCAGCAATGTGTTCCCCGCGTGAGCGGGGATAAACCGACTTCGGTGAGAATGTCGAATTGCCACCAGATGTGTTCCCCG
CGTGAGCGGGGATAAACCGTTGAATCAGAGTCTTTCAGGGACGATGTTTTCGTGTTCCCCGCGTGAGCGGGGATAAACCG
TGAAGCAGCCAGAATCCCATCCGGCCTTTATCGTGTTCCCCGCGTGAGCGGGGATAAACCGGCTTTTGTACCCTTTACAG
TCAACGTACTGCTGTGTTCCCCGCGTGAGCGGGGATAAACCGAGATTGAGATCTTATCAACGGACTCTGACGCCGTGTTC
CCCGCGTGAGCGGGGATAAACCGTTTCTTCACACACAACGGTGAGGGCATTGTCTGTGTTCCCCGCGTGAGCGGGGATAA
ACCGTGATAAAGTAACGTTCCGAATGGCGCGTGATGGTGTTCCCCGCGTGAGCGGGATAAACCG----------------
--------------------------------------------------------------------------------
--------------------------------------------------------------------------------
--------------------------------------------------------------------------------
--------------------------------------------------------------------------------
--------------------------------------------------------------------------------
--------------------------------------------------------------------------------
--------------------------------------------------------------------------------
--------------------------------------------------------------------------------
--------------------------------------------------------------------------------
--------------------------------------------------------------------------------
--------------------------------------------------------------------------------
--------------------------------------------------------------------------------
--------------------------------------------------------------------------------
--------------------------------------------------------------------------------
--------------------------------------------------------------------------------
--------------------------------------------------------------------------------
--------------------------------------------------------------------------------
--------------------------------------------------------------------------------
--------------------------------------------------------------------------------
--------------------------------------------------------------------------------
--------------------------------------------------------------------------------
--------------------------------------------------------------------------------
--------------------------------------------------------------------------------
--------------------------------------------------------------------------------
--------------------------------------------------------------------------------
--------------------------------------------------------------------------------
--------------------------------------------------------------------------------
--------------------------------------------------------------------------------
--------------------------------------------------------------------------------
--------------------------------------------------------------------------------
--------------------------------------------------------------------------------
--------------------------------------------------------------------------------
--------------------------------------------------------------------------------
--------------------------------------------------------------------------------
--------------------------------------------------------------------------------
--------------------------------------------------------------------------------
--------------------------------------------------------------------------------
--------------------------------------------------------------------------------
--------------------------------------------------------------------------------
--------------------------------------------------------------------------------
--------------------------------------------------------------------------------
--------------------------------------------------------------------------------
--------------------------------------------------------------------------------
--------------------------------------------------------------------------------
--------------------------------------------------------------------------------
--------------------------------------------------------------------------------
--------------------------------------------------------------------------------
--------------------------------------------------------------------------------
------------------------------
>MW221430.1 Erwinia amylovora strain 1302 CRISPR1 repeat region
GTGTTCCCCGCGTGAGCGGGGATAAACCGTTATTCATGAGCCTTTTTATCTTCGCGGCATGGTGTTCCCCGCGTGAGCGG
GGATAAACCGGTAAATAGCAAAATGATAAATAATTTATCAATGTGTTCCCCGCGTGAGCGGGGATAAACCGCTATGCAGA
AGCGGAGGGCGGCGAGTGATGGAGTGTTCCCCGCGTGAGCGGGGATAAACCGAGCATCTCGGGAACTGTGTTTTTTGTAT
AAAAGTGTTCCCCGCGTGAGCGGGGATAAACCGAAGATGCTTTGACATTAATTATCTCCATAAAAGTGTTCCCCGCGTGA
GCGGGGATAAACCGCAAGCGATCAACCTGTTTTTCAGTAGGTTTAAGTGTTCCCCGCGTGAGCGGGGATAAACCGGATTG
CGCATGAGCACTGAAATTGTTCACAGCGTGTTCCCCGCGTGAGCGGGGATAAACCGGATTGCGCATGAGCACTGAAATTG
TTCACAGCGTGTTCCCCGCGTGAGCGGGGATAAACCGACAAAAGACAACACCCCCCTTACCCCCCCACGGTGTTCCCCGC
GTGAGCGGGGATAAACCGCAGGTATTTCGGATAGCCGGTTGTCTCGGCGGGTGTTCCCCGCGTGAGCGGGGATAAACCGA
CTGAAATTTAAAATCACCGCTAACCCGCCAGGTGTTCCCCGCGTGAGCGGGGATAAACCGGGCGATGAGGGAGTACGCGG
AGCGGCAGGGTAGTGTTCCCCGCGTGAGCGGGGATAAACCGAAAAGCCAACCGCCCGCCCGTAATAAACCTGAGTGTTCC
CCGCGTGAGCGGGGATAAACCGGTTGCAGAGACTTAAAGATCGTCTGCTAGTTAGTGTTCCCCGCGTGAGCGGGGATAAA
CCGTAAATGGTTGTCCGTTCTTGGCGCAGACGGCTGTGTTCCCCGCGTGAGCGGGGATAAACCGTAAAGGAGCATGCTTA
TACAACTGACAAAATCGTGTTCCCCGCGTGAGCGGGGATAAACCGAGATTTGGCGGAAATGTCGGCGGAGATGCCCCGTG
TTCCCCGCGTGAGCGGGGATAAACCGAAATGTCCTGTGGCTCGGCCCGATGCTGCAATGTGTTCCCCGCGTGAGCGGGGA
TAAACCGGAGATCATTCTCATCCCTCATGTTTTCCAGGAGTGTTCCCCGCGTGAGCGGGGATAAACCGATTGTAAAATCC
TCTCCGCCAAATTTGATTACGTGTTCCCCGCGTGAGCGGGGATAAACCGAAACTCTCGCATACATGGACGGAATTTAACG
AGTGTTCCCCGCGTGAGCGGGGATAAACCGACGATTTGCCTGAAACCTCAACGAAGTTCGACGTGTTCCCCGCGTGAGCG
GGGATAAACCGCTGATGGCGTCACGAGCCATACGGAATGTGACGTGTTCCCCGCGTGAGCGGGGATAAACCGCAAAAATT
TGCGCATGTCATCTATCTTTTTTTGTGTTCCCCGCGTGAGCGGGGATAAACCGCCCTCGGGGAGGGCTTTGCGTTGTTAC
TCAGAGTGTTCCCCGCGTGAGCGGGGATAAACCGGTTACGTTGAATGTATCGTTGGATGTGATTAAGTGTTCCCCGCGTG
AGCGGGGATAAACCGTACATCGAACAATGCCAATTGTTGACGTTCTTGTGTTCCCCGCGTGAGCGGGGATAAACCGCCGC
GAAAATCCGCAGTGAGCTGGCAATGAGCGTGTTCCCCGCGTGAGCGGGGATAAACCGGCTGTCTATCTGGGCTGCCTCTA
TCCAGCAATGTGTTCCCCGCGTGAGCGGGGATAAACCGACTTCGGTGAGAATGTCGAATTGCCACCAGATGTGTTCCCCG
CGTGAGCGGGGATAAACCGTTGAATCAGAGTCTTTCAGGGACGATGTTTTCGTGTTCCCCGCGTGAGCGGGGATAAACCG
TGAAGCAGCCAGAATCCCATCCGGCCTTTATCGTGTTCCCCGCGTGAGCGGGGATAAACCGGCTTTTGTACCCTTTACAG
TCAACGTACTGCTGTGTTCCCCGCGTGAGCGGGGATAAACCGAGATTGAGATCTTATCAACGGACTCTGACGCCGTGTTC
CCCGCGTGAGCGGGGATAAACCGTTTCTTCACACACAACGGTGAGGGCATTGTCTGTGTTCCCCGCGTGAGCGGGGATAA
ACCGTGATAAAGTAACGTTCCGAATGGCGCGTGATGGTGTTCCCCGCGTGAGCGGGATAAACCG----------------
--------------------------------------------------------------------------------
--------------------------------------------------------------------------------
--------------------------------------------------------------------------------
--------------------------------------------------------------------------------
--------------------------------------------------------------------------------
--------------------------------------------------------------------------------
--------------------------------------------------------------------------------
--------------------------------------------------------------------------------
--------------------------------------------------------------------------------
--------------------------------------------------------------------------------
--------------------------------------------------------------------------------
--------------------------------------------------------------------------------
--------------------------------------------------------------------------------
--------------------------------------------------------------------------------
--------------------------------------------------------------------------------
--------------------------------------------------------------------------------
--------------------------------------------------------------------------------
--------------------------------------------------------------------------------
--------------------------------------------------------------------------------
--------------------------------------------------------------------------------
--------------------------------------------------------------------------------
--------------------------------------------------------------------------------
--------------------------------------------------------------------------------
--------------------------------------------------------------------------------
--------------------------------------------------------------------------------
--------------------------------------------------------------------------------
--------------------------------------------------------------------------------
--------------------------------------------------------------------------------
--------------------------------------------------------------------------------
--------------------------------------------------------------------------------
--------------------------------------------------------------------------------
--------------------------------------------------------------------------------
--------------------------------------------------------------------------------
--------------------------------------------------------------------------------
--------------------------------------------------------------------------------
--------------------------------------------------------------------------------
--------------------------------------------------------------------------------
--------------------------------------------------------------------------------
--------------------------------------------------------------------------------
--------------------------------------------------------------------------------
--------------------------------------------------------------------------------
--------------------------------------------------------------------------------
--------------------------------------------------------------------------------
--------------------------------------------------------------------------------
--------------------------------------------------------------------------------
--------------------------------------------------------------------------------
--------------------------------------------------------------------------------
--------------------------------------------------------------------------------
------------------------------
>MW221433.1 Erwinia amylovora strain 1353 CRISPR1 repeat region
GTGTTCCCCGCGTGAGCGGGGATAAACCGTTATTCATGAGCCTTTTTATCTTCGCGGCATGGTGTTCCCCGCGTGAGCGG
GGATAAACCGGTAAATAGCAAAATGATAAATAATTTATCAATGTGTTCCCCGCGTGAGCGGGGATAAACCGCTATGCAGA
AGCGGAGGGCGGCGAGTGATGGAGTGTTCCCCGCGTGAGCGGGGATAAACCGAGCATCTCGGGAACTGTGTTTTTTGTAT
AAAAGTGTTCCCCGCGTGAGCGGGGATAAACCGAAGATGCTTTGACATTAATTATCTCCATAAAAGTGTTCCCCGCGTGA
GCGGGGATAAACCGCAAGCGATCAACCTGTTTTTCAGTAGGTTTAAGTGTTCCCCGCGTGAGCGGGGATAAACCGGATTG
CGCATGAGCACTGAAATTGTTCACAGCGTGTTCCCCGCGTGAGCGGGGATAAACCGGATTGCGCATGAGCACTGAAATTG
TTCACAGCGTGTTCCCCGCGTGAGCGGGGATAAACCGACAAAAGACAACACCCCCCTTACCCCCCCACGGTGTTCCCCGC
GTGAGCGGGGATAAACCGCAGGTATTTCGGATAGCCGGTTGTCTCGGCGGGTGTTCCCCGCGTGAGCGGGGATAAACCGA
CTGAAATTTAAAATCACCGCTAACCCGCCAGGTGTTCCCCGCGTGAGCGGGGATAAACCGGGCGATGAGGGAGTACGCGG
AGCGGCAGGGTAGTGTTCCCCGCGTGAGCGGGGATAAACCGAAAAGCCAACCGCCCGCCCGTAATAAACCTGAGTGTTCC
CCGCGTGAGCGGGGATAAACCGGTTGCAGAGACTTAAAGATCGTCTGCTAGTTAGTGTTCCCCGCGTGAGCGGGGATAAA
CCGTAAATGGTTGTCCGTTCTTGGCGCAGACGGCTGTGTTCCCCGCGTGAGCGGGGATAAACCGTAAAGGAGCATGCTTA
TACAACTGACAAAATCGTGTTCCCCGCGTGAGCGGGGATAAACCGAGATTTGGCGGAAATGTCGGCGGAGATGCCCCGTG
TTCCCCGCGTGAGCGGGGATAAACCGAAATGTCCTGTGGCTCGGCCCGATGCTGCAATGTGTTCCCCGCGTGAGCGGGGA
TAAACCGGAGATCATTCTCATCCCTCATGTTTTCCAGGAGTGTTCCCCGCGTGAGCGGGGATAAACCGATTGTAAAATCC
TCTCCGCCAAATTTGATTACGTGTTCCCCGCGTGAGCGGGGATAAACCGAAACTCTCGCATACATGGACGGAATTTAACG
AGTGTTCCCCGCGTGAGCGGGGATAAACCGACGATTTGCCTGAAACCTCAACGAAGTTCGACGTGTTCCCCGCGTGAGCG
GGGATAAACCGCTGATGGCGTCACGAGCCATACGGAATGTGACGTGTTCCCCGCGTGAGCGGGGATAAACCGCAAAAATT
TGCGCATGTCATCTATCTTTTTTTGTGTTCCCCGCGTGAGCGGGGATAAACCGCCCTCGGGGAGGGCTTTGCGTTGTTAC
TCAGAGTGTTCCCCGCGTGAGCGGGGATAAACCGGTTACGTTGAATGTATCGTTGGATGTGATTAAGTGTTCCCCGCGTG
AGCGGGGATAAACCGTACATCGAACAATGCCAATTGTTGACGTTCTTGTGTTCCCCGCGTGAGCGGGGATAAACCGCCGC
GAAAATCCGCAGTGAGCTGGCAATGAGCGTGTTCCCCGCGTGAGCGGGGATAAACCGGCTGTCTATCTGGGCTGCCTCTA
TCCAGCAATGTGTTCCCCGCGTGAGCGGGGATAAACCGACTTCGGTGAGAATGTCGAATTGCCACCAGATGTGTTCCCCG
CGTGAGCGGGGATAAACCGTTGAATCAGAGTCTTTCAGGGACGATGTTTTCGTGTTCCCCGCGTGAGCGGGGATAAACCG
TGAAGCAGCCAGAATCCCATCCGGCCTTTATCGTGTTCCCCGCGTGAGCGGGGATAAACCGGCTTTTGTACCCTTTACAG
TCAACGTACTGCTGTGTTCCCCGCGTGAGCGGGGATAAACCGAGATTGAGATCTTATCAACGGACTCTGACGCCGTGTTC
CCCGCGTGAGCGGGGATAAACCGTTTCTTCACACACAACGGTGAGGGCATTGTCTGTGTTCCCCGCGTGAGCGGGGATAA
ACCGTGATAAAGTAACGTTCCGAATGGCGCGTGATGGTGTTCCCCGCGTGAGCGGGATAAACCG----------------
--------------------------------------------------------------------------------
--------------------------------------------------------------------------------
--------------------------------------------------------------------------------
--------------------------------------------------------------------------------
--------------------------------------------------------------------------------
--------------------------------------------------------------------------------
--------------------------------------------------------------------------------
--------------------------------------------------------------------------------
--------------------------------------------------------------------------------
--------------------------------------------------------------------------------
--------------------------------------------------------------------------------
--------------------------------------------------------------------------------
--------------------------------------------------------------------------------
--------------------------------------------------------------------------------
--------------------------------------------------------------------------------
--------------------------------------------------------------------------------
--------------------------------------------------------------------------------
--------------------------------------------------------------------------------
--------------------------------------------------------------------------------
--------------------------------------------------------------------------------
--------------------------------------------------------------------------------
--------------------------------------------------------------------------------
--------------------------------------------------------------------------------
--------------------------------------------------------------------------------
--------------------------------------------------------------------------------
--------------------------------------------------------------------------------
--------------------------------------------------------------------------------
--------------------------------------------------------------------------------
--------------------------------------------------------------------------------
--------------------------------------------------------------------------------
--------------------------------------------------------------------------------
--------------------------------------------------------------------------------
--------------------------------------------------------------------------------
--------------------------------------------------------------------------------
--------------------------------------------------------------------------------
--------------------------------------------------------------------------------
--------------------------------------------------------------------------------
--------------------------------------------------------------------------------
--------------------------------------------------------------------------------
--------------------------------------------------------------------------------
--------------------------------------------------------------------------------
--------------------------------------------------------------------------------
--------------------------------------------------------------------------------
--------------------------------------------------------------------------------
--------------------------------------------------------------------------------
--------------------------------------------------------------------------------
--------------------------------------------------------------------------------
--------------------------------------------------------------------------------
------------------------------
>MW221436.1 Erwinia amylovora strain 1354 CRISPR1 repeat region
GTGTTCCCCGCGTGAGCGGGGATAAACCGTTATTCATGAGCCTTTTTATCTTCGCGGCATGGTGTTCCCCGCGTGAGCGG
GGATAAACCGGTAAATAGCAAAATGATAAATAATTTATCAATGTGTTCCCCGCGTGAGCGGGGATAAACCGCTATGCAGA
AGCGGAGGGCGGCGAGTGATGGAGTGTTCCCCGCGTGAGCGGGGATAAACCGAGCATCTCGGGAACTGTGTTTTTTGTAT
AAAAGTGTTCCCCGCGTGAGCGGGGATAAACCGAAGATGCTTTGACATTAATTATCTCCATAAAAGTGTTCCCCGCGTGA
GCGGGGATAAACCGCAAGCGATCAACCTGTTTTTCAGTAGGTTTAAGTGTTCCCCGCGTGAGCGGGGATAAACCGGATTG
CGCATGAGCACTGAAATTGTTCACAGCGTGTTCCCCGCGTGAGCGGGGATAAACCGGATTGCGCATGAGCACTGAAATTG
TTCACAGCGTGTTCCCCGCGTGAGCGGGGATAAACCGACAAAAGACAACACCCCCCTTACCCCCCCACGGTGTTCCCCGC
GTGAGCGGGGATAAACCGCAGGTATTTCGGATAGCCGGTTGTCTCGGCGGGTGTTCCCCGCGTGAGCGGGGATAAACCGA
CTGAAATTTAAAATCACCGCTAACCCGCCAGGTGTTCCCCGCGTGAGCGGGGATAAACCGGGCGATGAGGGAGTACGCGG
AGCGGCAGGGTAGTGTTCCCCGCGTGAGCGGGGATAAACCGAAAAGCCAACCGCCCGCCCGTAATAAACCTGAGTGTTCC
CCGCGTGAGCGGGGATAAACCGGTTGCAGAGACTTAAAGATCGTCTGCTAGTTAGTGTTCCCCGCGTGAGCGGGGATAAA
CCGTAAATGGTTGTCCGTTCTTGGCGCAGACGGCTGTGTTCCCCGCGTGAGCGGGGATAAACCGTAAAGGAGCATGCTTA
TACAACTGACAAAATCGTGTTCCCCGCGTGAGCGGGGATAAACCGAGATTTGGCGGAAATGTCGGCGGAGATGCCCCGTG
TTCCCCGCGTGAGCGGGGATAAACCGAAATGTCCTGTGGCTCGGCCCGATGCTGCAATGTGTTCCCCGCGTGAGCGGGGA
TAAACCGGAGATCATTCTCATCCCTCATGTTTTCCAGGAGTGTTCCCCGCGTGAGCGGGGATAAACCGATTGTAAAATCC
TCTCCGCCAAATTTGATTACGTGTTCCCCGCGTGAGCGGGGATAAACCGAAACTCTCGCATACATGGACGGAATTTAACG
AGTGTTCCCCGCGTGAGCGGGGATAAACCGACGATTTGCCTGAAACCTCAACGAAGTTCGACGTGTTCCCCGCGTGAGCG
GGGATAAACCGCTGATGGCGTCACGAGCCATACGGAATGTGACGTGTTCCCCGCGTGAGCGGGGATAAACCGCAAAAATT
TGCGCATGTCATCTATCTTTTTTTGTGTTCCCCGCGTGAGCGGGGATAAACCGCCCTCGGGGAGGGCTTTGCGTTGTTAC
TCAGAGTGTTCCCCGCGTGAGCGGGGATAAACCGGTTACGTTGAATGTATCGTTGGATGTGATTAAGTGTTCCCCGCGTG
AGCGGGGATAAACCGTACATCGAACAATGCCAATTGTTGACGTTCTTGTGTTCCCCGCGTGAGCGGGGATAAACCGCCGC
GAAAATCCGCAGTGAGCTGGCAATGAGCGTGTTCCCCGCGTGAGCGGGGATAAACCGGCTGTCTATCTGGGCTGCCTCTA
TCCAGCAATGTGTTCCCCGCGTGAGCGGGGATAAACCGACTTCGGTGAGAATGTCGAATTGCCACCAGATGTGTTCCCCG
CGTGAGCGGGGATAAACCGTTGAATCAGAGTCTTTCAGGGACGATGTTTTCGTGTTCCCCGCGTGAGCGGGGATAAACCG
TGAAGCAGCCAGAATCCCATCCGGCCTTTATCGTGTTCCCCGCGTGAGCGGGGATAAACCGGCTTTTGTACCCTTTACAG
TCAACGTACTGCTGTGTTCCCCGCGTGAGCGGGGATAAACCGAGATTGAGATCTTATCAACGGACTCTGACGCCGTGTTC
CCCGCGTGAGCGGGGATAAACCGTTTCTTCACACACAACGGTGAGGGCATTGTCTGTGTTCCCCGCGTGAGCGGGGATAA
ACCGTGATAAAGTAACGTTCCGAATGGCGCGTGATGGTGTTCCCCGCGTGAGCGGGATAAACCG----------------
--------------------------------------------------------------------------------
--------------------------------------------------------------------------------
--------------------------------------------------------------------------------
--------------------------------------------------------------------------------
--------------------------------------------------------------------------------
--------------------------------------------------------------------------------
--------------------------------------------------------------------------------
--------------------------------------------------------------------------------
--------------------------------------------------------------------------------
--------------------------------------------------------------------------------
--------------------------------------------------------------------------------
--------------------------------------------------------------------------------
--------------------------------------------------------------------------------
--------------------------------------------------------------------------------
--------------------------------------------------------------------------------
--------------------------------------------------------------------------------
--------------------------------------------------------------------------------
--------------------------------------------------------------------------------
--------------------------------------------------------------------------------
--------------------------------------------------------------------------------
--------------------------------------------------------------------------------
--------------------------------------------------------------------------------
--------------------------------------------------------------------------------
--------------------------------------------------------------------------------
--------------------------------------------------------------------------------
--------------------------------------------------------------------------------
--------------------------------------------------------------------------------
--------------------------------------------------------------------------------
--------------------------------------------------------------------------------
--------------------------------------------------------------------------------
--------------------------------------------------------------------------------
--------------------------------------------------------------------------------
--------------------------------------------------------------------------------
--------------------------------------------------------------------------------
--------------------------------------------------------------------------------
--------------------------------------------------------------------------------
--------------------------------------------------------------------------------
--------------------------------------------------------------------------------
--------------------------------------------------------------------------------
--------------------------------------------------------------------------------
--------------------------------------------------------------------------------
--------------------------------------------------------------------------------
--------------------------------------------------------------------------------
--------------------------------------------------------------------------------
--------------------------------------------------------------------------------
--------------------------------------------------------------------------------
--------------------------------------------------------------------------------
--------------------------------------------------------------------------------
------------------------------
>JQ796396.1 Erwinia amylovora strain 1596 CRISPR1 repeat region
GTGTTCCCCGCGTGAGCGGGGATAAACCGTTATTCATGAGCCTTTTTATCTTCGCGGCATGGTGTTCCCCGCGTGAGCGG
GGATAAACCGGTAAATAGCAAAATGATAAATAATTTATCAATGTGTTCCCCGCGTGAGCGGGGATAAACCGCTATGCAGA
AGCGGAGGGCGGCGAGTGATGGAGTGTTCCCCGCGTGAGCGGGGATAAACCGAGCATCTCGGGAACTGTGTTTTTTGTAT
AAAAGTGTTCCCCGCGTGAGCGGGGATAAACCGAAGATGCTTTGACATTAATTATCTCCATAAAAGTGTTCCCCGCGTGA
GCGGGGATAAACCGCAAGCGATCAACCTGTTTTTCAGTAGGTTTAAGTGTTCCCCGCGTGAGCGGGGATAAACCGGATTG
CGCATGAGCACTGAAATTGTTCACAGCGTGTTCCCCGCGTGAGCGGGGATAAACCGGATTGCGCATGAGCACTGAAATTG
TTCACAGCGTGTTCCCCGCGTGAGCGGGGATAAACCGACAAAAGACAACACCCCCCTTACCCCCCCACGGTGTTCCCCGC
GTGAGCGGGGATAAACCGCAGGTATTTCGGATAGCCGGTTGTCTCGGCGGGTGTTCCCCGCGTGAGCGGGGATAAACCGA
CTGAAATTTAAAATCACCGCTAACCCGCCAGGTGTTCCCCGCGTGAGCGGGGATAAACCGGGCGATGAGGGAGTACGCGG
AGCGGCAGGGTAGTGTTCCCCGCGTGAGCGGGGATAAACCGAAAAGCCAACCGCCCGCCCGTAATAAACCTGAGTGTTCC
CCGCGTGAGCGGGGATAAACCGGTTGCAGAGACTTAAAGATCGTCTGCTAGTTAGTGTTCCCCGCGTGAGCGGGGATAAA
CCGTAAATGGTTGTCCGTTCTTGGCGCAGACGGCTGTGTTCCCCGCGTGAGCGGGGATAAACCGTAAAGGAGCATGCTTA
TACAACTGACAAAATCGTGTTCCCCGCATGAGCGGGGATAAACCGAGATTTGGCGGAAATGTCGGCGGAGATGCCCCGTG
TTCCCCGCGTGAGCGGGGATAAACCGAAATGTCCTGTGGCTCGGCCCGATGCTGCAATGTGTTCCCCGCGTGAGCGGGGA
TAAACCGGAGATCATTCTCATCCCTCATGTTTTCCAGGAGTGTTCCCCGCGTGAGCGGGGATAAACCAATTGTAAAATCC
TCTCCGCCAAATTTGATTACGTGTTCCCCGCGTGAGCGGGGATAAACCGAAACTCTCGCATACATGGACGGAATTTAACG
AGTGTTCCCCGCGTGAGCGGGGATAAACCGACGATTTGCCTGAAACCTCAACGAAGTTCGACGTGTTCCCCGCGTGAGCG
GGGATAAACCGCTGATGGCGTCACGAGCCATACGGAATGTGACGTGTTCCCCGCGTGAGCGGGGATAAACCGCAAAAATT
TGCGCATGTCATCTATCTTTTTTTGTGTTCCCCGCGTGAGCGGGGATAAACCGCCCTCGGGGAGGGCTTTGCGTTGTTAC
TCAGAGTGTTCCCCGCGTGAGCGGGGATAAACCGGTTACGTTGAATGTATCGTTGGATGTGATTAAGTGTTCCCCGCGTG
AGCGGGGATAAACCGTACATCGAACAATGCCAATTGTTGACGTTCTTGTGTTCCCCGCGTGAGCGGGGATAAACCGCCGC
GAAAATCCGCAGTGAGCTGGCAATGAGCGTGTTCCCCGCGTTAGCGGGGATAAACCGGCTGTCTATCTGGGCTGCCTCTA
TCCAGCAATGTGTTCCCCGCGTGAGCGGGGATAAACCGACTTCGGTGAGAATGTCGAATTGCCACCAGATGTGTTCCCCG
CGTGAGCGGGGATAAACCATTGAATCAGAGTCTTTCAGGGACGATGTTTTCGTGTTCCCCGCGTGAGCGGGGATAAACCG
TGAAGCAGCCAGAATCCCATCCGGCCTTTATCGTGTTCCCCGCGTGAGCGGGGATAAACCGGCTTTTGTACCCTTTACAG
TCAACGTACTGCTGTGTTCCCCGCGTGAGCGGGGATAAACCGAGATTGAGATCTTATCAACGGACTCTGACGCCGTGTTC
CCCGCGTGAGCAGGGATAAACCGTTTCTTCACACACAACGGTGAGGGCATTGTCTGTGTTCCCCGCGTGAGCGTGGATAA
ACCGTGATAAAGTAACGTTCCGAATGGCGCGTGATGGTGTTCCCCGCATGAGCGGGATAAACCG----------------
--------------------------------------------------------------------------------
--------------------------------------------------------------------------------
--------------------------------------------------------------------------------
--------------------------------------------------------------------------------
--------------------------------------------------------------------------------
--------------------------------------------------------------------------------
--------------------------------------------------------------------------------
--------------------------------------------------------------------------------
--------------------------------------------------------------------------------
--------------------------------------------------------------------------------
--------------------------------------------------------------------------------
--------------------------------------------------------------------------------
--------------------------------------------------------------------------------
--------------------------------------------------------------------------------
--------------------------------------------------------------------------------
--------------------------------------------------------------------------------
--------------------------------------------------------------------------------
--------------------------------------------------------------------------------
--------------------------------------------------------------------------------
--------------------------------------------------------------------------------
--------------------------------------------------------------------------------
--------------------------------------------------------------------------------
--------------------------------------------------------------------------------
--------------------------------------------------------------------------------
--------------------------------------------------------------------------------
--------------------------------------------------------------------------------
--------------------------------------------------------------------------------
--------------------------------------------------------------------------------
--------------------------------------------------------------------------------
--------------------------------------------------------------------------------
--------------------------------------------------------------------------------
--------------------------------------------------------------------------------
--------------------------------------------------------------------------------
--------------------------------------------------------------------------------
--------------------------------------------------------------------------------
--------------------------------------------------------------------------------
--------------------------------------------------------------------------------
--------------------------------------------------------------------------------
--------------------------------------------------------------------------------
--------------------------------------------------------------------------------
--------------------------------------------------------------------------------
--------------------------------------------------------------------------------
--------------------------------------------------------------------------------
--------------------------------------------------------------------------------
--------------------------------------------------------------------------------
--------------------------------------------------------------------------------
--------------------------------------------------------------------------------
--------------------------------------------------------------------------------
------------------------------
>JQ796398.1 Erwinia amylovora strain LebB-66 CRISPR1 repeat region
GTGTTCCCCGCGTGAGCGGGGATAAACCGTTATTCATGAGCCTTTTTATCTTCACGGCATGGTGTTCCCCGCGTGAGCGG
GGATAAACCGGTAAATAGCAAAATGATAAATAATTTATCAATGTGTTCCCCGCGTGAGCGGGGATAAACCGCTATGCAGA
AGCGGAGGGCGGCGAGTGATGGAGTGTTCCCCGCGTGAGCGGGGATAAACCGAGCATCTCGGGAACTGTGTTTTTTGTAT
AAAAGTGTTCCCCGCGTGAGCGGGGATAAACCGAAGATGCTTTGACATTAATTATCTCCATAACAGTGTTCCCCGCGTGA
GCGGGGATAAACCGCAAGCGATCAACCTGTTTTTCAGTAGGTTTAAGTGTTCCCCGCGTGAGCGGGGATAAACCGGATTG
CGCATGAGCACTGAAATTGTTCACAGCGTGTTCCCCGCGTGAGCGGGGATAAACCGGATTGCGCATGAGCACTGAAATTG
TTCACAGCGTGTTCCCCGCGTGAGCGGGGATAAACCGACAAAAGACAACACCCCCCTTACCCCCCCACGGTGTTCCCCGC
GTGAGCGGGGATAAACCGCAGGTATTTCGGATAGCCGGTTGTCTCGGCGGGTGTTCCCCGCGTGAGCGGGGATAAACCGA
CTGAAATTTAAAATCACCGCTAACCCGCCAGGTGTTCCCCGCGTGAGCGGGGATAAACCGGGCGATGAGGGAGTACGCGG
AGCGGCAGGGTAGTGTTCCCCGCGTGAGCGGGGATAAACCGAAAAGCCAACCGCCCGCCCGTAATAAACCTGAGTGTTCC
CCGCGTGAGCGGGGATAAACCGGTTGCAGAGACTTAAAGATCGTCTGCTAGTTAGTGTTCCCCGCGTGAGCGGGGATAAA
CCGTAAATGGTTGTCCGTTCTTGGCGCAGACGGCTGTGTTCCCCGCGTGAGCGGGGATAAACCGTAAAGGAGCATGCTTA
TACAACTGACAAAATCGTGTTCCCCGCATGAGCGGGGATAAACCGAGATTTGGCGGAAATGTCGGCGGAGATGCCCCGTG
TTCCCCGCGTGAGCGGGGATAAACCGAAATGTCCTGTGGCTCGGCCCGATGCTGCAATGTGTTCCCCGCGTGAGCGGGGA
TAAACCGGAGATCATTCTCATCCCTCATGTTTTCCAGGAGTGTTCCCCGCGTGAGCGGGGATAAACCAATTGTAAAATCC
TCTCCGCCAAATTTGATTACGTGTTCCCCGCGTGAGCGGGGATAAACCGAAACTCTCGCATACATGGACGGAATTTAACG
AGTGTTCCCCGCGTGAGCGGGGATAAACCGACGATTTGCCTGAAACCTCAACGAAGTTCGACGTGTTCCCCGCGTGAGCG
GGGATAAACCGCTGATGGCGTCACGAGCCATACGGAATGTGACGTGTTCCCCGCGTGAGCGGGGATAAACCGCAAAAATT
TGCGCATGTCATCTATCTTTTTTTGTGTTCCCCGCGTGAGCGGGGATAAACCGCCCTCGGGGAGGGCTTTGCGTTGTTAC
TCAGAGTGTTCCCCGCGTGAGCGGGGATAAACCGGTTACGTTGAATGTATCGTTGGATGTGATTAAGTGTTCCCCGCGTG
AGCGGGGATAAACCGTACATCGAACAATGCCAATTGTTGACGTTCTTGTGTTCCCCGCGTGAGCGGGGATAAACCGCCGC
GAAAATCCGCAGTGAGCTGGCAATGAGCGTGTTCCCCGCGTTAGCGGGGATAAACCGGCTGTCTATCTGGGCTGCCTCTA
TCCAGCAATGTGTTCCCCGCGTGAGCGGGGATAAACCGACTTCGGTGAGAATGTCGAATTGCCACCAGATGTGTTCCCCG
CGTGAGCGGGGATAAACCATTGAATCAGAGTCTTTCAGGGACGATGTTTTCGTGTTCCCCGCGTGAGCGGGGATAAACCG
TGAAGCAGCCAGAATCCCATCCGGCCTTTATCGTGTTCCCCGCGTGAGCGGGGATAAACCGGCTTTTGTACCCTTTACAG
TCAACGTACTGCTGTGTTCCCCGCGTGAGCGGGGATAAACCGAGATTGAGATCTTATCAACGGACTCTGACGCCGTGTTC
CCCGCGTGAGCAGGGATAAACCGTTTCTTCACACACAACGGTGAGGGCATTGTCTGTGTTCCCCGCGTGAGCGTGGATAA
ACCGTGATAAAGTAACGTTCCGAATGGCGCGTGATGGTGTTCCCCGCATGAGCGGGATAAACCG----------------
--------------------------------------------------------------------------------
--------------------------------------------------------------------------------
--------------------------------------------------------------------------------
--------------------------------------------------------------------------------
--------------------------------------------------------------------------------
--------------------------------------------------------------------------------
--------------------------------------------------------------------------------
--------------------------------------------------------------------------------
--------------------------------------------------------------------------------
--------------------------------------------------------------------------------
--------------------------------------------------------------------------------
--------------------------------------------------------------------------------
--------------------------------------------------------------------------------
--------------------------------------------------------------------------------
--------------------------------------------------------------------------------
--------------------------------------------------------------------------------
--------------------------------------------------------------------------------
--------------------------------------------------------------------------------
--------------------------------------------------------------------------------
--------------------------------------------------------------------------------
--------------------------------------------------------------------------------
--------------------------------------------------------------------------------
--------------------------------------------------------------------------------
--------------------------------------------------------------------------------
--------------------------------------------------------------------------------
--------------------------------------------------------------------------------
--------------------------------------------------------------------------------
--------------------------------------------------------------------------------
--------------------------------------------------------------------------------
--------------------------------------------------------------------------------
--------------------------------------------------------------------------------
--------------------------------------------------------------------------------
--------------------------------------------------------------------------------
--------------------------------------------------------------------------------
--------------------------------------------------------------------------------
--------------------------------------------------------------------------------
--------------------------------------------------------------------------------
--------------------------------------------------------------------------------
--------------------------------------------------------------------------------
--------------------------------------------------------------------------------
--------------------------------------------------------------------------------
--------------------------------------------------------------------------------
--------------------------------------------------------------------------------
--------------------------------------------------------------------------------
--------------------------------------------------------------------------------
--------------------------------------------------------------------------------
--------------------------------------------------------------------------------
--------------------------------------------------------------------------------
------------------------------
>JQ796400.1 Erwinia amylovora strain B3 CRISPR1 repeat region
GTGTTCCCCGCGTGAGCGGGGATAAACCGTTATTCATGAGCCTTTTTATCTTCGCGGCATGGTGTTCCCCGCGTGAGCGG
GGATAAACCGGTAAATAGCAAAATGATAAATAATTTATCAATGTGTTCCCCGCGTGAGCGGGGATAAACCGCTATGCAGA
AGCGGAGGGCGGCGAGTGATGGAGTGTTCCCCGCGTGAGCGGGGATAAACCGAGCATCTCGGGAACTGTGTTTTTTGTAT
AAAAGTGTTCCCCGCGTGAGCGGGGATAAACCGAAGATGCTTTGACATTAATTATCTCCATAAAAGTGTTCCCCGCGTGA
GCGGGGATAAACCGCAAGCGATCAACCTGTTTTTCAGTAGGTTTAAGTGTTCCCCGCGTGAGCGGGGATAAACCGGATTG
CGCATGAGCACTGAAATTGTTCACAGCGTGTTCCCCGCGTGAGCGGGGATAAACCGGATTGCGCATGAGCACTGAAATTG
TTCACAGCGTGTTCCCCGCGTGAGCGGGGATAAACCGACAAAAGACAACACCCCCCTTACCCCCCCACGGTGTTCCCCGC
GTGAGCGGGGATAAACCGCAGGTATTTCGGATAGCCGGTTGTCTCGGCGGGTGTTCCCCGCGTGAGCGGGGATAAACCGA
CTGAAATTTAAAATCACCGCTAACCCGCCAGGTGTTCCCCGCGTGAGCGGGGATAAACCGGGCGATGAGGGAGTACGCGG
AGCGGCAGGGTAGTGTTCCCCGCGTGAGCGGGGATAAACCGAAAAGCCAACCGCCCGCCCGTAATAAACCTGAGTGTTCC
CCGCGTGAGCGGGGATAAACCGGTTGCAGAGACTTAAAGATCGTCTGCTAGTTAGTGTTCCCCGCGTGAGCGGGGATAAA
CCGTAAATGGTTGTCCGTTCTTGGCGCAGACGGCTGTGTTCCCCGCGTGAGCGGGGATAAACCGTAAAGGAGCATGCTTA
TACAACTGACAAAATCGTGTTCCCCGCATGAGCGGGGATAAACCGAGATTTGGCGGAAATGTCGGCGGAGATGCCCCGTG
TTCCCCGCGTGAGCGGGGATAAACCGAAATGTCCTGTGGCTCGGCCCGATGCTGCAATGTGTTCCCCGCGTGAGCGGGGA
TAAACCGGAGATCATTCTCATCCCTCATGTTTTCCAGGAGTGTTCCCCGCGTGAGCGGGGATAAACCAATTGTAAAATCC
TCTCCGCCAAATTTGATTACGTGTTCCCCGCGTGAGCGGGGATAAACCGAAACTCTCGCATACATGGACGGAATTTAACG
AGTGTTCCCCGCGTGAGCGGGGATAAACCGACGATTTGCCTGAAACCTCAACGAAGTTCGACGTGTTCCCCGCGTGAGCG
GGGATAAACCGCTGATGGCGTCACGAGCCATACGGAATGTGACGTGTTCCCCGCGTGAGCGGGGATAAACCGCAAAAATT
TGCGCATGTCATCTATCTTTTTTTGTGTTCCCCGCGTGAGCGGGGATAAACCGCCCTCGGGGAGGGCTTTGCGTTGTTAC
TCAGAGTGTTCCCCGCGTGAGCGGGGATAAACCGGTTACGTTGAATGTATCGTTGGATGTGATTAAGTGTTCCCCGCGTG
AGCGGGGATAAACCGTACATCGAACAATGCCAATTGTTGACGTTCTTGTGTTCCCCGCGTGAGCGGGGATAAACCGCCGC
GAAAATCCGCAGTGAGCTGGCAATGAGCGTGTTCCCCGCGTTAGCGGGGATAAACCGGCTGTCTATCTGGGCTGCCTCTA
TCCAGCAATGTGTTCCCCGCGTGAGCGGGGATAAACCGACTTCGGTGAGAATGTCGAATTGCCACCAGATGTGTTCCCCG
CGTGAGCGGGGATAAACCATTGAATCAGAGTCTTTCAGGGACGATGTTTTCGTGTTCCCCGCGTGAGCGGGGATAAACCG
TGAAGCAGCCAGAATCCCATCCGGCCTTTATCGTGTTCCCCGCGTGAGCGGGGATAAACCGGCTTTTGTACCCTTTACAG
TCAACGTACTGCTGTGTTCCCCGCGTGAGCGGGGATAAACCGAGATTGAGATCTTATCAACGGACTCTGACGCCGTGTTC
CCCGCGTGAGCAGGGATAAACCGTTTCTTCACACACAACGGTGAGGGCATTGTCTGTGTTCCCCGCGTGAGCGTGGATAA
ACCGTGATAAAGTAACGTTCCGAATGGCGCGTGATGGTGTTCCCCGCATGAGCGGGATAAACCG----------------
--------------------------------------------------------------------------------
--------------------------------------------------------------------------------
--------------------------------------------------------------------------------
--------------------------------------------------------------------------------
--------------------------------------------------------------------------------
--------------------------------------------------------------------------------
--------------------------------------------------------------------------------
--------------------------------------------------------------------------------
--------------------------------------------------------------------------------
--------------------------------------------------------------------------------
--------------------------------------------------------------------------------
--------------------------------------------------------------------------------
--------------------------------------------------------------------------------
--------------------------------------------------------------------------------
--------------------------------------------------------------------------------
--------------------------------------------------------------------------------
--------------------------------------------------------------------------------
--------------------------------------------------------------------------------
--------------------------------------------------------------------------------
--------------------------------------------------------------------------------
--------------------------------------------------------------------------------
--------------------------------------------------------------------------------
--------------------------------------------------------------------------------
--------------------------------------------------------------------------------
--------------------------------------------------------------------------------
--------------------------------------------------------------------------------
--------------------------------------------------------------------------------
--------------------------------------------------------------------------------
--------------------------------------------------------------------------------
--------------------------------------------------------------------------------
--------------------------------------------------------------------------------
--------------------------------------------------------------------------------
--------------------------------------------------------------------------------
--------------------------------------------------------------------------------
--------------------------------------------------------------------------------
--------------------------------------------------------------------------------
--------------------------------------------------------------------------------
--------------------------------------------------------------------------------
--------------------------------------------------------------------------------
--------------------------------------------------------------------------------
--------------------------------------------------------------------------------
--------------------------------------------------------------------------------
--------------------------------------------------------------------------------
--------------------------------------------------------------------------------
--------------------------------------------------------------------------------
--------------------------------------------------------------------------------
--------------------------------------------------------------------------------
--------------------------------------------------------------------------------
------------------------------
>JQ796404.1 Erwinia amylovora strain CA11 CRISPR1 repeat region
GTGTTCCCCGCGTGAGCGGGGATAAACCGTTATTCATGAGCCTTTTTATCTTCGCGGCATGGTGTTCCCCGCGTGAGCGG
GGATAAACCGGTAAATAGCAAAATGATAAATAATTTATCAATGTGTTCCCCGCGTGAGCGGGGATAAACCGCTATGCAGA
AGCGGAGGGCGGCGAGTGATGGAGTGTTCCCCGCGTGAGCGGGGATAAACCGAGCATCTCGGGAACTGTGTTTTTTGTAT
AAAAGTGTTCCCCGCGTGAGCGGGGATAAACCGAAGATGCTTTGACATTAATTATCTCCATAAAAGTGTTCCCCGCGTGA
GCGGGGATAAACCGCAAGCGATCAACCTGTTTTTCAGTAGGTTTAAGTGTTCCCCGCGTGAGCGGGGATAAACCGGATTG
CGCATGAGCACTGAAATTGTTCACAGCGTGTTCCCCGCGTGAGCGGGGATAAACCGGATTGCGCATGAGCACTGAAATTG
TTCACAGCGTGTTCCCCGCGTGAGCGGGGATAAACCGACAAAAGACAACACCCCCCTTACCCCCCCACGGTGTTCCCCGC
GTGAGCGGGGATAAACCGCAGGTATTTCGGATAGCCGGTTGTCTCGGCGGGTGTTCCCCGCGTGAGCGGGGATAAACCGA
CTGAAATTTAAAATCACCGCTAACCCGCCAGGTGTTCCCCGCGTGAGCGGGGATAAACCGGGCGATGAGGGAGTACGCGG
AGCGGCAGGGTAGTGTTCCCCGCGTGAGCGGGGATAAACCGAAAAGCCAACCGCCCGCCCGTAATAAACCTGAGTGTTCC
CCGCGTGAGCGGGGATAAACCGGTTGCAGAGACTTAAAGATCGTCTGCTAGTTAGTGTTCCCCGCGTGAGCGGGGATAAA
CCGTAAATGGTTGTCCGTTCTTGGCGCAGACGGCTGTGTTCCCCGCGTGAGCGGGGATAAACCGTAAAGGAGCATGCTTA
TACAACTGACAAAATCGTGTTCCCCGCATGAGCGGGGATAAACCGAGATTTGGCGGAAATGTCGGCGGAGATGCCCCGTG
TTCCCCGCGTGAGCGGGGATAAACCGAAATGTCCTGTGGCTCGGCCCGATGCTGCAATGTGTTCCCCGCGTGAGCGGGGA
TAAACCGGAGATCATTCTCATCCCTCATGTTTTCCAGGAGTGTTCCCCGCGTGAGCGGGGATAAACCAATTGTAAAATCC
TCTCCGCCAAATTTGATTACGTGTTCCCCGCGTGAGCGGGGATAAACCGAAACTCTCGCATACATGGACGGAATTTAACG
AGTGTTCCCCGCGTGAGCGGGGATAAACCGACGATTTGCCTGAAACCTCAACGAAGTTCGACGTGTTCCCCGCGTGAGCG
GGGATAAACCGCTGATGGCGTCACGAGCCATACGGAATGTGACGTGTTCCCCGCGTGAGCGGGGATAAACCGCAAAAATT
TGCGCATGTCATCTATCTTTTTTTGTGTTCCCCGCGTGAGCGGGGATAAACCGCCCTCGGGGAGGGCTTTGCGTTGTTAC
TCAGAGTGTTCCCCGCGTGAGCGGGGATAAACCGGTTACGTTGAATGTATCGTTGGATGTGATTAAGTGTTCCCCGCGTG
AGCGGGGATAAACCGTACATCGAACAATGCCAATTGTTGACGTTCTTGTGTTCCCCGCGTGAGCGGGGATAAACCGCCGC
GAAAATCCGCAGTGAGCTGGCAATGAGCGTGTTCCCCGCGTTAGCGGGGATAAACCGGCTGTCTATCTGGGCTGCCTCTA
TCCAGCAATGTGTTCCCCGCGTGAGCGGGGATAAACCGACTTCGGTGAGAATGTCGAATTGCCACCAGATGTGTTCCCCG
CGTGAGCGGGGATAAACCATTGAATCAGAGTCTTTCAGGGACGATGTTTTCGTGTTCCCCGCGTGAGCGGGGATAAACCG
TGAAGCAGCCAGAATCCCATCCGGCCTTTATCGTGTTCCCCGCGTGAGCGGGGATAAACCGGCTTTTGTACCCTTTACAG
TCAACGTACTGCTGTGTTCCCCGCGTGAGCGGGGATAAACCGAGATTGAGATCTTATCAACGGACTCTGACGCCGTGTTC
CCCGCGTGAGCAGGGATAAACCGTTTCTTCACACACAACGGTGAGGGCATTGTCTGTGTTCCCCGCGTGAGCGTGGATAA
ACCGTGATAAAGTAACGTTCCGAATGGCGCGTGATGGTGTTCCCCGCATGAGCGGGATAAACCG----------------
--------------------------------------------------------------------------------
--------------------------------------------------------------------------------
--------------------------------------------------------------------------------
--------------------------------------------------------------------------------
--------------------------------------------------------------------------------
--------------------------------------------------------------------------------
--------------------------------------------------------------------------------
--------------------------------------------------------------------------------
--------------------------------------------------------------------------------
--------------------------------------------------------------------------------
--------------------------------------------------------------------------------
--------------------------------------------------------------------------------
--------------------------------------------------------------------------------
--------------------------------------------------------------------------------
--------------------------------------------------------------------------------
--------------------------------------------------------------------------------
--------------------------------------------------------------------------------
--------------------------------------------------------------------------------
--------------------------------------------------------------------------------
--------------------------------------------------------------------------------
--------------------------------------------------------------------------------
--------------------------------------------------------------------------------
--------------------------------------------------------------------------------
--------------------------------------------------------------------------------
--------------------------------------------------------------------------------
--------------------------------------------------------------------------------
--------------------------------------------------------------------------------
--------------------------------------------------------------------------------
--------------------------------------------------------------------------------
--------------------------------------------------------------------------------
--------------------------------------------------------------------------------
--------------------------------------------------------------------------------
--------------------------------------------------------------------------------
--------------------------------------------------------------------------------
--------------------------------------------------------------------------------
--------------------------------------------------------------------------------
--------------------------------------------------------------------------------
--------------------------------------------------------------------------------
--------------------------------------------------------------------------------
--------------------------------------------------------------------------------
--------------------------------------------------------------------------------
--------------------------------------------------------------------------------
--------------------------------------------------------------------------------
--------------------------------------------------------------------------------
--------------------------------------------------------------------------------
--------------------------------------------------------------------------------
--------------------------------------------------------------------------------
--------------------------------------------------------------------------------
------------------------------
>JQ796406.1 Erwinia amylovora strain DM1 CRISPR1 repeat region
GTGTTCCCCGCGTGAGCGGGGATAAACCGTTATTCATGAGCCTTTTTATCTTCGCGGCATGGTGTTCCCCGCGTGAGCGG
GGATAAACCGGTAAATAGCAAAATGATAAATAATTTATCAATGTGTTCCCCGCGTGAGCGGGGATAAACCGCTATGCAGA
AGCGGAGGGCGGCGAGTGATGGAGTGTTCCCCGCGTGAGCGGGGATAAACCGAGCATCTCGGGAACTGTGTTTTTTGTAT
AAAAGTGTTCCCCGCGTGAGCGGGGATAAACCGAAGATGCTTTGACATTAATTATCTCCATAAAAGTGTTCCCCGCGTGA
GCGGGGATAAACCGCAAGCGATCAACCTGTTTTTCAGTAGGTTTAAGTGTTCCCCGCGTGAGCGGGGATAAACCGGATTG
CGCATGAGCACTGAAATTGTTCACAGCGTGTTCCCCGCGTGAGCGGGGATAAACCGGATTGCGCATGAGCACTGAAATTG
TTCACAGCGTGTTCCCCGCGTGAGCGGGGATAAACCGACAAAAGACAACACCCCCCTTACCCCCCCACGGTGTTCCCCGC
GTGAGCGGGGATAAACCGCAGGTATTTCGGATAGCCGGTTGTCTCGGCGGGTGTTCCCCGCGTGAGCGGGGATAAACCGA
CTGAAATTTAAAATCACCGCTAACCCGCCAGGTGTTCCCCGCGTGAGCGGGGATAAACCGGGCGATGAGGGAGTACGCGG
AGCGGCAGGGTAGTGTTCCCCGCGTGAGCGGGGATAAACCGAAAAGCCAACCGCCCGCCCGTAATAAACCTGAGTGTTCC
CCGCGTGAGCGGGGATAAACCGGTTGCAGAGACTTAAAGATCGTCTGCTAGTTAGTGTTCCCCGCGTGAGCGGGGATAAA
CCGTAAATGGTTGTCCGTTCTTGGCGCAGACGGCTGTGTTCCCCGCGTGAGCGGGGATAAACCGTAAAGGAGCATGCTTA
TACAACTGACAAAATCGTGTTCCCCGCATGAGCGGGGATAAACCGAGATTTGGCGGAAATGTCGGCGGAGATGCCCCGTG
TTCCCCGCGTGAGCGGGGATAAACCGAAATGTCCTGTGGCTCGGCCCGATGCTGCAATGTGTTCCCCGCGTGAGCGGGGA
TAAACCGGAGATCATTCTCATCCCTCATGTTTTCCAGGAGTGTTCCCCGCGTGAGCGGGGATAAACCAATTGTAAAATCC
TCTCCGCCAAATTTGATTACGTGTTCCCCGCGTGAGCGGGGATAAACCGAAACTCTCGCATACATGGACGGAATTTAACG
AGTGTTCCCCGCGTGAGCGGGGATAAACCGACGATTTGCCTGAAACCTCAACGAAGTTCGACGTGTTCCCCGCGTGAGCG
GGGATAAACCGCTGATGGCGTCACGAGCCATACGGAATGTGACGTGTTCCCCGCGTGAGCGGGGATAAACCGCAAAAATT
TGCGCATGTCATCTATCTTTTTTTGTGTTCCCCGCGTGAGCGGGGATAAACCGCCCTCGGGGAGGGCTTTGCGTTGTTAC
TCAGAGTGTTCCCCGCGTGAGCGGGGATAAACCGGTTACGTTGAATGTATCGTTGGATGTGATTAAGTGTTCCCCGCGTG
AGCGGGGATAAACCGTACATCGAACAATGCCAATTGTTGACGTTCTTGTGTTCCCCGCGTGAGCGGGGATAAACCGCCGC
GAAAATCCGCAGTGAGCTGGCAATGAGCGTGTTCCCCGCGTTAGCGGGGATAAACCGGCTGTCTATCTGGGCTGCCTCTA
TCCAGCAATGTGTTCCCCGCGTGAGCGGGGATAAACCGACTTCGGTGAGAATGTCGAATTGCCACCAGATGTGTTCCCCG
CGTGAGCGGGGATAAACCATTGAATCAGAGTCTTTCAGGGACGATGTTTTCGTGTTCCCCGCGTGAGCGGGGATAAACCG
TGAAGCAGCCAGAATCCCATCCGGCCTTTATCGTGTTCCCCGCGTGAGCGGGGATAAACCGGCTTTTGTACCCTTTACAG
TCAACGTACTGCTGTGTTCCCCGCGTGAGCGGGGATAAACCGAGATTGAGATCTTATCAACGGACTCTGACGCCGTGTTC
CCCGCGTGAGCAGGGATAAACCGTTTCTTCACACACAACGGTGAGGGCATTGTCTGTGTTCCCCGCGTGAGCGTGGATAA
ACCGTGATAAAGTAACGTTCCGAATGGCGCGTGATGGTGTTCCCCGCATGAGCGGGATAAACCG----------------
--------------------------------------------------------------------------------
--------------------------------------------------------------------------------
--------------------------------------------------------------------------------
--------------------------------------------------------------------------------
--------------------------------------------------------------------------------
--------------------------------------------------------------------------------
--------------------------------------------------------------------------------
--------------------------------------------------------------------------------
--------------------------------------------------------------------------------
--------------------------------------------------------------------------------
--------------------------------------------------------------------------------
--------------------------------------------------------------------------------
--------------------------------------------------------------------------------
--------------------------------------------------------------------------------
--------------------------------------------------------------------------------
--------------------------------------------------------------------------------
--------------------------------------------------------------------------------
--------------------------------------------------------------------------------
--------------------------------------------------------------------------------
--------------------------------------------------------------------------------
--------------------------------------------------------------------------------
--------------------------------------------------------------------------------
--------------------------------------------------------------------------------
--------------------------------------------------------------------------------
--------------------------------------------------------------------------------
--------------------------------------------------------------------------------
--------------------------------------------------------------------------------
--------------------------------------------------------------------------------
--------------------------------------------------------------------------------
--------------------------------------------------------------------------------
--------------------------------------------------------------------------------
--------------------------------------------------------------------------------
--------------------------------------------------------------------------------
--------------------------------------------------------------------------------
--------------------------------------------------------------------------------
--------------------------------------------------------------------------------
--------------------------------------------------------------------------------
--------------------------------------------------------------------------------
--------------------------------------------------------------------------------
--------------------------------------------------------------------------------
--------------------------------------------------------------------------------
--------------------------------------------------------------------------------
--------------------------------------------------------------------------------
--------------------------------------------------------------------------------
--------------------------------------------------------------------------------
--------------------------------------------------------------------------------
--------------------------------------------------------------------------------
--------------------------------------------------------------------------------
------------------------------
>JQ796409.1 Erwinia amylovora strain Ea110 CRISPR1 repeat region
GTGTTCCCCGCGTGAGCGGGGATAAACCGTTATTCATGAGCCTTTTTATCTTCGCGGCATGGTGTTCCCCGCGTGAGCGG
GGATAAACCGGTAAATAGCAAAATGATAAATAATTTATCAATGTGTTCCCCGCGTGAGCGGGGATAAACCGCTATGCAGA
AGCGGAGGGCGGCGAGTGATGGAGTGTTCCCCGCGTGAGCGGGGATAAACCGAGCATCTCGGGAACTGTGTTTTTTGTAT
AAAAGTGTTCCCCGCGTGAGCGGGGATAAACCGAAGATGCTTTGACATTAATTATCTCCATAAAAGTGTTCCCCGCGTGA
GCGGGGATAAACCGCAAGCGATCAACCTGTTTTTCAGTAGGTTTAAGTGTTCCCCGCGTGAGCGGGGATAAACCGGATTG
CGCATGAGCACTGAAATTGTTCACAGCGTGTTCCCCGCGTGAGCGGGGATAAACCGGATTGCGCATGAGCACTGAAATTG
TTCACAGCGTGTTCCCCGCGTGAGCGGGGATAAACCGACAAAAGACAACACCCCCCTTACCCCCCCACGGTGTTCCCCGC
GTGAGCGGGGATAAACCGCAGGTATTTCGGATAGCCGGTTGTCTCGGCGGGTGTTCCCCGCGTGAGCGGGGATAAACCGA
CTGAAATTTAAAATCACCGCTAACCCGCCAGGTGTTCCCCGCGTGAGCGGGGATAAACCGGGCGATGAGGGAGTACGCGG
AGCGGCAGGGTAGTGTTCCCCGCGTGAGCGGGGATAAACCGAAAAGCCAACCGCCCGCCCGTAATAAACCTGAGTGTTCC
CCGCGTGAGCGGGGATAAACCGGTTGCAGAGACTTAAAGATCGTCTGCTAGTTAGTGTTCCCCGCGTGAGCGGGGATAAA
CCGTAAATGGTTGTCCGTTCTTGGCGCAGACGGCTGTGTTCCCCGCGTGAGCGGGGATAAACCGTAAAGGAGCATGCTTA
TACAACTGACAAAATCGTGTTCCCCGCATGAGCGGGGATAAACCGAGATTTGGCGGAAATGTCGGCGGAGATGCCCCGTG
TTCCCCGCGTGAGCGGGGATAAACCGAAATGTCCTGTGGCTCGGCCCGATGCTGCAATGTGTTCCCCGCGTGAGCGGGGA
TAAACCGGAGATCATTCTCATCCCTCATGTTTTCCAGGAGTGTTCCCCGCGTGAGCGGGGATAAACCAATTGTAAAATCC
TCTCCGCCAAATTTGATTACGTGTTCCCCGCGTGAGCGGGGATAAACCGAAACTCTCGCATACATGGACGGAATTTAACG
AGTGTTCCCCGCGTGAGCGGGGATAAACCGACGATTTGCCTGAAACCTCAACGAAGTTCGACGTGTTCCCCGCGTGAGCG
GGGATAAACCGCTGATGGCGTCACGAGCCATACGGAATGTGACGTGTTCCCCGCGTGAGCGGGGATAAACCGCAAAAATT
TGCGCATGTCATCTATCTTTTTTTGTGTTCCCCGCGTGAGCGGGGATAAACCGCCCTCGGGGAGGGCTTTGCGTTGTTAC
TCAGAGTGTTCCCCGCGTGAGCGGGGATAAACCGGTTACGTTGAATGTATCGTTGGATGTGATTAAGTGTTCCCCGCGTG
AGCGGGGATAAACCGTACATCGAACAATGCCAATTGTTGACGTTCTTGTGTTCCCCGCGTGAGCGGGGATAAACCGCCGC
GAAAATCCGCAGTGAGCTGGCAATGAGCGTGTTCCCCGCGTTAGCGGGGATAAACCGGCTGTCTATCTGGGCTGCCTCTA
TCCAGCAATGTGTTCCCCGCGTGAGCGGGGATAAACCGACTTCGGTGAGAATGTCGAATTGCCACCAGATGTGTTCCCCG
CGTGAGCGGGGATAAACCATTGAATCAGAGTCTTTCAGGGACGATGTTTTCGTGTTCCCCGCGTGAGCGGGGATAAACCG
TGAAGCAGCCAGAATCCCATCCGGCCTTTATCGTGTTCCCCGCGTGAGCGGGGATAAACCGGCTTTTGTACCCTTTACAG
TCAACGTACTGCTGTGTTCCCCGCGTGAGCGGGGATAAACCGAGATTGAGATCTTATCAACGGACTCTGACGCCGTGTTC
CCCGCGTGAGCAGGGATAAACCGTTTCTTCACACACAACGGTGAGGGCATTGTCTGTGTTCCCCGCGTGAGCGTGGATAA
ACCGTGATAAAGTAACGTTCCGAATGGCGCGTGATGGTGTTCCCCGCATGAGCGGGATAAACCG----------------
--------------------------------------------------------------------------------
--------------------------------------------------------------------------------
--------------------------------------------------------------------------------
--------------------------------------------------------------------------------
--------------------------------------------------------------------------------
--------------------------------------------------------------------------------
--------------------------------------------------------------------------------
--------------------------------------------------------------------------------
--------------------------------------------------------------------------------
--------------------------------------------------------------------------------
--------------------------------------------------------------------------------
--------------------------------------------------------------------------------
--------------------------------------------------------------------------------
--------------------------------------------------------------------------------
--------------------------------------------------------------------------------
--------------------------------------------------------------------------------
--------------------------------------------------------------------------------
--------------------------------------------------------------------------------
--------------------------------------------------------------------------------
--------------------------------------------------------------------------------
--------------------------------------------------------------------------------
--------------------------------------------------------------------------------
--------------------------------------------------------------------------------
--------------------------------------------------------------------------------
--------------------------------------------------------------------------------
--------------------------------------------------------------------------------
--------------------------------------------------------------------------------
--------------------------------------------------------------------------------
--------------------------------------------------------------------------------
--------------------------------------------------------------------------------
--------------------------------------------------------------------------------
--------------------------------------------------------------------------------
--------------------------------------------------------------------------------
--------------------------------------------------------------------------------
--------------------------------------------------------------------------------
--------------------------------------------------------------------------------
--------------------------------------------------------------------------------
--------------------------------------------------------------------------------
--------------------------------------------------------------------------------
--------------------------------------------------------------------------------
--------------------------------------------------------------------------------
--------------------------------------------------------------------------------
--------------------------------------------------------------------------------
--------------------------------------------------------------------------------
--------------------------------------------------------------------------------
--------------------------------------------------------------------------------
--------------------------------------------------------------------------------
--------------------------------------------------------------------------------
------------------------------
>JQ796411.1 Erwinia amylovora strain Ea1189 CRISPR1 repeat region
GTGTTCCCCGCGTGAGCGGGGATAAACCGTTATTCATGAGCCTTTTTATCTTCGCGGCATGGTGTTCCCCGCGTGAGCGG
GGATAAACCGGTAAATAGCAAAATGATAAATAATTTATCAATGTGTTCCCCGCGTGAGCGGGGATAAACCGCTATGCAGA
AGCGGAGGGCGGCGAGTGATGGAGTGTTCCCCGCGTGAGCGGGGATAAACCGAGCATCTCGGGAACTGTGTTTTTTGTAT
AAAAGTGTTCCCCGCGTGAGCGGGGATAAACCGAAGATGCTTTGACATTAATTATCTCCATAAAAGTGTTCCCCGCGTGA
GCGGGGATAAACCGCAAGCGATCAACCTGTTTTTCAGTAGGTTTAAGTGTTCCCCGCGTGAGCGGGGATAAACCGGATTG
CGCATGAGCACTGAAATTGTTCACAGCGTGTTCCCCGCGTGAGCGGGGATAAACCGGATTGCGCATGAGCACTGAAATTG
TTCACAGCGTGTTCCCCGCGTGAGCGGGGATAAACCGACAAAAGACAACACCCCCCTTACCCCCCCACGGTGTTCCCCGC
GTGAGCGGGGATAAACCGCAGGTATTTCGGATAGCCGGTTGTCTCGGCGGGTGTTCCCCGCGTGAGCGGGGATAAACCGA
CTGAAATTTAAAATCACCGCTAACCCGCCAGGTGTTCCCCGCGTGAGCGGGGATAAACCGGGCGATGAGGGAGTACGCGG
AGCGGCAGGGTAGTGTTCCCCGCGTGAGCGGGGATAAACCGAAAAGCCAACCGCCCGCCCGTAATAAACCTGAGTGTTCC
CCGCGTGAGCGGGGATAAACCGGTTGCAGAGACTTAAAGATCGTCTGCTAGTTAGTGTTCCCCGCGTGAGCGGGGATAAA
CCGTAAATGGTTGTCCGTTCTTGGCGCAGACGGCTGTGTTCCCCGCGTGAGCGGGGATAAACCGTAAAGGAGCATGCTTA
TACAACTGACAAAATCGTGTTCCCCGCATGAGCGGGGATAAACCGAGATTTGGCGGAAATGTCGGCGGAGATGCCCCGTG
TTCCCCGCGTGAGCGGGGATAAACCGAAATGTCCTGTGGCTCGGCCCGATGCTGCAATGTGTTCCCCGCGTGAGCGGGGA
TAAACCGGAGATCATTCTCATCCCTCATGTTTTCCAGGAGTGTTCCCCGCGTGAGCGGGGATAAACCAATTGTAAAATCC
TCTCCGCCAAATTTGATTACGTGTTCCCCGCGTGAGCGGGGATAAACCGAAACTCTCGCATACATGGACGGAATTTAACG
AGTGTTCCCCGCGTGAGCGGGGATAAACCGACGATTTGCCTGAAACCTCAACGAAGTTCGACGTGTTCCCCGCGTGAGCG
GGGATAAACCGCTGATGGCGTCACGAGCCATACGGAATGTGACGTGTTCCCCGCGTGAGCGGGGATAAACCGCAAAAATT
TGCGCATGTCATCTATCTTTTTTTGTGTTCCCCGCGTGAGCGGGGATAAACCGCCCTCGGGGAGGGCTTTGCGTTGTTAC
TCAGAGTGTTCCCCGCGTGAGCGGGGATAAACCGGTTACGTTGAATGTATCGTTGGATGTGATTAAGTGTTCCCCGCGTG
AGCGGGGATAAACCGTACATCGAACAATGCCAATTGTTGACGTTCTTGTGTTCCCCGCGTGAGCGGGGATAAACCGCCGC
GAAAATCCGCAGTGAGCTGGCAATGAGCGTGTTCCCCGCGTTAGCGGGGATAAACCGGCTGTCTATCTGGGCTGCCTCTA
TCCAGCAATGTGTTCCCCGCGTGAGCGGGGATAAACCGACTTCGGTGAGAATGTCGAATTGCCACCAGATGTGTTCCCCG
CGTGAGCGGGGATAAACCATTGAATCAGAGTCTTTCAGGGACGATGTTTTCGTGTTCCCCGCGTGAGCGGGGATAAACCG
TGAAGCAGCCAGAATCCCATCCGGCCTTTATCGTGTTCCCCGCGTGAGCGGGGATAAACCGGCTTTTGTACCCTTTACAG
TCAACGTACTGCTGTGTTCCCCGCGTGAGCGGGGATAAACCGAGATTGAGATCTTATCAACGGACTCTGACGCCGTGTTC
CCCGCGTGAGCAGGGATAAACCGTTTCTTCACACACAACGGTGAGGGCATTGTCTGTGTTCCCCGCGTGAGCGTGGATAA
ACCGTGATAAAGTAACGTTCCGAATGGCGCGTGATGGTGTTCCCCGCATGAGCGGGATAAACCG----------------
--------------------------------------------------------------------------------
--------------------------------------------------------------------------------
--------------------------------------------------------------------------------
--------------------------------------------------------------------------------
--------------------------------------------------------------------------------
--------------------------------------------------------------------------------
--------------------------------------------------------------------------------
--------------------------------------------------------------------------------
--------------------------------------------------------------------------------
--------------------------------------------------------------------------------
--------------------------------------------------------------------------------
--------------------------------------------------------------------------------
--------------------------------------------------------------------------------
--------------------------------------------------------------------------------
--------------------------------------------------------------------------------
--------------------------------------------------------------------------------
--------------------------------------------------------------------------------
--------------------------------------------------------------------------------
--------------------------------------------------------------------------------
--------------------------------------------------------------------------------
--------------------------------------------------------------------------------
--------------------------------------------------------------------------------
--------------------------------------------------------------------------------
--------------------------------------------------------------------------------
--------------------------------------------------------------------------------
--------------------------------------------------------------------------------
--------------------------------------------------------------------------------
--------------------------------------------------------------------------------
--------------------------------------------------------------------------------
--------------------------------------------------------------------------------
--------------------------------------------------------------------------------
--------------------------------------------------------------------------------
--------------------------------------------------------------------------------
--------------------------------------------------------------------------------
--------------------------------------------------------------------------------
--------------------------------------------------------------------------------
--------------------------------------------------------------------------------
--------------------------------------------------------------------------------
--------------------------------------------------------------------------------
--------------------------------------------------------------------------------
--------------------------------------------------------------------------------
--------------------------------------------------------------------------------
--------------------------------------------------------------------------------
--------------------------------------------------------------------------------
--------------------------------------------------------------------------------
--------------------------------------------------------------------------------
--------------------------------------------------------------------------------
--------------------------------------------------------------------------------
------------------------------
>JQ796412.1 Erwinia amylovora strain EL01 CRISPR1 repeat region
GTGTTCCCCGCGTGAGCGGGGATAAACCGTTATTCATGAGCCTTTTTATCTTCGCGGCATGGTGTTCCCCGCGTGAGCGG
GGATAAACCGGTAAATAGCAAAATGATAAATAATTTATCAATGTGTTCCCCGCGTGAGCGGGGATAAACCGCTATGCAGA
AGCGGAGGGCGGCGAGTGATGGAGTGTTCCCCGCGTGAGCGGGGATAAACCGAGCATCTCGGGAACTGTGTTTTTTGTAT
AAAAGTGTTCCCCGCGTGAGCGGGGATAAACCGAAGATGCTTTGACATTAATTATCTCCATAAAAGTGTTCCCCGCGTGA
GCGGGGATAAACCGCAAGCGATCAACCTGTTTTTCAGTAGGTTTAAGTGTTCCCCGCGTGAGCGGGGATAAACCGGATTG
CGCATGAGCACTGAAATTGTTCACAGCGTGTTCCCCGCGTGAGCGGGGATAAACCGGATTGCGCATGAGCACTGAAATTG
TTCACAGCGTGTTCCCCGCGTGAGCGGGGATAAACCGACAAAAGACAACACCCCCCTTACCCCCCCACGGTGTTCCCCGC
GTGAGCGGGGATAAACCGCAGGTATTTCGGATAGCCGGTTGTCTCGGCGGGTGTTCCCCGCGTGAGCGGGGATAAACCGA
CTGAAATTTAAAATCACCGCTAACCCGCCAGGTGTTCCCCGCGTGAGCGGGGATAAACCGGGCGATGAGGGAGTACGCGG
AGCGGCAGGGTAGTGTTCCCCGCGTGAGCGGGGATAAACCGAAAAGCCAACCGCCCGCCCGTAATAAACCTGAGTGTTCC
CCGCGTGAGCGGGGATAAACCGGTTGCAGAGACTTAAAGATCGTCTGCTAGTTAGTGTTCCCCGCGTGAGCGGGGATAAA
CCGTAAATGGTTGTCCGTTCTTGGCGCAGACGGCTGTGTTCCCCGCGTGAGCGGGGATAAACCGTAAAGGAGCATGCTTA
TACAACTGACAAAATCGTGTTCCCCGCATGAGCGGGGATAAACCGAGATTTGGCGGAAATGTCGGCGGAGATGCCCCGTG
TTCCCCGCGTGAGCGGGGATAAACCGAAATGTCCTGTGGCTCGGCCCGATGCTGCAATGTGTTCCCCGCGTGAGCGGGGA
TAAACCGGAGATCATTCTCATCCCTCATGTTTTCCAGGAGTGTTCCCCGCGTGAGCGGGGATAAACCAATTGTAAAATCC
TCTCCGCCAAATTTGATTACGTGTTCCCCGCGTGAGCGGGGATAAACCGAAACTCTCGCATACATGGACGGAATTTAACG
AGTGTTCCCCGCGTGAGCGGGGATAAACCGACGATTTGCCTGAAACCTCAACGAAGTTCGACGTGTTCCCCGCGTGAGCG
GGGATAAACCGCTGATGGCGTCACGAGCCATACGGAATGTGACGTGTTCCCCGCGTGAGCGGGGATAAACCGCAAAAATT
TGCGCATGTCATCTATCTTTTTTTGTGTTCCCCGCGTGAGCGGGGATAAACCGCCCTCGGGGAGGGCTTTGCGTTGTTAC
TCAGAGTGTTCCCCGCGTGAGCGGGGATAAACCGGTTACGTTGAATGTATCGTTGGATGTGATTAAGTGTTCCCCGCGTG
AGCGGGGATAAACCGTACATCGAACAATGCCAATTGTTGACGTTCTTGTGTTCCCCGCGTGAGCGGGGATAAACCGCCGC
GAAAATCCGCAGTGAGCTGGCAATGAGCGTGTTCCCCGCGTTAGCGGGGATAAACCGGCTGTCTATCTGGGCTGCCTCTA
TCCAGCAATGTGTTCCCCGCGTGAGCGGGGATAAACCGACTTCGGTGAGAATGTCGAATTGCCACCAGATGTGTTCCCCG
CGTGAGCGGGGATAAACCATTGAATCAGAGTCTTTCAGGGACGATGTTTTCGTGTTCCCCGCGTGAGCGGGGATAAACCG
TGAAGCAGCCAGAATCCCATCCGGCCTTTATCGTGTTCCCCGCGTGAGCGGGGATAAACCGGCTTTTGTACCCTTTACAG
TCAACGTACTGCTGTGTTCCCCGCGTGAGCGGGGATAAACCGAGATTGAGATCTTATCAACGGACTCTGACGCCGTGTTC
CCCGCGTGAGCAGGGATAAACCGTTTCTTCACACACAACGGTGAGGGCATTGTCTGTGTTCCCCGCGTGAGCGTGGATAA
ACCGTGATAAAGTAACGTTCCGAATGGCGCGTGATGGTGTTCCCCGCATGAGCGGGATAAACCG----------------
--------------------------------------------------------------------------------
--------------------------------------------------------------------------------
--------------------------------------------------------------------------------
--------------------------------------------------------------------------------
--------------------------------------------------------------------------------
--------------------------------------------------------------------------------
--------------------------------------------------------------------------------
--------------------------------------------------------------------------------
--------------------------------------------------------------------------------
--------------------------------------------------------------------------------
--------------------------------------------------------------------------------
--------------------------------------------------------------------------------
--------------------------------------------------------------------------------
--------------------------------------------------------------------------------
--------------------------------------------------------------------------------
--------------------------------------------------------------------------------
--------------------------------------------------------------------------------
--------------------------------------------------------------------------------
--------------------------------------------------------------------------------
--------------------------------------------------------------------------------
--------------------------------------------------------------------------------
--------------------------------------------------------------------------------
--------------------------------------------------------------------------------
--------------------------------------------------------------------------------
--------------------------------------------------------------------------------
--------------------------------------------------------------------------------
--------------------------------------------------------------------------------
--------------------------------------------------------------------------------
--------------------------------------------------------------------------------
--------------------------------------------------------------------------------
--------------------------------------------------------------------------------
--------------------------------------------------------------------------------
--------------------------------------------------------------------------------
--------------------------------------------------------------------------------
--------------------------------------------------------------------------------
--------------------------------------------------------------------------------
--------------------------------------------------------------------------------
--------------------------------------------------------------------------------
--------------------------------------------------------------------------------
--------------------------------------------------------------------------------
--------------------------------------------------------------------------------
--------------------------------------------------------------------------------
--------------------------------------------------------------------------------
--------------------------------------------------------------------------------
--------------------------------------------------------------------------------
--------------------------------------------------------------------------------
--------------------------------------------------------------------------------
--------------------------------------------------------------------------------
------------------------------
>JQ796416.1 Erwinia amylovora strain HS10 CRISPR1 repeat region
GTGTTCCCCGCGTGAGCGGGGATAAACCGTTATTCATGAGCCTTTTTATCTTCGCGGCATGGTGTTCCCCGCGTGAGCGG
GGATAAACCGGTAAATAGCAAAATGATAAATAATTTATCAATGTGTTCCCCGCGTGAGCGGGGATAAACCGCTATGCAGA
AGCGGAGGGCGGCGAGTGATGGAGTGTTCCCCGCGTGAGCGGGGATAAACCGAGCATCTCGGGAACTGTGTTTTTTGTAT
AAAAGTGTTCCCCGCGTGAGCGGGGATAAACCGAAGATGCTTTGACATTAATTATCTCCATAAAAGTGTTCCCCGCGTGA
GCGGGGATAAACCGCAAGCGATCAACCTGTTTTTCAGTAGGTTTAAGTGTTCCCCGCGTGAGCGGGGATAAACCGGATTG
CGCATGAGCACTGAAATTGTTCACAGCGTGTTCCCCGCGTGAGCGGGGATAAACCGGATTGCGCATGAGCACTGAAATTG
TTCACAGCGTGTTCCCCGCGTGAGCGGGGATAAACCGACAAAAGACAACACCCCCCTTACCCCCCCACGGTGTTCCCCGC
GTGAGCGGGGATAAACCGCAGGTATTTCGGATAGCCGGTTGTCTCGGCGGGTGTTCCCCGCGTGAGCGGGGATAAACCGA
CTGAAATTTAAAATCACCGCTAACCCGCCAGGTGTTCCCCGCGTGAGCGGGGATAAACCGGGCGATGAGGGAGTACGCGG
AGCGGCAGGGTAGTGTTCCCCGCGTGAGCGGGGATAAACCGAAAAGCCAACCGCCCGCCCGTAATAAACCTGAGTGTTCC
CCGCGTGAGCGGGGATAAACCGGTTGCAGAGACTTAAAGATCGTCTGCTAGTTAGTGTTCCCCGCGTGAGCGGGGATAAA
CCGTAAATGGTTGTCCGTTCTTGGCGCAGACGGCTGTGTTCCCCGCGTGAGCGGGGATAAACCGTAAAGGAGCATGCTTA
TACAACTGACAAAATCGTGTTCCCCGCATGAGCGGGGATAAACCGAGATTTGGCGGAAATGTCGGCGGAGATGCCCCGTG
TTCCCCGCGTGAGCGGGGATAAACCGAAATGTCCTGTGGCTCGGCCCGATGCTGCAATGTGTTCCCCGCGTGAGCGGGGA
TAAACCGGAGATCATTCTCATCCCTCATGTTTTCCAGGAGTGTTCCCCGCGTGAGCGGGGATAAACCAATTGTAAAATCC
TCTCCGCCAAATTTGATTACGTGTTCCCCGCGTGAGCGGGGATAAACCGAAACTCTCGCATACATGGACGGAATTTAACG
AGTGTTCCCCGCGTGAGCGGGGATAAACCGACGATTTGCCTGAAACCTCAACGAAGTTCGACGTGTTCCCCGCGTGAGCG
GGGATAAACCGCTGATGGCGTCACGAGCCATACGGAATGTGACGTGTTCCCCGCGTGAGCGGGGATAAACCGCAAAAATT
TGCGCATGTCATCTATCTTTTTTTGTGTTCCCCGCGTGAGCGGGGATAAACCGCCCTCGGGGAGGGCTTTGCGTTGTTAC
TCAGAGTGTTCCCCGCGTGAGCGGGGATAAACCGGTTACGTTGAATGTATCGTTGGATGTGATTAAGTGTTCCCCGCGTG
AGCGGGGATAAACCGTACATCGAACAATGCCAATTGTTGACGTTCTTGTGTTCCCCGCGTGAGCGGGGATAAACCGCCGC
GAAAATCCGCAGTGAGCTGGCAATGAGCGTGTTCCCCGCGTTAGCGGGGATAAACCGGCTGTCTATCTGGGCTGCCTCTA
TCCAGCAATGTGTTCCCCGCGTGAGCGGGGATAAACCGACTTCGGTGAGAATGTCGAATTGCCACCAGATGTGTTCCCCG
CGTGAGCGGGGATAAACCATTGAATCAGAGTCTTTCAGGGACGATGTTTTCGTGTTCCCCGCGTGAGCGGGGATAAACCG
TGAAGCAGCCAGAATCCCATCCGGCCTTTATCGTGTTCCCCGCGTGAGCGGGGATAAACCGGCTTTTGTACCCTTTACAG
TCAACGTACTGCTGTGTTCCCCGCGTGAGCGGGGATAAACCGAGATTGAGATCTTATCAACGGACTCTGACGCCGTGTTC
CCCGCGTGAGCAGGGATAAACCGTTTCTTCACACACAACGGTGAGGGCATTGTCTGTGTTCCCCGCGTGAGCGTGGATAA
ACCGTGATAAAGTAACGTTCCGAATGGCGCGTGATGGTGTTCCCCGCATGAGCGGGATAAACCG----------------
--------------------------------------------------------------------------------
--------------------------------------------------------------------------------
--------------------------------------------------------------------------------
--------------------------------------------------------------------------------
--------------------------------------------------------------------------------
--------------------------------------------------------------------------------
--------------------------------------------------------------------------------
--------------------------------------------------------------------------------
--------------------------------------------------------------------------------
--------------------------------------------------------------------------------
--------------------------------------------------------------------------------
--------------------------------------------------------------------------------
--------------------------------------------------------------------------------
--------------------------------------------------------------------------------
--------------------------------------------------------------------------------
--------------------------------------------------------------------------------
--------------------------------------------------------------------------------
--------------------------------------------------------------------------------
--------------------------------------------------------------------------------
--------------------------------------------------------------------------------
--------------------------------------------------------------------------------
--------------------------------------------------------------------------------
--------------------------------------------------------------------------------
--------------------------------------------------------------------------------
--------------------------------------------------------------------------------
--------------------------------------------------------------------------------
--------------------------------------------------------------------------------
--------------------------------------------------------------------------------
--------------------------------------------------------------------------------
--------------------------------------------------------------------------------
--------------------------------------------------------------------------------
--------------------------------------------------------------------------------
--------------------------------------------------------------------------------
--------------------------------------------------------------------------------
--------------------------------------------------------------------------------
--------------------------------------------------------------------------------
--------------------------------------------------------------------------------
--------------------------------------------------------------------------------
--------------------------------------------------------------------------------
--------------------------------------------------------------------------------
--------------------------------------------------------------------------------
--------------------------------------------------------------------------------
--------------------------------------------------------------------------------
--------------------------------------------------------------------------------
--------------------------------------------------------------------------------
--------------------------------------------------------------------------------
--------------------------------------------------------------------------------
--------------------------------------------------------------------------------
------------------------------
>JQ796420.1 Erwinia amylovora strain K2 CRISPR1 repeat region
GTGTTCCCCGCGTGAGCGGGGATAAACCGTTATTCATGAGCCTTTTTATCTTCGCGGCATGGTGTTCCCCGCGTGAGCGG
GGATAAACCGGTAAATAGCAAAATGATAAATAATTTATCAATGTGTTCCCCGCGTGAGCGGGGATAAACCGCTATGCAGA
AGCGGAGGGCGGCGAGTGATGGAGTGTTCCCCGCGTGAGCGGGGATAAACCGAGCATCTCGGGAACTGTGTTTTTTGTAT
AAAAGTGTTCCCCGCGTGAGCGGGGATAAACCGAAGATGCTTTGACATTAATTATCTCCATAAAAGTGTTCCCCGCGTGA
GCGGGGATAAACCGCAAGCGATCAACCTGTTTTTCAGTAGGTTTAAGTGTTCCCCGCGTGAGCGGGGATAAACCGGATTG
CGCATGAGCACTGAAATTGTTCACAGCGTGTTCCCCGCGTGAGCGGGGATAAACCGGATTGCGCATGAGCACTGAAATTG
TTCACAGCGTGTTCCCCGCGTGAGCGGGGATAAACCGACAAAAGACAACACCCCCCTTACCCCCCCACGGTGTTCCCCGC
GTGAGCGGGGATAAACCGCAGGTATTTCGGATAGCCGGTTGTCTCGGCGGGTGTTCCCCGCGTGAGCGGGGATAAACCGA
CTGAAATTTAAAATCACCGCTAACCCGCCAGGTGTTCCCCGCGTGAGCGGGGATAAACCGGGCGATGAGGGAGTACGCGG
AGCGGCAGGGTAGTGTTCCCCGCGTGAGCGGGGATAAACCGAAAAGCCAACCGCCCGCCCGTAATAAACCTGAGTGTTCC
CCGCGTGAGCGGGGATAAACCGGTTGCAGAGACTTAAAGATCGTCTGCTAGTTAGTGTTCCCCGCGTGAGCGGGGATAAA
CCGTAAATGGTTGTCCGTTCTTGGCGCAGACGGCTGTGTTCCCCGCGTGAGCGGGGATAAACCGTAAAGGAGCATGCTTA
TACAACTGACAAAATCGTGTTCCCCGCATGAGCGGGGATAAACCGAGATTTGGCGGAAATGTCGGCGGAGATGCCCCGTG
TTCCCCGCGTGAGCGGGGATAAACCGAAATGTCCTGTGGCTCGGCCCGATGCTGCAATGTGTTCCCCGCGTGAGCGGGGA
TAAACCGGAGATCATTCTCATCCCTCATGTTTTCCAGGAGTGTTCCCCGCGTGAGCGGGGATAAACCAATTGTAAAATCC
TCTCCGCCAAATTTGATTACGTGTTCCCCGCGTGAGCGGGGATAAACCGAAACTCTCGCATACATGGACGGAATTTAACG
AGTGTTCCCCGCGTGAGCGGGGATAAACCGACGATTTGCCTGAAACCTCAACGAAGTTCGACGTGTTCCCCGCGTGAGCG
GGGATAAACCGCTGATGGCGTCACGAGCCATACGGAATGTGACGTGTTCCCCGCGTGAGCGGGGATAAACCGCAAAAATT
TGCGCATGTCATCTATCTTTTTTTGTGTTCCCCGCGTGAGCGGGGATAAACCGCCCTCGGGGAGGGCTTTGCGTTGTTAC
TCAGAGTGTTCCCCGCGTGAGCGGGGATAAACCGGTTACGTTGAATGTATCGTTGGATGTGATTAAGTGTTCCCCGCGTG
AGCGGGGATAAACCGTACATCGAACAATGCCAATTGTTGACGTTCTTGTGTTCCCCGCGTGAGCGGGGATAAACCGCCGC
GAAAATCCGCAGTGAGCTGGCAATGAGCGTGTTCCCCGCGTTAGCGGGGATAAACCGGCTGTCTATCTGGGCTGCCTCTA
TCCAGCAATGTGTTCCCCGCGTGAGCGGGGATAAACCGACTTCGGTGAGAATGTCGAATTGCCACCAGATGTGTTCCCCG
CGTGAGCGGGGATAAACCATTGAATCAGAGTCTTTCAGGGACGATGTTTTCGTGTTCCCCGCGTGAGCGGGGATAAACCG
TGAAGCAGCCAGAATCCCATCCGGCCTTTATCGTGTTCCCCGCGTGAGCGGGGATAAACCGGCTTTTGTACCCTTTACAG
TCAACGTACTGCTGTGTTCCCCGCGTGAGCGGGGATAAACCGAGATTGAGATCTTATCAACGGACTCTGACGCCGTGTTC
CCCGCGTGAGCAGGGATAAACCGTTTCTTCACACACAACGGTGAGGGCATTGTCTGTGTTCCCCGCGTGAGCGTGGATAA
ACCGTGATAAAGTAACGTTCCGAATGGCGCGTGATGGTGTTCCCCGCATGAGCGGGATAAACCG----------------
--------------------------------------------------------------------------------
--------------------------------------------------------------------------------
--------------------------------------------------------------------------------
--------------------------------------------------------------------------------
--------------------------------------------------------------------------------
--------------------------------------------------------------------------------
--------------------------------------------------------------------------------
--------------------------------------------------------------------------------
--------------------------------------------------------------------------------
--------------------------------------------------------------------------------
--------------------------------------------------------------------------------
--------------------------------------------------------------------------------
--------------------------------------------------------------------------------
--------------------------------------------------------------------------------
--------------------------------------------------------------------------------
--------------------------------------------------------------------------------
--------------------------------------------------------------------------------
--------------------------------------------------------------------------------
--------------------------------------------------------------------------------
--------------------------------------------------------------------------------
--------------------------------------------------------------------------------
--------------------------------------------------------------------------------
--------------------------------------------------------------------------------
--------------------------------------------------------------------------------
--------------------------------------------------------------------------------
--------------------------------------------------------------------------------
--------------------------------------------------------------------------------
--------------------------------------------------------------------------------
--------------------------------------------------------------------------------
--------------------------------------------------------------------------------
--------------------------------------------------------------------------------
--------------------------------------------------------------------------------
--------------------------------------------------------------------------------
--------------------------------------------------------------------------------
--------------------------------------------------------------------------------
--------------------------------------------------------------------------------
--------------------------------------------------------------------------------
--------------------------------------------------------------------------------
--------------------------------------------------------------------------------
--------------------------------------------------------------------------------
--------------------------------------------------------------------------------
--------------------------------------------------------------------------------
--------------------------------------------------------------------------------
--------------------------------------------------------------------------------
--------------------------------------------------------------------------------
--------------------------------------------------------------------------------
--------------------------------------------------------------------------------
--------------------------------------------------------------------------------
------------------------------
>JQ796421.1 Erwinia amylovora strain KL CRISPR1 repeat region
GTGTTCCCCGCGTGAGCGGGGATAAACCGTTATTCATGAGCCTTTTTATCTTCGCGGCATGGTGTTCCCCGCGTGAGCGG
GGATAAACCGGTAAATAGCAAAATGATAAATAATTTATCAATGTGTTCCCCGCGTGAGCGGGGATAAACCGCTATGCAGA
AGCGGAGGGCGGCGAGTGATGGAGTGTTCCCCGCGTGAGCGGGGATAAACCGAGCATCTCGGGAACTGTGTTTTTTGTAT
AAAAGTGTTCCCCGCGTGAGCGGGGATAAACCGAAGATGCTTTGACATTAATTATCTCCATAAAAGTGTTCCCCGCGTGA
GCGGGGATAAACCGCAAGCGATCAACCTGTTTTTCAGTAGGTTTAAGTGTTCCCCGCGTGAGCGGGGATAAACCGGATTG
CGCATGAGCACTGAAATTGTTCACAGCGTGTTCCCCGCGTGAGCGGGGATAAACCGGATTGCGCATGAGCACTGAAATTG
TTCACAGCGTGTTCCCCGCGTGAGCGGGGATAAACCGACAAAAGACAACACCCCCCTTACCCCCCCACGGTGTTCCCCGC
GTGAGCGGGGATAAACCGCAGGTATTTCGGATAGCCGGTTGTCTCGGCGGGTGTTCCCCGCGTGAGCGGGGATAAACCGA
CTGAAATTTAAAATCACCGCTAACCCGCCAGGTGTTCCCCGCGTGAGCGGGGATAAACCGGGCGATGAGGGAGTACGCGG
AGCGGCAGGGTAGTGTTCCCCGCGTGAGCGGGGATAAACCGAAAAGCCAACCGCCCGCCCGTAATAAACCTGAGTGTTCC
CCGCGTGAGCGGGGATAAACCGGTTGCAGAGACTTAAAGATCGTCTGCTAGTTAGTGTTCCCCGCGTGAGCGGGGATAAA
CCGTAAATGGTTGTCCGTTCTTGGCGCAGACGGCTGTGTTCCCCGCGTGAGCGGGGATAAACCGTAAAGGAGCATGCTTA
TACAACTGACAAAATCGTGTTCCCCGCATGAGCGGGGATAAACCGAGATTTGGCGGAAATGTCGGCGGAGATGCCCCGTG
TTCCCCGCGTGAGCGGGGATAAACCGAAATGTCCTGTGGCTCGGCCCGATGCTGCAATGTGTTCCCCGCGTGAGCGGGGA
TAAACCGGAGATCATTCTCATCCCTCATGTTTTCCAGGAGTGTTCCCCGCGTGAGCGGGGATAAACCAATTGTAAAATCC
TCTCCGCCAAATTTGATTACGTGTTCCCCGCGTGAGCGGGGATAAACCGAAACTCTCGCATACATGGACGGAATTTAACG
AGTGTTCCCCGCGTGAGCGGGGATAAACCGACGATTTGCCTGAAACCTCAACGAAGTTCGACGTGTTCCCCGCGTGAGCG
GGGATAAACCGCTGATGGCGTCACGAGCCATACGGAATGTGACGTGTTCCCCGCGTGAGCGGGGATAAACCGCAAAAATT
TGCGCATGTCATCTATCTTTTTTTGTGTTCCCCGCGTGAGCGGGGATAAACCGCCCTCGGGGAGGGCTTTGCGTTGTTAC
TCAGAGTGTTCCCCGCGTGAGCGGGGATAAACCGGTTACGTTGAATGTATCGTTGGATGTGATTAAGTGTTCCCCGCGTG
AGCGGGGATAAACCGTACATCGAACAATGCCAATTGTTGACGTTCTTGTGTTCCCCGCGTGAGCGGGGATAAACCGCCGC
GAAAATCCGCAGTGAGCTGGCAATGAGCGTGTTCCCCGCGTTAGCGGGGATAAACCGGCTGTCTATCTGGGCTGCCTCTA
TCCAGCAATGTGTTCCCCGCGTGAGCGGGGATAAACCGACTTCGGTGAGAATGTCGAATTGCCACCAGATGTGTTCCCCG
CGTGAGCGGGGATAAACCATTGAATCAGAGTCTTTCAGGGACGATGTTTTCGTGTTCCCCGCGTGAGCGGGGATAAACCG
TGAAGCAGCCAGAATCCCATCCGGCCTTTATCGTGTTCCCCGCGTGAGCGGGGATAAACCGGCTTTTGTACCCTTTACAG
TCAACGTACTGCTGTGTTCCCCGCGTGAGCGGGGATAAACCGAGATTGAGATCTTATCAACGGACTCTGACGCCGTGTTC
CCCGCGTGAGCAGGGATAAACCGTTTCTTCACACACAACGGTGAGGGCATTGTCTGTGTTCCCCGCGTGAGCGTGGATAA
ACCGTGATAAAGTAACGTTCCGAATGGCGCGTGATGGTGTTCCCCGCATGAGCGGGATAAACCG----------------
--------------------------------------------------------------------------------
--------------------------------------------------------------------------------
--------------------------------------------------------------------------------
--------------------------------------------------------------------------------
--------------------------------------------------------------------------------
--------------------------------------------------------------------------------
--------------------------------------------------------------------------------
--------------------------------------------------------------------------------
--------------------------------------------------------------------------------
--------------------------------------------------------------------------------
--------------------------------------------------------------------------------
--------------------------------------------------------------------------------
--------------------------------------------------------------------------------
--------------------------------------------------------------------------------
--------------------------------------------------------------------------------
--------------------------------------------------------------------------------
--------------------------------------------------------------------------------
--------------------------------------------------------------------------------
--------------------------------------------------------------------------------
--------------------------------------------------------------------------------
--------------------------------------------------------------------------------
--------------------------------------------------------------------------------
--------------------------------------------------------------------------------
--------------------------------------------------------------------------------
--------------------------------------------------------------------------------
--------------------------------------------------------------------------------
--------------------------------------------------------------------------------
--------------------------------------------------------------------------------
--------------------------------------------------------------------------------
--------------------------------------------------------------------------------
--------------------------------------------------------------------------------
--------------------------------------------------------------------------------
--------------------------------------------------------------------------------
--------------------------------------------------------------------------------
--------------------------------------------------------------------------------
--------------------------------------------------------------------------------
--------------------------------------------------------------------------------
--------------------------------------------------------------------------------
--------------------------------------------------------------------------------
--------------------------------------------------------------------------------
--------------------------------------------------------------------------------
--------------------------------------------------------------------------------
--------------------------------------------------------------------------------
--------------------------------------------------------------------------------
--------------------------------------------------------------------------------
--------------------------------------------------------------------------------
--------------------------------------------------------------------------------
--------------------------------------------------------------------------------
------------------------------
>JQ796422.1 Erwinia amylovora strain KR CRISPR1 repeat region
GTGTTCCCCGCGTGAGCGGGGATAAACCGTTATTCATGAGCCTTTTTATCTTCGCGGCATGGTGTTCCCCGCGTGAGCGG
GGATAAACCGGTAAATAGCAAAATGATAAATAATTTATCAATGTGTTCCCCGCGTGAGCGGGGATAAACCGCTATGCAGA
AGCGGAGGGCGGCGAGTGATGGAGTGTTCCCCGCGTGAGCGGGGATAAACCGAGCATCTCGGGAACTGTGTTTTTTGTAT
AAAAGTGTTCCCCGCGTGAGCGGGGATAAACCGAAGATGCTTTGACATTAATTATCTCCATAAAAGTGTTCCCCGCGTGA
GCGGGGATAAACCGCAAGCGATCAACCTGTTTTTCAGTAGGTTTAAGTGTTCCCCGCGTGAGCGGGGATAAACCGGATTG
CGCATGAGCACTGAAATTGTTCACAGCGTGTTCCCCGCGTGAGCGGGGATAAACCGGATTGCGCATGAGCACTGAAATTG
TTCACAGCGTGTTCCCCGCGTGAGCGGGGATAAACCGACAAAAGACAACACCCCCCTTACCCCCCCACGGTGTTCCCCGC
GTGAGCGGGGATAAACCGCAGGTATTTCGGATAGCCGGTTGTCTCGGCGGGTGTTCCCCGCGTGAGCGGGGATAAACCGA
CTGAAATTTAAAATCACCGCTAACCCGCCAGGTGTTCCCCGCGTGAGCGGGGATAAACCGGGCGATGAGGGAGTACGCGG
AGCGGCAGGGTAGTGTTCCCCGCGTGAGCGGGGATAAACCGAAAAGCCAACCGCCCGCCCGTAATAAACCTGAGTGTTCC
CCGCGTGAGCGGGGATAAACCGGTTGCAGAGACTTAAAGATCGTCTGCTAGTTAGTGTTCCCCGCGTGAGCGGGGATAAA
CCGTAAATGGTTGTCCGTTCTTGGCGCAGACGGCTGTGTTCCCCGCGTGAGCGGGGATAAACCGTAAAGGAGCATGCTTA
TACAACTGACAAAATCGTGTTCCCCGCATGAGCGGGGATAAACCGAGATTTGGCGGAAATGTCGGCGGAGATGCCCCGTG
TTCCCCGCGTGAGCGGGGATAAACCGAAATGTCCTGTGGCTCGGCCCGATGCTGCAATGTGTTCCCCGCGTGAGCGGGGA
TAAACCGGAGATCATTCTCATCCCTCATGTTTTCCAGGAGTGTTCCCCGCGTGAGCGGGGATAAACCAATTGTAAAATCC
TCTCCGCCAAATTTGATTACGTGTTCCCCGCGTGAGCGGGGATAAACCGAAACTCTCGCATACATGGACGGAATTTAACG
AGTGTTCCCCGCGTGAGCGGGGATAAACCGACGATTTGCCTGAAACCTCAACGAAGTTCGACGTGTTCCCCGCGTGAGCG
GGGATAAACCGCTGATGGCGTCACGAGCCATACGGAATGTGACGTGTTCCCCGCGTGAGCGGGGATAAACCGCAAAAATT
TGCGCATGTCATCTATCTTTTTTTGTGTTCCCCGCGTGAGCGGGGATAAACCGCCCTCGGGGAGGGCTTTGCGTTGTTAC
TCAGAGTGTTCCCCGCGTGAGCGGGGATAAACCGGTTACGTTGAATGTATCGTTGGATGTGATTAAGTGTTCCCCGCGTG
AGCGGGGATAAACCGTACATCGAACAATGCCAATTGTTGACGTTCTTGTGTTCCCCGCGTGAGCGGGGATAAACCGCCGC
GAAAATCCGCAGTGAGCTGGCAATGAGCGTGTTCCCCGCGTTAGCGGGGATAAACCGGCTGTCTATCTGGGCTGCCTCTA
TCCAGCAATGTGTTCCCCGCGTGAGCGGGGATAAACCGACTTCGGTGAGAATGTCGAATTGCCACCAGATGTGTTCCCCG
CGTGAGCGGGGATAAACCATTGAATCAGAGTCTTTCAGGGACGATGTTTTCGTGTTCCCCGCGTGAGCGGGGATAAACCG
TGAAGCAGCCAGAATCCCATCCGGCCTTTATCGTGTTCCCCGCGTGAGCGGGGATAAACCGGCTTTTGTACCCTTTACAG
TCAACGTACTGCTGTGTTCCCCGCGTGAGCGGGGATAAACCGAGATTGAGATCTTATCAACGGACTCTGACGCCGTGTTC
CCCGCGTGAGCAGGGATAAACCGTTTCTTCACACACAACGGTGAGGGCATTGTCTGTGTTCCCCGCGTGAGCGTGGATAA
ACCGTGATAAAGTAACGTTCCGAATGGCGCGTGATGGTGTTCCCCGCATGAGCGGGATAAACCG----------------
--------------------------------------------------------------------------------
--------------------------------------------------------------------------------
--------------------------------------------------------------------------------
--------------------------------------------------------------------------------
--------------------------------------------------------------------------------
--------------------------------------------------------------------------------
--------------------------------------------------------------------------------
--------------------------------------------------------------------------------
--------------------------------------------------------------------------------
--------------------------------------------------------------------------------
--------------------------------------------------------------------------------
--------------------------------------------------------------------------------
--------------------------------------------------------------------------------
--------------------------------------------------------------------------------
--------------------------------------------------------------------------------
--------------------------------------------------------------------------------
--------------------------------------------------------------------------------
--------------------------------------------------------------------------------
--------------------------------------------------------------------------------
--------------------------------------------------------------------------------
--------------------------------------------------------------------------------
--------------------------------------------------------------------------------
--------------------------------------------------------------------------------
--------------------------------------------------------------------------------
--------------------------------------------------------------------------------
--------------------------------------------------------------------------------
--------------------------------------------------------------------------------
--------------------------------------------------------------------------------
--------------------------------------------------------------------------------
--------------------------------------------------------------------------------
--------------------------------------------------------------------------------
--------------------------------------------------------------------------------
--------------------------------------------------------------------------------
--------------------------------------------------------------------------------
--------------------------------------------------------------------------------
--------------------------------------------------------------------------------
--------------------------------------------------------------------------------
--------------------------------------------------------------------------------
--------------------------------------------------------------------------------
--------------------------------------------------------------------------------
--------------------------------------------------------------------------------
--------------------------------------------------------------------------------
--------------------------------------------------------------------------------
--------------------------------------------------------------------------------
--------------------------------------------------------------------------------
--------------------------------------------------------------------------------
--------------------------------------------------------------------------------
--------------------------------------------------------------------------------
------------------------------
>JQ796424.1 Erwinia amylovora strain LebA-1 CRISPR1 repeat region
GTGTTCCCCGCGTGAGCGGGGATAAACCGTTATTCATGAGCCTTTTTATCTTCGCGGCATGGTGTTCCCCGCGTGAGCGG
GGATAAACCGGTAAATAGCAAAATGATAAATAATTTATCAATGTGTTCCCCGCGTGAGCGGGGATAAACCGCTATGCAGA
AGCGGAGGGCGGCGAGTGATGGAGTGTTCCCCGCGTGAGCGGGGATAAACCGAGCATCTCGGGAACTGTGTTTTTTGTAT
AAAAGTGTTCCCCGCGTGAGCGGGGATAAACCGAAGATGCTTTGACATTAATTATCTCCATAAAAGTGTTCCCCGCGTGA
GCGGGGATAAACCGCAAGCGATCAACCTGTTTTTCAGTAGGTTTAAGTGTTCCCCGCGTGAGCGGGGATAAACCGGATTG
CGCATGAGCACTGAAATTGTTCACAGCGTGTTCCCCGCGTGAGCGGGGATAAACCGGATTGCGCATGAGCACTGAAATTG
TTCACAGCGTGTTCCCCGCGTGAGCGGGGATAAACCGACAAAAGACAACACCCCCCTTACCCCCCCACGGTGTTCCCCGC
GTGAGCGGGGATAAACCGCAGGTATTTCGGATAGCCGGTTGTCTCGGCGGGTGTTCCCCGCGTGAGCGGGGATAAACCGA
CTGAAATTTAAAATCACCGCTAACCCGCCAGGTGTTCCCCGCGTGAGCGGGGATAAACCGGGCGATGAGGGAGTACGCGG
AGCGGCAGGGTAGTGTTCCCCGCGTGAGCGGGGATAAACCGAAAAGCCAACCGCCCGCCCGTAATAAACCTGAGTGTTCC
CCGCGTGAGCGGGGATAAACCGGTTGCAGAGACTTAAAGATCGTCTGCTAGTTAGTGTTCCCCGCGTGAGCGGGGATAAA
CCGTAAATGGTTGTCCGTTCTTGGCGCAGACGGCTGTGTTCCCCGCGTGAGCGGGGATAAACCGTAAAGGAGCATGCTTA
TACAACTGACAAAATCGTGTTCCCCGCATGAGCGGGGATAAACCGAGATTTGGCGGAAATGTCGGCGGAGATGCCCCGTG
TTCCCCGCGTGAGCGGGGATAAACCGAAATGTCCTGTGGCTCGGCCCGATGCTGCAATGTGTTCCCCGCGTGAGCGGGGA
TAAACCGGAGATCATTCTCATCCCTCATGTTTTCCAGGAGTGTTCCCCGCGTGAGCGGGGATAAACCAATTGTAAAATCC
TCTCCGCCAAATTTGATTACGTGTTCCCCGCGTGAGCGGGGATAAACCGAAACTCTCGCATACATGGACGGAATTTAACG
AGTGTTCCCCGCGTGAGCGGGGATAAACCGACGATTTGCCTGAAACCTCAACGAAGTTCGACGTGTTCCCCGCGTGAGCG
GGGATAAACCGCTGATGGCGTCACGAGCCATACGGAATGTGACGTGTTCCCCGCGTGAGCGGGGATAAACCGCAAAAATT
TGCGCATGTCATCTATCTTTTTTTGTGTTCCCCGCGTGAGCGGGGATAAACCGCCCTCGGGGAGGGCTTTGCGTTGTTAC
TCAGAGTGTTCCCCGCGTGAGCGGGGATAAACCGGTTACGTTGAATGTATCGTTGGATGTGATTAAGTGTTCCCCGCGTG
AGCGGGGATAAACCGTACATCGAACAATGCCAATTGTTGACGTTCTTGTGTTCCCCGCGTGAGCGGGGATAAACCGCCGC
GAAAATCCGCAGTGAGCTGGCAATGAGCGTGTTCCCCGCGTTAGCGGGGATAAACCGGCTGTCTATCTGGGCTGCCTCTA
TCCAGCAATGTGTTCCCCGCGTGAGCGGGGATAAACCGACTTCGGTGAGAATGTCGAATTGCCACCAGATGTGTTCCCCG
CGTGAGCGGGGATAAACCATTGAATCAGAGTCTTTCAGGGACGATGTTTTCGTGTTCCCCGCGTGAGCGGGGATAAACCG
TGAAGCAGCCAGAATCCCATCCGGCCTTTATCGTGTTCCCCGCGTGAGCGGGGATAAACCGGCTTTTGTACCCTTTACAG
TCAACGTACTGCTGTGTTCCCCGCGTGAGCGGGGATAAACCGAGATTGAGATCTTATCAACGGACTCTGACGCCGTGTTC
CCCGCGTGAGCAGGGATAAACCGTTTCTTCACACACAACGGTGAGGGCATTGTCTGTGTTCCCCGCGTGAGCGTGGATAA
ACCGTGATAAAGTAACGTTCCGAATGGCGCGTGATGGTGTTCCCCGCATGAGCGGGATAAACCG----------------
--------------------------------------------------------------------------------
--------------------------------------------------------------------------------
--------------------------------------------------------------------------------
--------------------------------------------------------------------------------
--------------------------------------------------------------------------------
--------------------------------------------------------------------------------
--------------------------------------------------------------------------------
--------------------------------------------------------------------------------
--------------------------------------------------------------------------------
--------------------------------------------------------------------------------
--------------------------------------------------------------------------------
--------------------------------------------------------------------------------
--------------------------------------------------------------------------------
--------------------------------------------------------------------------------
--------------------------------------------------------------------------------
--------------------------------------------------------------------------------
--------------------------------------------------------------------------------
--------------------------------------------------------------------------------
--------------------------------------------------------------------------------
--------------------------------------------------------------------------------
--------------------------------------------------------------------------------
--------------------------------------------------------------------------------
--------------------------------------------------------------------------------
--------------------------------------------------------------------------------
--------------------------------------------------------------------------------
--------------------------------------------------------------------------------
--------------------------------------------------------------------------------
--------------------------------------------------------------------------------
--------------------------------------------------------------------------------
--------------------------------------------------------------------------------
--------------------------------------------------------------------------------
--------------------------------------------------------------------------------
--------------------------------------------------------------------------------
--------------------------------------------------------------------------------
--------------------------------------------------------------------------------
--------------------------------------------------------------------------------
--------------------------------------------------------------------------------
--------------------------------------------------------------------------------
--------------------------------------------------------------------------------
--------------------------------------------------------------------------------
--------------------------------------------------------------------------------
--------------------------------------------------------------------------------
--------------------------------------------------------------------------------
--------------------------------------------------------------------------------
--------------------------------------------------------------------------------
--------------------------------------------------------------------------------
--------------------------------------------------------------------------------
--------------------------------------------------------------------------------
------------------------------
>JQ796425.1 Erwinia amylovora strain LebA-16 CRISPR1 repeat region
GTGTTCCCCGCGTGAGCGGGGATAAACCGTTATTCATGAGCCTTTTTATCTTCGCGGCATGGTGTTCCCCGCGTGAGCGG
GGATAAACCGGTAAATAGCAAAATGATAAATAATTTATCAATGTGTTCCCCGCGTGAGCGGGGATAAACCGCTATGCAGA
AGCGGAGGGCGGCGAGTGATGGAGTGTTCCCCGCGTGAGCGGGGATAAACCGAGCATCTCGGGAACTGTGTTTTTTGTAT
AAAAGTGTTCCCCGCGTGAGCGGGGATAAACCGAAGATGCTTTGACATTAATTATCTCCATAAAAGTGTTCCCCGCGTGA
GCGGGGATAAACCGCAAGCGATCAACCTGTTTTTCAGTAGGTTTAAGTGTTCCCCGCGTGAGCGGGGATAAACCGGATTG
CGCATGAGCACTGAAATTGTTCACAGCGTGTTCCCCGCGTGAGCGGGGATAAACCGGATTGCGCATGAGCACTGAAATTG
TTCACAGCGTGTTCCCCGCGTGAGCGGGGATAAACCGACAAAAGACAACACCCCCCTTACCCCCCCACGGTGTTCCCCGC
GTGAGCGGGGATAAACCGCAGGTATTTCGGATAGCCGGTTGTCTCGGCGGGTGTTCCCCGCGTGAGCGGGGATAAACCGA
CTGAAATTTAAAATCACCGCTAACCCGCCAGGTGTTCCCCGCGTGAGCGGGGATAAACCGGGCGATGAGGGAGTACGCGG
AGCGGCAGGGTAGTGTTCCCCGCGTGAGCGGGGATAAACCGAAAAGCCAACCGCCCGCCCGTAATAAACCTGAGTGTTCC
CCGCGTGAGCGGGGATAAACCGGTTGCAGAGACTTAAAGATCGTCTGCTAGTTAGTGTTCCCCGCGTGAGCGGGGATAAA
CCGTAAATGGTTGTCCGTTCTTGGCGCAGACGGCTGTGTTCCCCGCGTGAGCGGGGATAAACCGTAAAGGAGCATGCTTA
TACAACTGACAAAATCGTGTTCCCCGCATGAGCGGGGATAAACCGAGATTTGGCGGAAATGTCGGCGGAGATGCCCCGTG
TTCCCCGCGTGAGCGGGGATAAACCGAAATGTCCTGTGGCTCGGCCCGATGCTGCAATGTGTTCCCCGCGTGAGCGGGGA
TAAACCGGAGATCATTCTCATCCCTCATGTTTTCCAGGAGTGTTCCCCGCGTGAGCGGGGATAAACCAATTGTAAAATCC
TCTCCGCCAAATTTGATTACGTGTTCCCCGCGTGAGCGGGGATAAACCGAAACTCTCGCATACATGGACGGAATTTAACG
AGTGTTCCCCGCGTGAGCGGGGATAAACCGACGATTTGCCTGAAACCTCAACGAAGTTCGACGTGTTCCCCGCGTGAGCG
GGGATAAACCGCTGATGGCGTCACGAGCCATACGGAATGTGACGTGTTCCCCGCGTGAGCGGGGATAAACCGCAAAAATT
TGCGCATGTCATCTATCTTTTTTTGTGTTCCCCGCGTGAGCGGGGATAAACCGCCCTCGGGGAGGGCTTTGCGTTGTTAC
TCAGAGTGTTCCCCGCGTGAGCGGGGATAAACCGGTTACGTTGAATGTATCGTTGGATGTGATTAAGTGTTCCCCGCGTG
AGCGGGGATAAACCGTACATCGAACAATGCCAATTGTTGACGTTCTTGTGTTCCCCGCGTGAGCGGGGATAAACCGCCGC
GAAAATCCGCAGTGAGCTGGCAATGAGCGTGTTCCCCGCGTTAGCGGGGATAAACCGGCTGTCTATCTGGGCTGCCTCTA
TCCAGCAATGTGTTCCCCGCGTGAGCGGGGATAAACCGACTTCGGTGAGAATGTCGAATTGCCACCAGATGTGTTCCCCG
CGTGAGCGGGGATAAACCATTGAATCAGAGTCTTTCAGGGACGATGTTTTCGTGTTCCCCGCGTGAGCGGGGATAAACCG
TGAAGCAGCCAGAATCCCATCCGGCCTTTATCGTGTTCCCCGCGTGAGCGGGGATAAACCGGCTTTTGTACCCTTTACAG
TCAACGTACTGCTGTGTTCCCCGCGTGAGCGGGGATAAACCGAGATTGAGATCTTATCAACGGACTCTGACGCCGTGTTC
CCCGCGTGAGCAGGGATAAACCGTTTCTTCACACACAACGGTGAGGGCATTGTCTGTGTTCCCCGCGTGAGCGTGGATAA
ACCGTGATAAAGTAACGTTCCGAATGGCGCGTGATGGTGTTCCCCGCATGAGCGGGATAAACCG----------------
--------------------------------------------------------------------------------
--------------------------------------------------------------------------------
--------------------------------------------------------------------------------
--------------------------------------------------------------------------------
--------------------------------------------------------------------------------
--------------------------------------------------------------------------------
--------------------------------------------------------------------------------
--------------------------------------------------------------------------------
--------------------------------------------------------------------------------
--------------------------------------------------------------------------------
--------------------------------------------------------------------------------
--------------------------------------------------------------------------------
--------------------------------------------------------------------------------
--------------------------------------------------------------------------------
--------------------------------------------------------------------------------
--------------------------------------------------------------------------------
--------------------------------------------------------------------------------
--------------------------------------------------------------------------------
--------------------------------------------------------------------------------
--------------------------------------------------------------------------------
--------------------------------------------------------------------------------
--------------------------------------------------------------------------------
--------------------------------------------------------------------------------
--------------------------------------------------------------------------------
--------------------------------------------------------------------------------
--------------------------------------------------------------------------------
--------------------------------------------------------------------------------
--------------------------------------------------------------------------------
--------------------------------------------------------------------------------
--------------------------------------------------------------------------------
--------------------------------------------------------------------------------
--------------------------------------------------------------------------------
--------------------------------------------------------------------------------
--------------------------------------------------------------------------------
--------------------------------------------------------------------------------
--------------------------------------------------------------------------------
--------------------------------------------------------------------------------
--------------------------------------------------------------------------------
--------------------------------------------------------------------------------
--------------------------------------------------------------------------------
--------------------------------------------------------------------------------
--------------------------------------------------------------------------------
--------------------------------------------------------------------------------
--------------------------------------------------------------------------------
--------------------------------------------------------------------------------
--------------------------------------------------------------------------------
--------------------------------------------------------------------------------
--------------------------------------------------------------------------------
------------------------------
>JQ796428.1 Erwinia amylovora strain MA-1 CRISPR1 repeat region
GTGTTCCCCGCGTGAGCGGGGATAAACCGTTATTCATGAGCCTTTTTATCTTCGCGGCATGGTGTTCCCCGCGTGAGCGG
GGATAAACCGGTAAATAGCAAAATGATAAATAATTTATCAATGTGTTCCCCGCGTGAGCGGGGATAAACCGCTATGCAGA
AGCGGAGGGCGGCGAGTGATGGAGTGTTCCCCGCGTGAGCGGGGATAAACCGAGCATCTCGGGAACTGTGTTTTTTGTAT
AAAAGTGTTCCCCGCGTGAGCGGGGATAAACCGAAGATGCTTTGACATTAATTATCTCCATAAAAGTGTTCCCCGCGTGA
GCGGGGATAAACCGCAAGCGATCAACCTGTTTTTCAGTAGGTTTAAGTGTTCCCCGCGTGAGCGGGGATAAACCGGATTG
CGCATGAGCACTGAAATTGTTCACAGCGTGTTCCCCGCGTGAGCGGGGATAAACCGGATTGCGCATGAGCACTGAAATTG
TTCACAGCGTGTTCCCCGCGTGAGCGGGGATAAACCGACAAAAGACAACACCCCCCTTACCCCCCCACGGTGTTCCCCGC
GTGAGCGGGGATAAACCGCAGGTATTTCGGATAGCCGGTTGTCTCGGCGGGTGTTCCCCGCGTGAGCGGGGATAAACCGA
CTGAAATTTAAAATCACCGCTAACCCGCCAGGTGTTCCCCGCGTGAGCGGGGATAAACCGGGCGATGAGGGAGTACGCGG
AGCGGCAGGGTAGTGTTCCCCGCGTGAGCGGGGATAAACCGAAAAGCCAACCGCCCGCCCGTAATAAACCTGAGTGTTCC
CCGCGTGAGCGGGGATAAACCGGTTGCAGAGACTTAAAGATCGTCTGCTAGTTAGTGTTCCCCGCGTGAGCGGGGATAAA
CCGTAAATGGTTGTCCGTTCTTGGCGCAGACGGCTGTGTTCCCCGCGTGAGCGGGGATAAACCGTAAAGGAGCATGCTTA
TACAACTGACAAAATCGTGTTCCCCGCATGAGCGGGGATAAACCGAGATTTGGCGGAAATGTCGGCGGAGATGCCCCGTG
TTCCCCGCGTGAGCGGGGATAAACCGAAATGTCCTGTGGCTCGGCCCGATGCTGCAATGTGTTCCCCGCGTGAGCGGGGA
TAAACCGGAGATCATTCTCATCCCTCATGTTTTCCAGGAGTGTTCCCCGCGTGAGCGGGGATAAACCAATTGTAAAATCC
TCTCCGCCAAATTTGATTACGTGTTCCCCGCGTGAGCGGGGATAAACCGAAACTCTCGCATACATGGACGGAATTTAACG
AGTGTTCCCCGCGTGAGCGGGGATAAACCGACGATTTGCCTGAAACCTCAACGAAGTTCGACGTGTTCCCCGCGTGAGCG
GGGATAAACCGCTGATGGCGTCACGAGCCATACGGAATGTGACGTGTTCCCCGCGTGAGCGGGGATAAACCGCAAAAATT
TGCGCATGTCATCTATCTTTTTTTGTGTTCCCCGCGTGAGCGGGGATAAACCGCCCTCGGGGAGGGCTTTGCGTTGTTAC
TCAGAGTGTTCCCCGCGTGAGCGGGGATAAACCGGTTACGTTGAATGTATCGTTGGATGTGATTAAGTGTTCCCCGCGTG
AGCGGGGATAAACCGTACATCGAACAATGCCAATTGTTGACGTTCTTGTGTTCCCCGCGTGAGCGGGGATAAACCGCCGC
GAAAATCCGCAGTGAGCTGGCAATGAGCGTGTTCCCCGCGTTAGCGGGGATAAACCGGCTGTCTATCTGGGCTGCCTCTA
TCCAGCAATGTGTTCCCCGCGTGAGCGGGGATAAACCGACTTCGGTGAGAATGTCGAATTGCCACCAGATGTGTTCCCCG
CGTGAGCGGGGATAAACCATTGAATCAGAGTCTTTCAGGGACGATGTTTTCGTGTTCCCCGCGTGAGCGGGGATAAACCG
TGAAGCAGCCAGAATCCCATCCGGCCTTTATCGTGTTCCCCGCGTGAGCGGGGATAAACCGGCTTTTGTACCCTTTACAG
TCAACGTACTGCTGTGTTCCCCGCGTGAGCGGGGATAAACCGAGATTGAGATCTTATCAACGGACTCTGACGCCGTGTTC
CCCGCGTGAGCAGGGATAAACCGTTTCTTCACACACAACGGTGAGGGCATTGTCTGTGTTCCCCGCGTGAGCGTGGATAA
ACCGTGATAAAGTAACGTTCCGAATGGCGCGTGATGGTGTTCCCCGCATGAGCGGGATAAACCG----------------
--------------------------------------------------------------------------------
--------------------------------------------------------------------------------
--------------------------------------------------------------------------------
--------------------------------------------------------------------------------
--------------------------------------------------------------------------------
--------------------------------------------------------------------------------
--------------------------------------------------------------------------------
--------------------------------------------------------------------------------
--------------------------------------------------------------------------------
--------------------------------------------------------------------------------
--------------------------------------------------------------------------------
--------------------------------------------------------------------------------
--------------------------------------------------------------------------------
--------------------------------------------------------------------------------
--------------------------------------------------------------------------------
--------------------------------------------------------------------------------
--------------------------------------------------------------------------------
--------------------------------------------------------------------------------
--------------------------------------------------------------------------------
--------------------------------------------------------------------------------
--------------------------------------------------------------------------------
--------------------------------------------------------------------------------
--------------------------------------------------------------------------------
--------------------------------------------------------------------------------
--------------------------------------------------------------------------------
--------------------------------------------------------------------------------
--------------------------------------------------------------------------------
--------------------------------------------------------------------------------
--------------------------------------------------------------------------------
--------------------------------------------------------------------------------
--------------------------------------------------------------------------------
--------------------------------------------------------------------------------
--------------------------------------------------------------------------------
--------------------------------------------------------------------------------
--------------------------------------------------------------------------------
--------------------------------------------------------------------------------
--------------------------------------------------------------------------------
--------------------------------------------------------------------------------
--------------------------------------------------------------------------------
--------------------------------------------------------------------------------
--------------------------------------------------------------------------------
--------------------------------------------------------------------------------
--------------------------------------------------------------------------------
--------------------------------------------------------------------------------
--------------------------------------------------------------------------------
--------------------------------------------------------------------------------
--------------------------------------------------------------------------------
--------------------------------------------------------------------------------
------------------------------
>JQ796429.1 Erwinia amylovora strain MC-5 CRISPR1 repeat region
GTGTTCCCCGCGTGAGCGGGGATAAACCGTTATTCATGAGCCTTTTTATCTTCGCGGCATGGTGTTCCCCGCGTGAGCGG
GGATAAACCGGTAAATAGCAAAATGATAAATAATTTATCAATGTGTTCCCCGCGTGAGCGGGGATAAACCGCTATGCAGA
AGCGGAGGGCGGCGAGTGATGGAGTGTTCCCCGCGTGAGCGGGGATAAACCGAGCATCTCGGGAACTGTGTTTTTTGTAT
AAAAGTGTTCCCCGCGTGAGCGGGGATAAACCGAAGATGCTTTGACATTAATTATCTCCATAAAAGTGTTCCCCGCGTGA
GCGGGGATAAACCGCAAGCGATCAACCTGTTTTTCAGTAGGTTTAAGTGTTCCCCGCGTGAGCGGGGATAAACCGGATTG
CGCATGAGCACTGAAATTGTTCACAGCGTGTTCCCCGCGTGAGCGGGGATAAACCGGATTGCGCATGAGCACTGAAATTG
TTCACAGCGTGTTCCCCGCGTGAGCGGGGATAAACCGACAAAAGACAACACCCCCCTTACCCCCCCACGGTGTTCCCCGC
GTGAGCGGGGATAAACCGCAGGTATTTCGGATAGCCGGTTGTCTCGGCGGGTGTTCCCCGCGTGAGCGGGGATAAACCGA
CTGAAATTTAAAATCACCGCTAACCCGCCAGGTGTTCCCCGCGTGAGCGGGGATAAACCGGGCGATGAGGGAGTACGCGG
AGCGGCAGGGTAGTGTTCCCCGCGTGAGCGGGGATAAACCGAAAAGCCAACCGCCCGCCCGTAATAAACCTGAGTGTTCC
CCGCGTGAGCGGGGATAAACCGGTTGCAGAGACTTAAAGATCGTCTGCTAGTTAGTGTTCCCCGCGTGAGCGGGGATAAA
CCGTAAATGGTTGTCCGTTCTTGGCGCAGACGGCTGTGTTCCCCGCGTGAGCGGGGATAAACCGTAAAGGAGCATGCTTA
TACAACTGACAAAATCGTGTTCCCCGCATGAGCGGGGATAAACCGAGATTTGGCGGAAATGTCGGCGGAGATGCCCCGTG
TTCCCCGCGTGAGCGGGGATAAACCGAAATGTCCTGTGGCTCGGCCCGATGCTGCAATGTGTTCCCCGCGTGAGCGGGGA
TAAACCGGAGATCATTCTCATCCCTCATGTTTTCCAGGAGTGTTCCCCGCGTGAGCGGGGATAAACCAATTGTAAAATCC
TCTCCGCCAAATTTGATTACGTGTTCCCCGCGTGAGCGGGGATAAACCGAAACTCTCGCATACATGGACGGAATTTAACG
AGTGTTCCCCGCGTGAGCGGGGATAAACCGACGATTTGCCTGAAACCTCAACGAAGTTCGACGTGTTCCCCGCGTGAGCG
GGGATAAACCGCTGATGGCGTCACGAGCCATACGGAATGTGACGTGTTCCCCGCGTGAGCGGGGATAAACCGCAAAAATT
TGCGCATGTCATCTATCTTTTTTTGTGTTCCCCGCGTGAGCGGGGATAAACCGCCCTCGGGGAGGGCTTTGCGTTGTTAC
TCAGAGTGTTCCCCGCGTGAGCGGGGATAAACCGGTTACGTTGAATGTATCGTTGGATGTGATTAAGTGTTCCCCGCGTG
AGCGGGGATAAACCGTACATCGAACAATGCCAATTGTTGACGTTCTTGTGTTCCCCGCGTGAGCGGGGATAAACCGCCGC
GAAAATCCGCAGTGAGCTGGCAATGAGCGTGTTCCCCGCGTTAGCGGGGATAAACCGGCTGTCTATCTGGGCTGCCTCTA
TCCAGCAATGTGTTCCCCGCGTGAGCGGGGATAAACCGACTTCGGTGAGAATGTCGAATTGCCACCAGATGTGTTCCCCG
CGTGAGCGGGGATAAACCATTGAATCAGAGTCTTTCAGGGACGATGTTTTCGTGTTCCCCGCGTGAGCGGGGATAAACCG
TGAAGCAGCCAGAATCCCATCCGGCCTTTATCGTGTTCCCCGCGTGAGCGGGGATAAACCGGCTTTTGTACCCTTTACAG
TCAACGTACTGCTGTGTTCCCCGCGTGAGCGGGGATAAACCGAGATTGAGATCTTATCAACGGACTCTGACGCCGTGTTC
CCCGCGTGAGCAGGGATAAACCGTTTCTTCACACACAACGGTGAGGGCATTGTCTGTGTTCCCCGCGTGAGCGTGGATAA
ACCGTGATAAAGTAACGTTCCGAATGGCGCGTGATGGTGTTCCCCGCATGAGCGGGATAAACCG----------------
--------------------------------------------------------------------------------
--------------------------------------------------------------------------------
--------------------------------------------------------------------------------
--------------------------------------------------------------------------------
--------------------------------------------------------------------------------
--------------------------------------------------------------------------------
--------------------------------------------------------------------------------
--------------------------------------------------------------------------------
--------------------------------------------------------------------------------
--------------------------------------------------------------------------------
--------------------------------------------------------------------------------
--------------------------------------------------------------------------------
--------------------------------------------------------------------------------
--------------------------------------------------------------------------------
--------------------------------------------------------------------------------
--------------------------------------------------------------------------------
--------------------------------------------------------------------------------
--------------------------------------------------------------------------------
--------------------------------------------------------------------------------
--------------------------------------------------------------------------------
--------------------------------------------------------------------------------
--------------------------------------------------------------------------------
--------------------------------------------------------------------------------
--------------------------------------------------------------------------------
--------------------------------------------------------------------------------
--------------------------------------------------------------------------------
--------------------------------------------------------------------------------
--------------------------------------------------------------------------------
--------------------------------------------------------------------------------
--------------------------------------------------------------------------------
--------------------------------------------------------------------------------
--------------------------------------------------------------------------------
--------------------------------------------------------------------------------
--------------------------------------------------------------------------------
--------------------------------------------------------------------------------
--------------------------------------------------------------------------------
--------------------------------------------------------------------------------
--------------------------------------------------------------------------------
--------------------------------------------------------------------------------
--------------------------------------------------------------------------------
--------------------------------------------------------------------------------
--------------------------------------------------------------------------------
--------------------------------------------------------------------------------
--------------------------------------------------------------------------------
--------------------------------------------------------------------------------
--------------------------------------------------------------------------------
--------------------------------------------------------------------------------
--------------------------------------------------------------------------------
------------------------------
>JQ796430.1 Erwinia amylovora strain MI5-1 CRISPR1 repeat region
GTGTTCCCCGCGTGAGCGGGGATAAACCGTTATTCATGAGCCTTTTTATCTTCGCGGCATGGTGTTCCCCGCGTGAGCGG
GGATAAACCGGTAAATAGCAAAATGATAAATAATTTATCAATGTGTTCCCCGCGTGAGCGGGGATAAACCGCTATGCAGA
AGCGGAGGGCGGCGAGTGATGGAGTGTTCCCCGCGTGAGCGGGGATAAACCGAGCATCTCGGGAACTGTGTTTTTTGTAT
AAAAGTGTTCCCCGCGTGAGCGGGGATAAACCGAAGATGCTTTGACATTAATTATCTCCATAAAAGTGTTCCCCGCGTGA
GCGGGGATAAACCGCAAGCGATCAACCTGTTTTTCAGTAGGTTTAAGTGTTCCCCGCGTGAGCGGGGGATAACCGGATTG
CGCATGAGCACTGAAATTGTTCACAGCGTGTTCCCCGCGTGAGCGGGGATAAACCGGATTGCGCATGAGCACTGAAATTG
TTCACAGCGTGTTCCCCGCGTGAGCGGGGATAAACCGACAAAAGACAACACCCCCCTTACCCCCCCACGGTGTTCCCCGC
GTGAGCGGGGATAAACCGCAGGTATTTCGGATAGCCGGTTGTCTCGGCGGGTGTTCCCCGCGTGAGCGGGGATAAACCGA
CTGAAATTTAAAATCACCGCTAACCCGCCAGGTGTTCCCCGCGTGAGCGGGGATAAACCGGGCGATGAGGGAGTACGCGG
AGCGGCAGGGTAGTGTTCCCCGCGTGAGCGGGGATAAACCGAAAAGCCAACCGCCCGCCCGTAATAAACCTGAGTGTTCC
CCGCGTGAGCGGGGATAAACCGGTTGCAGAGACTTAAAGATCGTCTGCTAGTTAGTGTTCCCCGCGTGAGCGGGGATAAA
CCGTAAATGGTTGTCCGTTCTTGGCGCAGACGGCTGTGTTCCCCGCGTGAGCGGGGATAAACCGTAAAGGAGCATGCTTA
TACAACTGACAAAATCGTGTTCCCCGCATGAGCGGGGATAAACCGAGATTTGGCGGAAATGTCGGCGGAGATGCCCCGTG
TTCCCCGCGTGAGCGGGGATAAACCGAAATGTCCTGTGGCTCGGCCCGATGCTGCAATGTGTTCCCCGCGTGAGCGGGGA
TAAACCGGAGATCATTCTCATCCCTCATGTTTTCCAGGAGTGTTCCCCGCGTGAGCGGGGATAAACCAATTGTAAAATCC
TCTCCGCCAAATTTGATTACGTGTTCCCCGCGTGAGCGGGGATAAACCGAAACTCTCGCATACATGGACGGAATTTAACG
AGTGTTCCCCGCGTGAGCGGGGATAAACCGACGATTTGCCTGAAACCTCAACGAAGTTCGACGTGTTCCCCGCGTGAGCG
GGGATAAACCGCTGATGGCGTCACGAGCCATACGGAATGTGACGTGTTCCCCGCGTGAGCGGGGATAAACCGCAAAAATT
TGCGCATGTCATCTATCTTTTTTTGTGTTCCCCGCGTGAGCGGGGATAAACCGCCCTCGGGGAGGGCTTTGCGTTGTTAC
TCAGAGTGTTCCCCGCGTGAGCGGGGATAAACCGGTTACGTTGAATGTATCGTTGGATGTGATTAAGTGTTCCCCGCGTG
AGCGGGGATAAACCGTACATCGAACAATGCCAATTGTTGACGTTCTTGTGTTCCCCGCGTGAGCGGGGATAAACCGCCGC
GAAAATCCGCAGTGAGCTGGCAATGAGCGTGTTCCCCGCGTTAGCGGGGATAAACCGGCTGTCTATCTGGGCTGCCTCTA
TCCAGCAATGTGTTCCCCGCGTGAGCGGGGATAAACCGACTTCGGTGAGAATGTCGAATTGCCACCAGATGTGTTCCCCG
CGTGAGCGGGGATAAACCATTGAATCAGAGTCTTTCAGGGACGATGTTTTCGTGTTCCCCGCGTGAGCGGGGATAAACCG
TGAAGCAGCCAGAATCCCATCCGGCCTTTATCGTGTTCCCCGCGTGAGCGGGGATAAACCGGCTTTTGTACCCTTTACAG
TCAACGTACTGCTGTGTTCCCCGCGTGAGCGGGGATAAACCGAGATTGAGATCTTATCAACGGACTCTGACGCCGTGTTC
CCCGCGTGAGCAGGGATAAACCGTTTCTTCACACACAACGGTGAGGGCATTGTCTGTGTTCCCCGCGTGAGCGGGGATAA
ACCGTGATAAAGTAACGTTCCGAATGGCGCGTGATGGTGTTCCCCGCATGAGCGGGATAAACCG----------------
--------------------------------------------------------------------------------
--------------------------------------------------------------------------------
--------------------------------------------------------------------------------
--------------------------------------------------------------------------------
--------------------------------------------------------------------------------
--------------------------------------------------------------------------------
--------------------------------------------------------------------------------
--------------------------------------------------------------------------------
--------------------------------------------------------------------------------
--------------------------------------------------------------------------------
--------------------------------------------------------------------------------
--------------------------------------------------------------------------------
--------------------------------------------------------------------------------
--------------------------------------------------------------------------------
--------------------------------------------------------------------------------
--------------------------------------------------------------------------------
--------------------------------------------------------------------------------
--------------------------------------------------------------------------------
--------------------------------------------------------------------------------
--------------------------------------------------------------------------------
--------------------------------------------------------------------------------
--------------------------------------------------------------------------------
--------------------------------------------------------------------------------
--------------------------------------------------------------------------------
--------------------------------------------------------------------------------
--------------------------------------------------------------------------------
--------------------------------------------------------------------------------
--------------------------------------------------------------------------------
--------------------------------------------------------------------------------
--------------------------------------------------------------------------------
--------------------------------------------------------------------------------
--------------------------------------------------------------------------------
--------------------------------------------------------------------------------
--------------------------------------------------------------------------------
--------------------------------------------------------------------------------
--------------------------------------------------------------------------------
--------------------------------------------------------------------------------
--------------------------------------------------------------------------------
--------------------------------------------------------------------------------
--------------------------------------------------------------------------------
--------------------------------------------------------------------------------
--------------------------------------------------------------------------------
--------------------------------------------------------------------------------
--------------------------------------------------------------------------------
--------------------------------------------------------------------------------
--------------------------------------------------------------------------------
--------------------------------------------------------------------------------
--------------------------------------------------------------------------------
------------------------------
>JQ796435.1 Erwinia amylovora strain OT-1 CRISPR1 repeat region
GTGTTCCCCGCGTGAGCGGGGATAAACCGTTATTCATGAGCCTTTTTATCTTCGCGGCATGGTGTTCCCCGCGTGAGCGG
GGATAAACCGGTAAATAGCAAAATGATAAATAATTTATCAATGTGTTCCCCGCGTGAGCGGGGATAAACCGCTATGCAGA
AGCGGAGGGCGGCGAGTGATGGAGTGTTCCCCGCGTGAGCGGGGATAAACCGAGCATCTCGGGAACTGTGTTTTTTGTAT
AAAAGTGTTCCCCGCGTGAGCGGGGATAAACCGAAGATGCTTTGACATTAATTATCTCCATAAAAGTGTTCCCCGCGTGA
GCGGGGATAAACCGCAAGCGATCAACCTGTTTTTCAGTAGGTTTAAGTGTTCCCCGCGTGAGCGGGGATAAACCGGATTG
CGCATGAGCACTGAAATTGTTCACAGCGTGTTCCCCGCGTGAGCGGGGATAAACCGGATTGCGCATGAGCACTGAAATTG
TTCACAGCGTGTTCCCCGCGTGAGCGGGGATAAACCGACAAAAGACAACACCCCCCTTACCCCCCCACGGTGTTCCCCGC
GTGAGCGGGGATAAACCGCAGGTATTTCGGATAGCCGGTTGTCTCGGCGGGTGTTCCCCGCGTGAGCGGGGATAAACCGA
CTGAAATTTAAAATCACCGCTAACCCGCCAGGTGTTCCCCGCGTGAGCGGGGATAAACCGGGCGATGAGGGAGTACGCGG
AGCGGCAGGGTAGTGTTCCCCGCGTGAGCGGGGATAAACCGAAAAGCCAACCGCCCGCCCGTAATAAACCTGAGTGTTCC
CCGCGTGAGCGGGGATAAACCGGTTGCAGAGACTTAAAGATCGTCTGCTAGTTAGTGTTCCCCGCGTGAGCGGGGATAAA
CCGTAAATGGTTGTCCGTTCTTGGCGCAGACGGCTGTGTTCCCCGCGTGAGCGGGGATAAACCGTAAAGGAGCATGCTTA
TACAACTGACAAAATCGTGTTCCCCGCATGAGCGGGGATAAACCGAGATTTGGCGGAAATGTCGGCGGAGATGCCCCGTG
TTCCCCGCGTGAGCGGGGATAAACCGAAATGTCCTGTGGCTCGGCCCGATGCTGCAATGTGTTCCCCGCGTGAGCGGGGA
TAAACCGGAGATCATTCTCATCCCTCATGTTTTCCAGGAGTGTTCCCCGCGTGAGCGGGGATAAACCAATTGTAAAATCC
TCTCCGCCAAATTTGATTACGTGTTCCCCGCGTGAGCGGGGATAAACCGAAACTCTCGCATACATGGACGGAATTTAACG
AGTGTTCCCCGCGTGAGCGGGGATAAACCGACGATTTGCCTGAAACCTCAACGAAGTTCGACGTGTTCCCCGCGTGAGCG
GGGATAAACCGCTGATGGCGTCACGAGCCATACGGAATGTGACGTGTTCCCCGCGTGAGCGGGGATAAACCGCAAAAATT
TGCGCATGTCATCTATCTTTTTTTGTGTTCCCCGCGTGAGCGGGGATAAACCGCCCTCGGGGAGGGCTTTGCGTTGTTAC
TCAGAGTGTTCCCCGCGTGAGCGGGGATAAACCGGTTACGTTGAATGTATCGTTGGATGTGATTAAGTGTTCCCCGCGTG
AGCGGGGATAAACCGTACATCGAACAATGCCAATTGTTGACGTTCTTGTGTTCCCCGCGTGAGCGGGGATAAACCGCCGC
GAAAATCCGCAGTGAGCTGGCAATGAGCGTGTTCCCCGCGTTAGCGGGGATAAACCGGCTGTCTATATGGGCTGCCTCTA
TCCAGCAATGTGTTCCCCGCGTGAGCGGGGATAAACCGACTTCGGTGAGAATGTCGAATTGCCACCAGATGTGTTCCCCG
CGTGAGCGGGGATAAACCATTGAATCAGAGTCTTTCAGGGACGATGTTTTCGTGTTCCCCGCGTGAGCGGGGATAAACCG
TGAAGCAGCCAGAATCCCATCCGGCCTTTATCGTGTTCCCCGCGTGAGCGGGGATAAACCGGCTTTTGTACCCTTTACAG
TCAACGTACTGCTGTGTTCCCCGCGTGAGCGGGGATAAACCGAGATTGAGATCTTATCAACGGACTCTGACGCCGTGTTC
CCCGCGTGAGCAGGGATAAACCGTTTCTTCACACACAACGGTGAGGGCATTGTCTGTGTTCCCCGCGTGAGCGTGGATAA
ACCGTGATAAAGTAACGTTCCGAATGGCGCGTGATGGTGTTCCCCGCATGAGCGGGATAAACCG----------------
--------------------------------------------------------------------------------
--------------------------------------------------------------------------------
--------------------------------------------------------------------------------
--------------------------------------------------------------------------------
--------------------------------------------------------------------------------
--------------------------------------------------------------------------------
--------------------------------------------------------------------------------
--------------------------------------------------------------------------------
--------------------------------------------------------------------------------
--------------------------------------------------------------------------------
--------------------------------------------------------------------------------
--------------------------------------------------------------------------------
--------------------------------------------------------------------------------
--------------------------------------------------------------------------------
--------------------------------------------------------------------------------
--------------------------------------------------------------------------------
--------------------------------------------------------------------------------
--------------------------------------------------------------------------------
--------------------------------------------------------------------------------
--------------------------------------------------------------------------------
--------------------------------------------------------------------------------
--------------------------------------------------------------------------------
--------------------------------------------------------------------------------
--------------------------------------------------------------------------------
--------------------------------------------------------------------------------
--------------------------------------------------------------------------------
--------------------------------------------------------------------------------
--------------------------------------------------------------------------------
--------------------------------------------------------------------------------
--------------------------------------------------------------------------------
--------------------------------------------------------------------------------
--------------------------------------------------------------------------------
--------------------------------------------------------------------------------
--------------------------------------------------------------------------------
--------------------------------------------------------------------------------
--------------------------------------------------------------------------------
--------------------------------------------------------------------------------
--------------------------------------------------------------------------------
--------------------------------------------------------------------------------
--------------------------------------------------------------------------------
--------------------------------------------------------------------------------
--------------------------------------------------------------------------------
--------------------------------------------------------------------------------
--------------------------------------------------------------------------------
--------------------------------------------------------------------------------
--------------------------------------------------------------------------------
--------------------------------------------------------------------------------
--------------------------------------------------------------------------------
------------------------------
>JQ796438.1 Erwinia amylovora strain RB07 CRISPR1 repeat region
GTGTTCCCCGCGTGAGCGGGGATAAACCGTTATTCATGAGCCTTTTTATCTTCGCGGCATGGTGTTCCCCGCGTGAGCGG
GGATAAACCGGTAAATAGCAAAATGATAAATAATTTATCAATGTGTTCCCCGCGTGAGCGGGGATAAACCGCTATGCAGA
AGCGGAGGGCGGCGAGTGATGGAGTGTTCCCCGCGTGAGCGGGGATAAACCGAGCATCTCGGGAACTGTGTTTTTTGTAT
AAAAGTGTTCCCCGCGTGAGCGGGGATAAACCGAAGATGCTTTGACATTAATTATCTCCATAAAAGTGTTCCCCGCGTGA
GCGGGGATAAACCGCAAGCGATCAACCTGTTTTTCAGTAGGTTTAAGTGTTCCCCGCGTGAGCGGGGATAAACCGGATTG
CGCATGAGCACTGAAATTGTTCACAGCGTGTTCCCCGCGTGAGCGGGGATAAACCGGATTGCGCATGAGCACTGAAATTG
TTCACAGCGTGTTCCCCGCGTGAGCGGGGATAAACCGACAAAAGACAACACCCCCCTTACCCCCCCACGGTGTTCCCCGC
GTGAGCGGGGATAAACCGCAGGTATTTCGGATAGCCGGTTGTCTCGGCGGGTGTTCCCCGCGTGAGCGGGGATAAACCGA
CTGAAATTTAAAATCACCGCTAACCCGCCAGGTGTTCCCCGCGTGAGCGGGGATAAACCGGGCGATGAGGGAGTACGCGG
AGCGGCAGGGTAGTGTTCCCCGCGTGAGCGGGGATAAACCGAAAAGCCAACCGCCCGCCCGTAATAAACCTGAGTGTTCC
CCGCGTGAGCGGGGATAAACCGGTTGCAGAGACTTAAAGATCGTCTGCTAGTTAGTGTTCCCCGCGTGAGCGGGGATAAA
CCGTAAATGGTTGTCCGTTCTTGGCGCAGACGGCTGTGTTCCCCGCGTGAGCGGGGATAAACCGTAAAGGAGCATGCTTA
TACAACTGACAAAATCGTGTTCCCCGCATGAGCGGGGATAAACCGAGATTTGGCGGAAATGTCGGCGGAGATGCCCCGTG
TTCCCCGCGTGAGCGGGGATAAACCGAAATGTCCTGTGGCTCGGCCCGATGCTGCAATGTGTTCCCCGCGTGAGCGGGGA
TAAACCGGAGATCATTCTCATCCCTCATGTTTTCCAGGAGTGTTCCCCGCGTGAGCGGGGATAAACCAATTGTAAAATCC
TCTCCGCCAAATTTGATTACGTGTTCCCCGCGTGAGCGGGGATAAACCGAAACTCTCGCATACATGGACGGAATTTAACG
AGTGTTCCCCGCGTGAGCGGGGATAAACCGACGATTTGCCTGAAACCTCAACGAAGTTCGACGTGTTCCCCGCGTGAGCG
GGGATAAACCGCTGATGGCGTCACGAGCCATACGGAATGTGACGTGTTCCCCGCGTGAGCGGGGATAAACCGCAAAAATT
TGCGCATGTCATCTATCTTTTTTTGTGTTCCCCGCGTGAGCGGGGATAAACCGCCCTCGGGGAGGGCTTTGCGTTGTTAC
TCAGAGTGTTCCCCGCGTGAGCGGGGATAAACCGGTTACGTTGAATGTATCGTTGGATGTGATTAAGTGTTCCCCGCGTG
AGCGGGGATAAACCGTACATCGAACAATGCCAATTGTTGACGTTCTTGTGTTCCCCGCGTGAGCGGGGATAAACCGCCGC
GAAAATCCGCAGTGAGCTGGCAATGAGCGTGTTCCCCGCGTTAGCGGGGATAAACCGGCTGTCTATCTGGGCTGCCTCTA
TCCAGCAATGTGTTCCCCGCGTGAGCGGGGATAAACCGACTTCGGTGAGAATGTCGAATTGCCACCAGATGTGTTCCCCG
CGTGAGCGGGGATAAACCATTGAATCAGAGTCTTTCAGGGACGATGTTTTCGTGTTCCCCGCGTGAGCGGGGATAAACCG
TGAAGCAGCCAGAATCCCATCCGGCCTTTATCGTGTTCCCCGCGTGAGCGGGGATAAACCGGCTTTTGTACCCTTTACAG
TCAACGTACTGCTGTGTTCCCCGCGTGAGCGGGGATAAACCGAGATTGAGATCTTATCAACGGACTCTGACGCCGTGTTC
CCCGCGTGAGCAGGGATAAACCGTTTCTTCACACACAACGGTGAGGGCATTGTCTGTGTTCCCCGCGTGAGCGTGGATAA
ACCGTGATAAAGTAACGTTCCGAATGGCGCGTGATGGTGTTCCCCGCATGAGCGGGATAAACCG----------------
--------------------------------------------------------------------------------
--------------------------------------------------------------------------------
--------------------------------------------------------------------------------
--------------------------------------------------------------------------------
--------------------------------------------------------------------------------
--------------------------------------------------------------------------------
--------------------------------------------------------------------------------
--------------------------------------------------------------------------------
--------------------------------------------------------------------------------
--------------------------------------------------------------------------------
--------------------------------------------------------------------------------
--------------------------------------------------------------------------------
--------------------------------------------------------------------------------
--------------------------------------------------------------------------------
--------------------------------------------------------------------------------
--------------------------------------------------------------------------------
--------------------------------------------------------------------------------
--------------------------------------------------------------------------------
--------------------------------------------------------------------------------
--------------------------------------------------------------------------------
--------------------------------------------------------------------------------
--------------------------------------------------------------------------------
--------------------------------------------------------------------------------
--------------------------------------------------------------------------------
--------------------------------------------------------------------------------
--------------------------------------------------------------------------------
--------------------------------------------------------------------------------
--------------------------------------------------------------------------------
--------------------------------------------------------------------------------
--------------------------------------------------------------------------------
--------------------------------------------------------------------------------
--------------------------------------------------------------------------------
--------------------------------------------------------------------------------
--------------------------------------------------------------------------------
--------------------------------------------------------------------------------
--------------------------------------------------------------------------------
--------------------------------------------------------------------------------
--------------------------------------------------------------------------------
--------------------------------------------------------------------------------
--------------------------------------------------------------------------------
--------------------------------------------------------------------------------
--------------------------------------------------------------------------------
--------------------------------------------------------------------------------
--------------------------------------------------------------------------------
--------------------------------------------------------------------------------
--------------------------------------------------------------------------------
--------------------------------------------------------------------------------
--------------------------------------------------------------------------------
------------------------------
>JQ796442.1 Erwinia amylovora strain RM5 CRISPR1 repeat region
GTGTTCCCCGCGTGAGCGGGGATAAACCGTTATTCATGAGCCTTTTTATCTTCGCGGCATGGTGTTCCCCGCGTGAGCGG
GGATAAACCGGTAAATAGCAAAATGATAAATAATTTATCAATGTGTTCCCCGCGTGAGCGGGGATAAACCGCTATGCAGA
AGCGGAGGGCGGCGAGTGATGGAGTGTTCCCCGCGTGAGCGGGGATAAACCGAGCATCTCGGGAACTGTGTTTTTTGTAT
AAAAGTGTTCCCCGCGTGAGCGGGGATAAACCGAAGATGCTTTGACATTAATTATCTCCATAAAAGTGTTCCCCGCGTGA
GCGGGGATAAACCGCAAGCGATCAACCTGTTTTTCAGTAGGTTTAAGTGTTCCCCGCGTGAGCGGGGATAAACCGGATTG
CGCATGAGCACTGAAATTGTTCACAGCGTGTTCCCCGCGTGAGCGGGGATAAACCGGATTGCGCATGAGCACTGAAATTG
TTCACAGCGTGTTCCCCGCGTGAGCGGGGATAAACCGACAAAAGACAACACCCCCCTTACCCCCCCACGGTGTTCCCCGC
GTGAGCGGGGATAAACCGCAGGTATTTCGGATAGCCGGTTGTCTCGGCGGGTGTTCCCCGCGTGAGCGGGGATAAACCGA
CTGAAATTTAAAATCACCGCTAACCCGCCAGGTGTTCCCCGCGTGAGCGGGGATAAACCGGGCGATGAGGGAGTACGCGG
AGCGGCAGGGTAGTGTTCCCCGCGTGAGCGGGGATAAACCGAAAAGCCAACCGCCCGCCCGTAATAAACCTGAGTGTTCC
CCGCGTGAGCGGGGATAAACCGGTTGCAGAGACTTAAAGATCGTCTGCTAGTTAGTGTTCCCCGCGTGAGCGGGGATAAA
CCGTAAATGGTTGTCCGTTCTTGGCGCAGACGGCTGTGTTCCCCGCGTGAGCGGGGATAAACCGTAAAGGAGCATGCTTA
TACAACTGACAAAATCGTGTTCCCCGCATGAGCGGGGATAAACCGAGATTTGGCGGAAATGTCGGCGGAGATGCCCCGTG
TTCCCCGCGTGAGCGGGGATAAACCGAAATGTCCTGTGGCTCGGCCCGATGCTGCAATGTGTTCCCCGCGTGAGCGGGGA
TAAACCGGAGATCATTCTCATCCCTCATGTTTTCCAGGAGTGTTCCCCGCGTGAGCGGGGATAAACCAATTGTAAAATCC
TCTCCGCCAAATTTGATTACGTGTTCCCCGCGTGAGCGGGGATAAACCGAAACTCTCGCATACATGGACGGAATTTAACG
AGTGTTCCCCGCGTGAGCGGGGATAAACCGACGATTTGCCTGAAACCTCAACGAAGTTCGACGTGTTCCCCGCGTGAGCG
GGGATAAACCGCTGATGGCGTCACGAGCCATACGGAATGTGACGTGTTCCCCGCGTGAGCGGGGATAAACCGCAAAAATT
TGCGCATGTCATCTATCTTTTTTTGTGTTCCCCGCGTGAGCGGGGATAAACCGCCCTCGGGGAGGGCTTTGCGTTGTTAC
TCAGAGTGTTCCCCGCGTGAGCGGGGATAAACCGGTTACGTTGAATGTATCGTTGGATGTGATTAAGTGTTCCCCGCGTG
AGCGGGGATAAACCGTACATCGAACAATGCCAATTGTTGACGTTCTTGTGTTCCCCGCGTGAGCGGGGATAAACCGCCGC
GAAAATCCGCAGTGAGCTGGCAATGAGCGTGTTCCCCGCGTTAGCGGGGATAAACCGGCTGTCTATCTGGGCTGCCTCTA
TCCAGCAATGTGTTCCCCGCGTGAGCGGGGATAAACCGACTTCGGTGAGAATGTCGAATTGCCACCAGATGTGTTCCCCG
CGTGAGCGGGGATAAACCATTGAATCAGAGTCTTTCAGGGACGATGTTTTCGTGTTCCCCGCGTGAGCGGGGATAAACCG
TGAAGCAGCCAGAATCCCATCCGGCCTTTATCGTGTTCCCCGCGTGAGCGGGGATAAACCGGCTTTTGTACCCTTTACAG
TCAACGTACTGCTGTGTTCCCCGCGTGAGCGGGGATAAACCGAGATTGAGATCTTATCAACGGACTCTGACGCCGTGTTC
CCCGCGTGAGCAGGGATAAACCGTTTCTTCACACACAACGGTGAGGGCATTGTCTGTGTTCCCCGCGTGAGCGTGGATAA
ACCGTGATAAAGTAACGTTCCGAATGGCGCGTGATGGTGTTCCCCGCATGAGCGGGATAAACCG----------------
--------------------------------------------------------------------------------
--------------------------------------------------------------------------------
--------------------------------------------------------------------------------
--------------------------------------------------------------------------------
--------------------------------------------------------------------------------
--------------------------------------------------------------------------------
--------------------------------------------------------------------------------
--------------------------------------------------------------------------------
--------------------------------------------------------------------------------
--------------------------------------------------------------------------------
--------------------------------------------------------------------------------
--------------------------------------------------------------------------------
--------------------------------------------------------------------------------
--------------------------------------------------------------------------------
--------------------------------------------------------------------------------
--------------------------------------------------------------------------------
--------------------------------------------------------------------------------
--------------------------------------------------------------------------------
--------------------------------------------------------------------------------
--------------------------------------------------------------------------------
--------------------------------------------------------------------------------
--------------------------------------------------------------------------------
--------------------------------------------------------------------------------
--------------------------------------------------------------------------------
--------------------------------------------------------------------------------
--------------------------------------------------------------------------------
--------------------------------------------------------------------------------
--------------------------------------------------------------------------------
--------------------------------------------------------------------------------
--------------------------------------------------------------------------------
--------------------------------------------------------------------------------
--------------------------------------------------------------------------------
--------------------------------------------------------------------------------
--------------------------------------------------------------------------------
--------------------------------------------------------------------------------
--------------------------------------------------------------------------------
--------------------------------------------------------------------------------
--------------------------------------------------------------------------------
--------------------------------------------------------------------------------
--------------------------------------------------------------------------------
--------------------------------------------------------------------------------
--------------------------------------------------------------------------------
--------------------------------------------------------------------------------
--------------------------------------------------------------------------------
--------------------------------------------------------------------------------
--------------------------------------------------------------------------------
--------------------------------------------------------------------------------
--------------------------------------------------------------------------------
------------------------------
>JQ796444.1 Erwinia amylovora strain Roo29 CRISPR1 repeat region
GTGTTCCCCGCGTGAGCGGGGATAAACCGTTATTCATGAGCCTTTTTATCTTCGCGGCATGGTGTTCCCCGCGTGAGCGG
GGATAAACCGGTAAATAGCAAAATGATAAATAATTTATCAATGTGTTCCCCGCGTGAGCGGGGATAAACCGCTATGCAGA
AGCGGAGGGCGGCGAGTGATGGAGTGTTCCCCGCGTGAGCGGGGATAAACCGAGCATCTCGGGAACTGTGTTTTTTGTAT
AAAAGTGTTCCCCGCGTGAGCGGGGATAAACCGAAGATGCTTTGACATTAATTATCTCCATAAAAGTGTTCCCCGCGTGA
GCGGGGATAAACCGCAAGCGATCAACCTGTTTTTCAGTAGGTTTAAGTGTTCCCCGCGTGAGCGGGGATAAACCGGATTG
CGCATGAGCACTGAAATTGTTCACAGCGTGTTCCCCGCGTGAGCGGGGATAAACCGGATTGCGCATGAGCACTGAAATTG
TTCACAGCGTGTTCCCCGCGTGAGCGGGGATAAACCGACAAAAGACAACACCCCCCTTACCCCCCCACGGTGTTCCCCGC
GTGAGCGGGGATAAACCGCAGGTATTTCGGATAGCCGGTTGTCTCGGCGGGTGTTCCCCGCGTGAGCGGGGATAAACCGA
CTGAAATTTAAAATCACCGCTAACCCGCCAGGTGTTCCCCGCGTGAGCGGGGATAAACCGGGCGATGAGGGAGTACGCGG
AGCGGCAGGGTAGTGTTCCCCGCGTGAGCGGGGATAAACCGAAAAGCCAACCGCCCGCCCGTAATAAACCTGAGTGTTCC
CCGCGTGAGCGGGGATAAACCGGTTGCAGAGACTTAAAGATCGTCTGCTAGTTAGTGTTCCCCGCGTGAGCGGGGATAAA
CCGTAAATGGTTGTCCGTTCTTGGCGCAGACGGCTGTGTTCCCCGCGTGAGCGGGGATAAACCGTAAAGGAGCATGCTTA
TACAACTGACAAAATCGTGTTCCCCGCATGAGCGGGGATAAACCGAGATTTGGCGGAAATGTCGGCGGAGATGCCCCGTG
TTCCCCGCGTGAGCGGGGATAAACCGAAATGTCCTGTGGCTCGGCCCGATGCTGCAATGTGTTCCCCGCGTGAGCGGGGA
TAAACCGGAGATCATTCTCATCCCTCATGTTTTCCAGGAGTGTTCCCCGCGTGAGCGGGGATAAACCAATTGTAAAATCC
TCTCCGCCAAATTTGATTACGTGTTCCCCGCGTGAGCGGGGATAAACCGAAACTCTCGCATACATGGACGGAATTTAACG
AGTGTTCCCCGCGTGAGCGGGGATAAACCGACGATTTGCCTGAAACCTCAACGAAGTTCGACGTGTTCCCCGCGTGAGCG
GGGATAAACCGCTGATGGCGTCACGAGCCATACGGAATGTGACGTGTTCCCCGCGTGAGCGGGGATAAACCGCAAAAATT
TGCGCATGTCATCTATCTTTTTTTGTGTTCCCCGCGTGAGCGGGGATAAACCGCCCTCGGGGAGGGCTTTGCGTTGTTAC
TCAGAGTGTTCCCCGCGTGAGCGGGGATAAACCGGTTACGTTGAATGTATCGTTGGATGTGATTAAGTGTTCCCCGCGTG
AGCGGGGATAAACCGTACATCGAACAATGCCAATTGTTGACGTTCTTGTGTTCCCCGCGTGAGCGGGGATAAACCGCCGC
GAAAATCCGCAGTGAGCTGGCAATGAGCGTGTTCCCCGCGTTAGCGGGGATAAACCGGCTGTCTATCTGGGCTGCCTCTA
TCCAGCAATGTGTTCCCCGCGTGAGCGGGGATAAACCGACTTCGGTGAGAATGTCGAATTGCCACCAGATGTGTTCCCCG
CGTGAGCGGGGATAAACCATTGAATCAGAGTCTTTCAGGGACGATGTTTTCGTGTTCCCCGCGTGAGCGGGGATAAACCG
TGAAGCAGCCAGAATCCCATCCGGCCTTTATCGTGTTCCCCGCGTGAGCGGGGATAAACCGGCTTTTGTACCCTTTACAG
TCAACGTACTGCTGTGTTCCCCGCGTGAGCGGGGATAAACCGAGATTGAGATCTTATCAACGGACTCTGACGCCGTGTTC
CCCGCGTGAGCAGGGATAAACCGTTTCTTCACACACAACGGTGAGGGCATTGTCTGTGTTCCCCGCGTGAGCGTGGATAA
ACCGTGATAAAGTAACGTTCCGAATGGCGCGTGATGGTGTTCCCCGCATGAGCGGGATAAACCG----------------
--------------------------------------------------------------------------------
--------------------------------------------------------------------------------
--------------------------------------------------------------------------------
--------------------------------------------------------------------------------
--------------------------------------------------------------------------------
--------------------------------------------------------------------------------
--------------------------------------------------------------------------------
--------------------------------------------------------------------------------
--------------------------------------------------------------------------------
--------------------------------------------------------------------------------
--------------------------------------------------------------------------------
--------------------------------------------------------------------------------
--------------------------------------------------------------------------------
--------------------------------------------------------------------------------
--------------------------------------------------------------------------------
--------------------------------------------------------------------------------
--------------------------------------------------------------------------------
--------------------------------------------------------------------------------
--------------------------------------------------------------------------------
--------------------------------------------------------------------------------
--------------------------------------------------------------------------------
--------------------------------------------------------------------------------
--------------------------------------------------------------------------------
--------------------------------------------------------------------------------
--------------------------------------------------------------------------------
--------------------------------------------------------------------------------
--------------------------------------------------------------------------------
--------------------------------------------------------------------------------
--------------------------------------------------------------------------------
--------------------------------------------------------------------------------
--------------------------------------------------------------------------------
--------------------------------------------------------------------------------
--------------------------------------------------------------------------------
--------------------------------------------------------------------------------
--------------------------------------------------------------------------------
--------------------------------------------------------------------------------
--------------------------------------------------------------------------------
--------------------------------------------------------------------------------
--------------------------------------------------------------------------------
--------------------------------------------------------------------------------
--------------------------------------------------------------------------------
--------------------------------------------------------------------------------
--------------------------------------------------------------------------------
--------------------------------------------------------------------------------
--------------------------------------------------------------------------------
--------------------------------------------------------------------------------
--------------------------------------------------------------------------------
--------------------------------------------------------------------------------
------------------------------
>JQ796445.1 Erwinia amylovora strain RRP12 CRISPR1 repeat region
GTGTTCCCCGCGTGAGCGGGGATAAACCGTTATTCATGAGCCTTTTTATCTTCGCGGCATGGTGTTCCCCGCGTGAGCGG
GGATAAACCGGTAAATAGCAAAATGATAAATAATTTATCAATGTGTTCCCCGCGTGAGCGGGGATAAACCGCTATGCAGA
AGCGGAGGGCGGCGAGTGATGGAGTGTTCCCCGCGTGAGCGGGGATAAACCGAGCATCTCGGGAACTGTGTTTTTTGTAT
AAAAGTGTTCCCCGCGTGAGCGGGGATAAACCGAAGATGCTTTGACATTAATTATCTCCATAAAAGTGTTCCCCGCGTGA
GCGGGGATAAACCGCAAGCGATCAACCTGTTTTTCAGTAGGTTTAAGTGTTCCCCGCGTGAGCGGGGATAAACCGGATTG
CGCATGAGCACTGAAATTGTTCACAGCGTGTTCCCCGCGTGAGCGGGGATAAACCGGATTGCGCATGAGCACTGAAATTG
TTCACAGCGTGTTCCCCGCGTGAGCGGGGATAAACCGACAAAAGACAACACCCCCCTTACCCCCCCACGGTGTTCCCCGC
GTGAGCGGGGATAAACCGCAGGTATTTCGGATAGCCGGTTGTCTCGGCGGGTGTTCCCCGCGTGAGCGGGGATAAACCGA
CTGAAATTTAAAATCACCGCTAACCCGCCAGGTGTTCCCCGCGTGAGCGGGGATAAACCGGGCGATGAGGGAGTACGCGG
AGCGGCAGGGTAGTGTTCCCCGCGTGAGCGGGGATAAACCGAAAAGCCAACCGCCCGCCCGTAATAAACCTGAGTGTTCC
CCGCGTGAGCGGGGATAAACCGGTTGCAGAGACTTAAAGATCGTCTGCTAGTTAGTGTTCCCCGCGTGAGCGGGGATAAA
CCGTAAATGGTTGTCCGTTCTTGGCGCAGACGGCTGTGTTCCCCGCGTGAGCGGGGATAAACCGTAAAGGAGCATGCTTA
TACAACTGACAAAATCGTGTTCCCCGCATGAGCGGGGATAAACCGAGATTTGGCGGAAATGTCGGCGGAGATGCCCCGTG
TTCCCCGCGTGAGCGGGGATAAACCGAAATGTCCTGTGGCTCGGCCCGATGCTGCAATGTGTTCCCCGCGTGAGCGGGGA
TAAACCGGAGATCATTCTCATCCCTCATGTTTTCCAGGAGTGTTCCCCGCGTGAGCGGGGATAAACCAATTGTAAAATCC
TCTCCGCCAAATTTGATTACGTGTTCCCCGCGTGAGCGGGGATAAACCGAAACTCTCGCATACATGGACGGAATTTAACG
AGTGTTCCCCGCGTGAGCGGGGATAAACCGACGATTTGCCTGAAACCTCAACGAAGTTCGACGTGTTCCCCGCGTGAGCG
GGGATAAACCGCTGATGGCGTCACGAGCCATACGGAATGTGACGTGTTCCCCGCGTGAGCGGGGATAAACCGCAAAAATT
TGCGCATGTCATCTATCTTTTTTTGTGTTCCCCGCGTGAGCGGGGATAAACCGCCCTCGGGGAGGGCTTTGCGTTGTTAC
TCAGAGTGTTCCCCGCGTGAGCGGGGATAAACCGGTTACGTTGAATGTATCGTTGGATGTGATTAAGTGTTCCCCGCGTG
AGCGGGGATAAACCGTACATCGAACAATGCCAATTGTTGACGTTCTTGTGTTCCCCGCGTGAGCGGGGATAAACCGCCGC
GAAAATCCGCAGTGAGCTGGCAATGAGCGTGTTCCCCGCGTTAGCGGGGATAAACCGGCTGTCTATCTGGGCTGCCTCTA
TCCAGCAATGTGTTCCCCGCGTGAGCGGGGATAAACCGACTTCGGTGAGAATGTCGAATTGCCACCAGATGTGTTCCCCG
CGTGAGCGGGGATAAACCATTGAATCAGAGTCTTTCAGGGACGATGTTTTCGTGTTCCCCGCGTGAGCGGGGATAAACCG
TGAAGCAGCCAGAATCCCATCCGGCCTTTATCGTGTTCCCCGCGTGAGCGGGGATAAACCGGCTTTTGTACCCTTTACAG
TCAACGTACTGCTGTGTTCCCCGCGTGAGCGGGGATAAACCGAGATTGAGATCTTATCAACGGACTCTGACGCCGTGTTC
CCCGCGTGAGCAGGGATAAACCGTTTCTTCACACACAACGGTGAGGGCATTGTCTGTGTTCCCCGCGTGAGCGTGGATAA
ACCGTGATAAAGTAACGTTCCGAATGGCGCGTGATGGTGTTCCCCGCATGAGCGGGATAAACCG----------------
--------------------------------------------------------------------------------
--------------------------------------------------------------------------------
--------------------------------------------------------------------------------
--------------------------------------------------------------------------------
--------------------------------------------------------------------------------
--------------------------------------------------------------------------------
--------------------------------------------------------------------------------
--------------------------------------------------------------------------------
--------------------------------------------------------------------------------
--------------------------------------------------------------------------------
--------------------------------------------------------------------------------
--------------------------------------------------------------------------------
--------------------------------------------------------------------------------
--------------------------------------------------------------------------------
--------------------------------------------------------------------------------
--------------------------------------------------------------------------------
--------------------------------------------------------------------------------
--------------------------------------------------------------------------------
--------------------------------------------------------------------------------
--------------------------------------------------------------------------------
--------------------------------------------------------------------------------
--------------------------------------------------------------------------------
--------------------------------------------------------------------------------
--------------------------------------------------------------------------------
--------------------------------------------------------------------------------
--------------------------------------------------------------------------------
--------------------------------------------------------------------------------
--------------------------------------------------------------------------------
--------------------------------------------------------------------------------
--------------------------------------------------------------------------------
--------------------------------------------------------------------------------
--------------------------------------------------------------------------------
--------------------------------------------------------------------------------
--------------------------------------------------------------------------------
--------------------------------------------------------------------------------
--------------------------------------------------------------------------------
--------------------------------------------------------------------------------
--------------------------------------------------------------------------------
--------------------------------------------------------------------------------
--------------------------------------------------------------------------------
--------------------------------------------------------------------------------
--------------------------------------------------------------------------------
--------------------------------------------------------------------------------
--------------------------------------------------------------------------------
--------------------------------------------------------------------------------
--------------------------------------------------------------------------------
--------------------------------------------------------------------------------
--------------------------------------------------------------------------------
------------------------------
>JQ796446.1 Erwinia amylovora strain S5 CRISPR1 repeat region
GTGTTCCCCGCGTGAGCGGGGATAAACCGTTATTCATGAGCCTTTTTATCTTCGCGGCATGGTGTTCCCCGCGTGAGCGG
GGATAAACCGGTAAATAGCAAAATGATAAATAATTTATCAATGTGTTCCCCGCGTGAGCGGGGATAAACCGCTATGCAGA
AGCGGAGGGCGGCGAGTGATGGAGTGTTCCCCGCGTGAGCGGGGATAAACCGAGCATCTCGGGAACTGTGTTTTTTGTAT
AAAAGTGTTCCCCGCGTGAGCGGGGATAAACCGAAGATGCTTTGACATTAATTATCTCCATAAAAGTGTTCCCCGCGTGA
GCGGGGATAAACCGCAAGCGATCAACCTGTTTTTCAGTAGGTTTAAGTGTTCCCCGCGTGAGCGGGGATAAACCGGATTG
CGCATGAGCACTGAAATTGTTCACAGCGTGTTCCCCGCGTGAGCGGGGATAAACCGGATTGCGCATGAGCACTGAAATTG
TTCACAGCGTGTTCCCCGCGTGAGCGGGGATAAACCGACAAAAGACAACACCCCCCTTACCCCCCCACGGTGTTCCCCGC
GTGAGCGGGGATAAACCGCAGGTATTTCGGATAGCCGGTTGTCTCGGCGGGTGTTCCCCGCGTGAGCGGGGATAAACCGA
CTGAAATTTAAAATCACCGCTAACCCGCCAGGTGTTCCCCGCGTGAGCGGGGATAAACCGGGCGATGAGGGAGTACGCGG
AGCGGCAGGGTAGTGTTCCCCGCGTGAGCGGGGATAAACCGAAAAGCCAACCGCCCGCCCGTAATAAACCTGAGTGTTCC
CCGCGTGAGCGGGGATAAACCGGTTGCAGAGACTTAAAGATCGTCTGCTAGTTAGTGTTCCCCGCGTGAGCGGGGATAAA
CCGTAAATGGTTGTCCGTTCTTGGCGCAGACGGCTGTGTTCCCCGCGTGAGCGGGGATAAACCGTAAAGGAGCATGCTTA
TACAACTGACAAAATCGTGTTCCCCGCATGAGCGGGGATAAACCGAGATTTGGCGGAAATGTCGGCGGAGATGCCCCGTG
TTCCCCGCGTGAGCGGGGATAAACCGAAATGTCCTGTGGCTCGGCCCGATGCTGCAATGTGTTCCCCGCGTGAGCGGGGA
TAAACCGGAGATCATTCTCATCCCTCATGTTTTCCAGGAGTGTTCCCCGCGTGAGCGGGGATAAACCAATTGTAAAATCC
TCTCCGCCAAATTTGATTACGTGTTCCCCGCGTGAGCGGGGATAAACCGAAACTCTCGCATACATGGACGGAATTTAACG
AGTGTTCCCCGCGTGAGCGGGGATAAACCGACGATTTGCCTGAAACCTCAACGAAGTTCGACGTGTTCCCCGCGTGAGCG
GGGATAAACCGCTGATGGCGTCACGAGCCATACGGAATGTGACGTGTTCCCCGCGTGAGCGGGGATAAACCGCAAAAATT
TGCGCATGTCATCTATCTTTTTTTGTGTTCCCCGCGTGAGCGGGGATAAACCGCCCTCGGGGAGGGCTTTGCGTTGTTAC
TCAGAGTGTTCCCCGCGTGAGCGGGGATAAACCGGTTACGTTGAATGTATCGTTGGATGTGATTAAGTGTTCCCCGCGTG
AGCGGGGATAAACCGTACATCGAACAATGCCAATTGTTGACGTTCTTGTGTTCCCCGCGTGAGCGGGGATAAACCGCCGC
GAAAATCCGCAGTGAGCTGGCAATGAGCGTGTTCCCCGCGTTAGCGGGGATAAACCGGCTGTCTATCTGGGCTGCCTCTA
TCCAGCAATGTGTTCCCCGCGTGAGCGGGGATAAACCGACTTCGGTGAGAATGTCGAATTGCCACCAGATGTGTTCCCCG
CGTGAGCGGGGATAAACCATTGAATCAGAGTCTTTCAGGGACGATGTTTTCGTGTTCCCCGCGTGAGCGGGGATAAACCG
TGAAGCAGCCAGAATCCCATCCGGCCTTTATCGTGTTCCCCGCGTGAGCGGGGATAAACCGGCTTTTGTACCCTTTACAG
TCAACGTACTGCTGTGTTCCCCGCGTGAGCGGGGATAAACCGAGATTGAGATCTTATCAACGGACTCTGACGCCGTGTTC
CCCGCGTGAGCAGGGATAAACCGTTTCTTCACACACAACGGTGAGGGCATTGTCTGTGTTCCCCGCGTGAGCGTGGATAA
ACCGTGATAAAGTAACGTTCCGAATGGCGCGTGATGGTGTTCCCCGCATGAGCGGGATAAACCG----------------
--------------------------------------------------------------------------------
--------------------------------------------------------------------------------
--------------------------------------------------------------------------------
--------------------------------------------------------------------------------
--------------------------------------------------------------------------------
--------------------------------------------------------------------------------
--------------------------------------------------------------------------------
--------------------------------------------------------------------------------
--------------------------------------------------------------------------------
--------------------------------------------------------------------------------
--------------------------------------------------------------------------------
--------------------------------------------------------------------------------
--------------------------------------------------------------------------------
--------------------------------------------------------------------------------
--------------------------------------------------------------------------------
--------------------------------------------------------------------------------
--------------------------------------------------------------------------------
--------------------------------------------------------------------------------
--------------------------------------------------------------------------------
--------------------------------------------------------------------------------
--------------------------------------------------------------------------------
--------------------------------------------------------------------------------
--------------------------------------------------------------------------------
--------------------------------------------------------------------------------
--------------------------------------------------------------------------------
--------------------------------------------------------------------------------
--------------------------------------------------------------------------------
--------------------------------------------------------------------------------
--------------------------------------------------------------------------------
--------------------------------------------------------------------------------
--------------------------------------------------------------------------------
--------------------------------------------------------------------------------
--------------------------------------------------------------------------------
--------------------------------------------------------------------------------
--------------------------------------------------------------------------------
--------------------------------------------------------------------------------
--------------------------------------------------------------------------------
--------------------------------------------------------------------------------
--------------------------------------------------------------------------------
--------------------------------------------------------------------------------
--------------------------------------------------------------------------------
--------------------------------------------------------------------------------
--------------------------------------------------------------------------------
--------------------------------------------------------------------------------
--------------------------------------------------------------------------------
--------------------------------------------------------------------------------
--------------------------------------------------------------------------------
--------------------------------------------------------------------------------
------------------------------
>JQ796447.1 Erwinia amylovora strain SB1-9 CRISPR1 repeat region
GTGTTCCCCGCGTGAGCGGGGATAAACCGTTATTCATGAGCCTTTTTATCTTCGCGGCATGGTGTTCCCCGCGTGAGCGG
GGATAAACCGGTAAATAGCAAAATGATAAATAATTTATCAATGTGTTCCCCGCGTGAGCGGGGATAAACCGCTATGCAGA
AGCGGAGGGCGGCGAGTGATGGAGTGTTCCCCGCGTGAGCGGGGATAAACCGAGCATCTCGGGAACTGTGTTTTTTGTAT
AAAAGTGTTCCCCGCGTGAGCGGGGATAAACCGAAGATGCTTTGACATTAATTATCTCCATAAAAGTGTTCCCCGCGTGA
GCGGGGATAAACCGCAAGCGATCAACCTGTTTTTCAGTAGGTTTAAGTGTTCCCCGCGTGAGCGGGGATAAACCGGATTG
CGCATGAGCACTGAAATTGTTCACAGCGTGTTCCCCGCGTGAGCGGGGATAAACCGGATTGCGCATGAGCACTGAAATTG
TTCACAGCGTGTTCCCCGCGTGAGCGGGGATAAACCGACAAAAGACAACACCCCCCTTACCCCCCCACGGTGTTCCCCGC
GTGAGCGGGGATAAACCGCAGGTATTTCGGATAGCCGGTTGTCTCGGCGGGTGTTCCCCGCGTGAGCGGGGATAAACCGA
CTGAAATTTAAAATCACCGCTAACCCGCCAGGTGTTCCCCGCGTGAGCGGGGATAAACCGGGCGATGAGGGAGTACGCGG
AGCGGCAGGGTAGTGTTCCCCGCGTGAGCGGGGATAAACCGAAAAGCCAACCGCCCGCCCGTAATAAACCTGAGTGTTCC
CCGCGTGAGCGGGGATAAACCGGTTGCAGAGACTTAAAGATCGTCTGCTAGTTAGTGTTCCCCGCGTGAGCGGGGATAAA
CCGTAAATGGTTGTCCGTTCTTGGCGCAGACGGCTGTGTTCCCCGCGTGAGCGGGGATAAACCGTAAAGGAGCATGCTTA
TACAACTGACAAAATCGTGTTCCCCGCATGAGCGGGGATAAACCGAGATTTGGCGGAAATGTCGGCGGAGATGCCCCGTG
TTCCCCGCGTGAGCGGGGATAAACCGAAATGTCCTGTGGCTCGGCCCGATGCTGCAATGTGTTCCCCGCGTGAGCGGGGA
TAAACCGGAGATCATTCTCATCCCTCATGTTTTCCAGGAGTGTTCCCCGCGTGAGCGGGGATAAACCAATTGTAAAATCC
TCTCCGCCAAATTTGATTACGTGTTCCCCGCGTGAGCGGGGATAAACCGAAACTCTCGCATACATGGACGGAATTTAACG
AGTGTTCCCCGCGTGAGCGGGGATAAACCGACGATTTGCCTGAAACCTCAACGAAGTTCGACGTGTTCCCCGCGTGAGCG
GGGATAAACCGCTGATGGCGTCACGAGCCATACGGAATGTGACGTGTTCCCCGCGTGAGCGGGGATAAACCGCAAAAATT
TGCGCATGTCATCTATCTTTTTTTGTGTTCCCCGCGTGAGCGGGGATAAACCGCCCTCGGGGAGGGCTTTGCGTTGTTAC
TCAGAGTGTTCCCCGCGTGAGCGGGGATAAACCGGTTACGTTGAATGTATCGTTGGATGTGATTAAGTGTTCCCCGCGTG
AGCGGGGATAAACCGTACATCGAACAATGCCAATTGTTGACGTTCTTGTGTTCCCCGCGTGAGCGGGGATAAACCGCCGC
GAAAATCCGCAGTGAGCTGGCAATGAGCGTGTTCCCCGCGTTAGCGGGGATAAACCGGCTGTCTATCTGGGCTGCCTCTA
TCCAGCAATGTGTTCCCCGCGTGAGCGGGGATAAACCGACTTCGGTGAGAATGTCGAATTGCCACCAGATGTGTTCCCCG
CGTGAGCGGGGATAAACCATTGAATCAGAGTCTTTCAGGGACGATGTTTTCGTGTTCCCCGCGTGAGCGGGGATAAACCG
TGAAGCAGCCAGAATCCCATCCGGCCTTTATCGTGTTCCCCGCGTGAGCGGGGATAAACCGGCTTTTGTACCCTTTACAG
TCAACGTACTGCTGTGTTCCCCGCGTGAGCGGGGATAAACCGAGATTGAGATCTTATCAACGGACTCTGACGCCGTGTTC
CCCGCGTGAGCAGGGATAAACCGTTTCTTCACACACAACGGTGAGGGCATTGTCTGTGTTCCCCGCGTGAGCGTGGATAA
ACCGTGATAAAGTAACGTTCCGAATGGCGCGTGATGGTGTTCCCCGCATGAGCGGGATAAACCG----------------
--------------------------------------------------------------------------------
--------------------------------------------------------------------------------
--------------------------------------------------------------------------------
--------------------------------------------------------------------------------
--------------------------------------------------------------------------------
--------------------------------------------------------------------------------
--------------------------------------------------------------------------------
--------------------------------------------------------------------------------
--------------------------------------------------------------------------------
--------------------------------------------------------------------------------
--------------------------------------------------------------------------------
--------------------------------------------------------------------------------
--------------------------------------------------------------------------------
--------------------------------------------------------------------------------
--------------------------------------------------------------------------------
--------------------------------------------------------------------------------
--------------------------------------------------------------------------------
--------------------------------------------------------------------------------
--------------------------------------------------------------------------------
--------------------------------------------------------------------------------
--------------------------------------------------------------------------------
--------------------------------------------------------------------------------
--------------------------------------------------------------------------------
--------------------------------------------------------------------------------
--------------------------------------------------------------------------------
--------------------------------------------------------------------------------
--------------------------------------------------------------------------------
--------------------------------------------------------------------------------
--------------------------------------------------------------------------------
--------------------------------------------------------------------------------
--------------------------------------------------------------------------------
--------------------------------------------------------------------------------
--------------------------------------------------------------------------------
--------------------------------------------------------------------------------
--------------------------------------------------------------------------------
--------------------------------------------------------------------------------
--------------------------------------------------------------------------------
--------------------------------------------------------------------------------
--------------------------------------------------------------------------------
--------------------------------------------------------------------------------
--------------------------------------------------------------------------------
--------------------------------------------------------------------------------
--------------------------------------------------------------------------------
--------------------------------------------------------------------------------
--------------------------------------------------------------------------------
--------------------------------------------------------------------------------
--------------------------------------------------------------------------------
--------------------------------------------------------------------------------
------------------------------
>JQ796448.1 Erwinia amylovora strain Ea(T1)2 CRISPR1 repeat region
GTGTTCCCCGCGTGAGCGGGGATAAACCGTTATTCATGAGCCTTTTTATCTTCGCGGCATGGTGTTCCCCGCGTGAGCGG
GGATAAACCGGTAAATAGCAAAATGATAAATAATTTATCAATGTGTTCCCCGCGTGAGCGGGGATAAACCGCTATGCAGA
AGCGGAGGGCGGCGAGTGATGGAGTGTTCCCCGCGTGAGCGGGGATAAACCGAGCATCTCGGGAACTGTGTTTTTTGTAT
AAAAGTGTTCCCCGCGTGAGCGGGGATAAACCGAAGATGCTTTGACATTAATTATCTCCATAAAAGTGTTCCCCGCGTGA
GCGGGGATAAACCGCAAGCGATCAACCTGTTTTTCAGTAGGTTTAAGTGTTCCCCGCGTGAGCGGGGATAAACCGGATTG
CGCATGAGCACTGAAATTGTTCACAGCGTGTTCCCCGCGTGAGCGGGGATAAACCGGATTGCGCATGAGCACTGAAATTG
TTCACAGCGTGTTCCCCGCGTGAGCGGGGATAAACCGACAAAAGACAACACCCCCCTTACCCCCCCACGGTGTTCCCCGC
GTGAGCGGGGATAAACCGCAGGTATTTCGGATAGCCGGTTGTCTCGGCGGGTGTTCCCCGCGTGAGCGGGGATAAACCGA
CTGAAATTTAAAATCACCGCTAACCCGCCAGGTGTTCCCCGCGTGAGCGGGGATAAACCGGGCGATGAGGGAGTACGCGG
AGCGGCAGGGTAGTGTTCCCCGCGTGAGCGGGGATAAACCGAAAAGCCAACCGCCCGCCCGTAATAAACCTGAGTGTTCC
CCGCGTGAGCGGGGATAAACCGGTTGCAGAGACTTAAAGATCGTCTGCTAGTTAGTGTTCCCCGCGTGAGCGGGGATAAA
CCGTAAATGGTTGTCCGTTCTTGGCGCAGACGGCTGTGTTCCCCGCGTGAGCGGGGATAAACCGTAAAGGAGCATGCTTA
TACAACTGACAAAATCGTGTTCCCCGCATGAGCGGGGATAAACCGAGATTTGGCGGAAATGTCGGCGGAGATGCCCCGTG
TTCCCCGCGTGAGCGGGGATAAACCGAAATGTCCTGTGGCTCGGCCCGATGCTGCAATGTGTTCCCCGCGTGAGCGGGGA
TAAACCGGAGATCATTCTCATCCCTCATGTTTTCCAGGAGTGTTCCCCGCGTGAGCGGGGATAAACCAATTGTAAAATCC
TCTCCGCCAAATTTGATTACGTGTTCCCCGCGTGAGCGGGGATAAACCGAAACTCTCGCATACATGGACGGAATTTAACG
AGTGTTCCCCGCGTGAGCGGGGATAAACCGACGATTTGCCTGAAACCTCAACGAAGTTCGACGTGTTCCCCGCGTGAGCG
GGGATAAACCGCTGATGGCGTCACGAGCCATACGGAATGTGACGTGTTCCCCGCGTGAGCGGGGATAAACCGCAAAAATT
TGCGCATGTCATCTATCTTTTTTTGTGTTCCCCGCGTGAGCGGGGATAAACCGCCCTCGGGGAGGGCTTTGCGTTGTTAC
TCAGAGTGTTCCCCGCGTGAGCGGGGATAAACCGGTTACGTTGAATGTATCGTTGGATGTGATTAAGTGTTCCCCGCGTG
AGCGGGGATAAACCGTACATCGAACAATGCCAATTGTTGACGTTCTTGTGTTCCCCGCGTGAGCGGGGATAAACCGCCGC
GAAAATCCGCAGTGAGCTGGCAATGAGCGTGTTCCCCGCGTTAGCGGGGATAAACCGGCTGTCTATCTGGGCTGCCTCTA
TCCAGCAATGTGTTCCCCGCGTGAGCGGGGATAAACCGACTTCGGTGAGAATGTCGAATTGCCACCAGATGTGTTCCCCG
CGTGAGCGGGGATAAACCATTGAATCAGAGTCTTTCAGGGACGATGTTTTCGTGTTCCCCGCGTGAGCGGGGATAAACCG
TGAAGCAGCCAGAATCCCATCCGGCCTTTATCGTGTTCCCCGCGTGAGCGGGGATAAACCGGCTTTTGTACCCTTTACAG
TCAACGTACTGCTGTGTTCCCCGCGTGAGCGGGGATAAACCGAGATTGAGATCTTATCAACGGACTCTGACGCCGTGTTC
CCCGCGTGAGCAGGGATAAACCGTTTCTTCACACACAACGGTGAGGGCATTGTCTGTGTTCCCCGCGTGAGCGTGGATAA
ACCGTGATAAAGTAACGTTCCGAATGGCGCGTGATGGTGTTCCCCGCATGAGCGGGATAAACCG----------------
--------------------------------------------------------------------------------
--------------------------------------------------------------------------------
--------------------------------------------------------------------------------
--------------------------------------------------------------------------------
--------------------------------------------------------------------------------
--------------------------------------------------------------------------------
--------------------------------------------------------------------------------
--------------------------------------------------------------------------------
--------------------------------------------------------------------------------
--------------------------------------------------------------------------------
--------------------------------------------------------------------------------
--------------------------------------------------------------------------------
--------------------------------------------------------------------------------
--------------------------------------------------------------------------------
--------------------------------------------------------------------------------
--------------------------------------------------------------------------------
--------------------------------------------------------------------------------
--------------------------------------------------------------------------------
--------------------------------------------------------------------------------
--------------------------------------------------------------------------------
--------------------------------------------------------------------------------
--------------------------------------------------------------------------------
--------------------------------------------------------------------------------
--------------------------------------------------------------------------------
--------------------------------------------------------------------------------
--------------------------------------------------------------------------------
--------------------------------------------------------------------------------
--------------------------------------------------------------------------------
--------------------------------------------------------------------------------
--------------------------------------------------------------------------------
--------------------------------------------------------------------------------
--------------------------------------------------------------------------------
--------------------------------------------------------------------------------
--------------------------------------------------------------------------------
--------------------------------------------------------------------------------
--------------------------------------------------------------------------------
--------------------------------------------------------------------------------
--------------------------------------------------------------------------------
--------------------------------------------------------------------------------
--------------------------------------------------------------------------------
--------------------------------------------------------------------------------
--------------------------------------------------------------------------------
--------------------------------------------------------------------------------
--------------------------------------------------------------------------------
--------------------------------------------------------------------------------
--------------------------------------------------------------------------------
--------------------------------------------------------------------------------
--------------------------------------------------------------------------------
------------------------------
>JQ796449.1 Erwinia amylovora strain Ea(T3)2 CRISPR1 repeat region
GTGTTCCCCGCGTGAGCGGGGATAAACCGTTATTCATGAGCCTTTTTATCTTCGCGGCATGGTGTTCCCCGCGTGAGCGG
GGATAAACCGGTAAATAGCAAAATGATAAATAATTTATCAATGTGTTCCCCGCGTGAGCGGGGATAAACCGCTATGCAGA
AGCGGAGGGCGGCGAGTGATGGAGTGTTCCCCGCGTGAGCGGGGATAAACCGAGCATCTCGGGAACTGTGTTTTTTGTAT
AAAAGTGTTCCCCGCGTGAGCGGGGATAAACCGAAGATGCTTTGACATTAATTATCTCCATAAAAGTGTTCCCCGCGTGA
GCGGGGATAAACCGCAAGCGATCAACCTGTTTTTCAGTAGGTTTAAGTGTTCCCCGCGTGAGCGGGGATAAACCGGATTG
CGCATGAGCACTGAAATTGTTCACAGCGTGTTCCCCGCGTGAGCGGGGATAAACCGGATTGCGCATGAGCACTGAAATTG
TTCACAGCGTGTTCCCCGCGTGAGCGGGGATAAACCGACAAAAGACAACACCCCCCTTACCCCCCCACGGTGTTCCCCGC
GTGAGCGGGGATAAACCGCAGGTATTTCGGATAGCCGGTTGTCTCGGCGGGTGTTCCCCGCGTGAGCGGGGATAAACCGA
CTGAAATTTAAAATCACCGCTAACCCGCCAGGTGTTCCCCGCGTGAGCGGGGATAAACCGGGCGATGAGGGAGTACGCGG
AGCGGCAGGGTAGTGTTCCCCGCGTGAGCGGGGATAAACCGAAAAGCCAACCGCCCGCCCGTAATAAACCTGAGTGTTCC
CCGCGTGAGCGGGGATAAACCGGTTGCAGAGACTTAAAGATCGTCTGCTAGTTAGTGTTCCCCGCGTGAGCGGGGATAAA
CCGTAAATGGTTGTCCGTTCTTGGCGCAGACGGCTGTGTTCCCCGCGTGAGCGGGGATAAACCGTAAAGGAGCATGCTTA
TACAACTGACAAAATCGTGTTCCCCGCATGAGCGGGGATAAACCGAGATTTGGCGGATATGTCGGCGGAGATGCCCCGTG
TTCCCCGCGTGAGCGGGGATAAACCGAAATGTCCTGTGGCTCGGCCCGATGCTGCAATGTGTTCCCCGCGTGAGCGGGGA
TAAACCGGAGATCATTCTCATCCCTCATGTTTTCCAGGAGTGTTCCCCGCGTGAGCGGGGATAAACCAATTGTAAAATCC
TCTCCGCCAAATTTGATTACGTGTTCCCCGCGTGAGCGGGGATAAACCGAAACTCTCGCATACATGGACGGAATTTAACG
AGTGTTCCCCGCGTGAGCGGGGATAAACCGACGATTTGCCTGAAACCTCAACGAAGTTCGACGTGTTCCCCGCGTGAGCG
GGGATAAACCGCTGATGGCGTCACGAGCCATACGGAATGTGACGTGTTCCCCGCGTGAGCGGGGATAAACCGCAAAAATT
TGCGCATGTCATCTATCTTTTTTTGTGTTCCCCGCGTGAGCGGGGATAAACCGCCCTCGGGGAGGGCTTTGCGTTGTTAC
TCAGAGTGTTCCCCGCGTGAGCGGGGATAAACCGGTTACGTTGAATGTATCGTTGGATGTGATTAAGTGTTCCCCGCGTG
AGCGGGGATAAACCGTACATCGAACAATGCCAATTGTTGACGTTCTTGTGTTCCCCGCGTGAGCGGGGATAAACCGCCGC
GAAAATCCGCAGTGAGCTGGCAATGAGCGTGTTCCCCGCGTTAGCGGGGATAAACCGGCTGTCTATCTGGGCTGCCTCTA
TCCAGCAATGTGTTCCCCGCGTGAGCGGGGATAAACCGACTTCGGTGAGAATGTCGAATTGCCACCAGATGTGTTCCCCG
CGTGAGCGGGGATAAACCATTGAATCAGAGTCTTTCAGGGACGATGTTTTCGTGTTCCCCGCGTGAGCGGGGATAAACCG
TGAAGCAGCCAGAATCCCATCCGGCCTTTATCGTGTTCCCCGCGTGAGCGGGGATAAACCGGCTTTTGTACCCTTTACAG
TCAACGTACTGCTGTGTTCCCCGCGTGAGCGGGGATAAACCGAGATTGAGATCTTATCAACGGACTCTGACGCCGTGTTC
CCCGCGTGAGCAGGGATAAACCGTTTCTTCACACACAACGGTGAGGGCATTGTCTGTGTTCCCCGCGTGAGCGTGGATAA
ACCGTGATAAAGTAACGTTCCGAATGGCGCGTGATGGTGTTCCCCGCATGAGCGGGATAAACCG----------------
--------------------------------------------------------------------------------
--------------------------------------------------------------------------------
--------------------------------------------------------------------------------
--------------------------------------------------------------------------------
--------------------------------------------------------------------------------
--------------------------------------------------------------------------------
--------------------------------------------------------------------------------
--------------------------------------------------------------------------------
--------------------------------------------------------------------------------
--------------------------------------------------------------------------------
--------------------------------------------------------------------------------
--------------------------------------------------------------------------------
--------------------------------------------------------------------------------
--------------------------------------------------------------------------------
--------------------------------------------------------------------------------
--------------------------------------------------------------------------------
--------------------------------------------------------------------------------
--------------------------------------------------------------------------------
--------------------------------------------------------------------------------
--------------------------------------------------------------------------------
--------------------------------------------------------------------------------
--------------------------------------------------------------------------------
--------------------------------------------------------------------------------
--------------------------------------------------------------------------------
--------------------------------------------------------------------------------
--------------------------------------------------------------------------------
--------------------------------------------------------------------------------
--------------------------------------------------------------------------------
--------------------------------------------------------------------------------
--------------------------------------------------------------------------------
--------------------------------------------------------------------------------
--------------------------------------------------------------------------------
--------------------------------------------------------------------------------
--------------------------------------------------------------------------------
--------------------------------------------------------------------------------
--------------------------------------------------------------------------------
--------------------------------------------------------------------------------
--------------------------------------------------------------------------------
--------------------------------------------------------------------------------
--------------------------------------------------------------------------------
--------------------------------------------------------------------------------
--------------------------------------------------------------------------------
--------------------------------------------------------------------------------
--------------------------------------------------------------------------------
--------------------------------------------------------------------------------
--------------------------------------------------------------------------------
--------------------------------------------------------------------------------
--------------------------------------------------------------------------------
------------------------------
>JQ796453.1 Erwinia amylovora strain W4 CRISPR1 repeat region
GTGTTCCCCGCGTGAGCGGGGATAAACCGTTATTCATGAGCCTTTTTATCTTCGCGGCATGGTGTTCCCCGCGTGAGCGG
GGATAAACCGGTAAATAGCAAAATGATAAATAATTTATCAATGTGTTCCCCGCGTGAGCGGGGATAAACCGCTATGCAGA
AGCGGAGGGCGGCGAGTGATGGAGTGTTCCCCGCGTGAGCGGGGATAAACCGAGCATCTCGGGAACTGTGTTTTTTGTAT
AAAAGTGTTCCCCGCGTGAGCGGGGATAAACCGAAGATGCTTTGACATTAATTATCTCCATAAAAGTGTTCCCCGCGTGA
GCGGGGATAAACCGCACGCGATCAACCTGTTTTTCAGTAGGTTTAAGTGTTCCCCGCGTGAGCGGGGATAAACCGGATTG
CGCATGAGCACTGAAATTGTTCACAGCGTGTTCCCCGCGTGAGCGGGGATAAACCGGATTGCGCATGAGCACTGAAATTG
TTCACAGCGTGTTCCCCGCGTGAGCGGGGATAAACCGACAAAAGACAACACCCCCCTTACCCCCCCACGGTGTTCCCCGC
GTGAGCGGGGATAAACCGCAGGTATTTCGGATAGCCGGTTGTCTCGGCGGGTGTTCCCCGCGTGAGCGGGGATAAACCGA
CTGAAATTTAAAATCACCGCTAACCCGCCAGGTGTTCCCCGCGTGAGCGGGGATAAACCGGGCGATGAGGGAGTACGCGG
AGCGGCAGGGTAGTGTTCCCCGCGTGAGCGGGGATAAACCGAAAAGCCAACCGCCCGCCCGTAATAAACCTGAGTGTTCC
CCGCGTGAGCGGGGATAAACCGGTTGCAGAGACTTAAAGATCGTCTGCTAGTTAGTGTTCCCCGCGTGAGCGGGGATAAA
CCGTAAATGGTTGTCCGTTCTTGGCGCAGACGGCTGTGTTCCCCGCGTGAGCGGGGATAAACCGTAAAGGAGCATGCTTA
TACAACTGACAAAATCGTGTTCCCCGCATGAGCGGGGATAAACCGAGATTTGGCGGAAATGTCGGCGGAGATGCCCCGTG
TTCCCCGCGTGAGCGGGGATAAACCGAAATGTCCTGTGGCTCGGCCCGATGCTGCAATGTGTTCCCCGCGTGAGCGGGGA
TAAACCGGAGATCATTCTCATCCCTCATGTTTTCCAGGAGTGTTCCCCGCGTGAGCGGGGATAAACCAATTGTAAAATCC
TCTCCGCCAAATTTGATTACGTGTTCCCCGCGTGAGCGGGGATAAACCGAAACTCTCGCATACATGGACGGAATTTAACG
AGTGTTCCCCGCGTGAGCGGGGATAAACCGACGATTTGCCTGAAACCTCAACGAAGTTCGACGTGTTCCCCGCGTGAGCG
GGGATAAACCGCTGATGGCGTCACGAGCCATACGGAATGTGACGTGTTCCCCGCGTGAGCGGGGATAAACCGCAAAAATT
TGCGCATGTCATCTATCTTTTTTTGTGTTCCCCGCGTGAGCGGGGATAAACCGCCCTCGGGGAGGGCTTTGCGTTGTTAC
TCAGAGTGTTCCCCGCGTGAGCGGGGATAAACCGGTTACGTTGAATGTATCGTTGGATGTGATTAAGTGTTCCCCGCGTG
AGCGGGGATAAACCGTACATCGAACAATGCCAATTGTTGACGTTCTTGTGTTCCCCGCGTGAGCGGGGATAAACCGCCGC
GAAAATCCGCAGTGAGCTGGCAATGAGCGTGTTCCCCGCGTTAGCGGGGATAAACCGGCTGTCTATCTGGGCTGCCTCTA
TCCAGCAATGTGTTCCCCGCGTGAGCGGGGATAAACCGACTTCGGTGAGAATGTCGAATTGCCACCAGATGTGTTCCCCG
CGTGAGCGGGGATAAACCATTGAATCAGAGTCTTTCAGGGACGATGTTTTCGTGTTCCCCGCGTGAGCGGGGATAAACCG
TGAAGCAGCCAGAATCCCATCCGGCCTTTATCGTGTTCCCCGCGTGAGCGGGGATAAACCGGCTTTTGTACCCTTTACAG
TCAACGTACTGCTGTGTTCCCCGCGTGAGCGGGGATAAACCGAGATTGAGATCTTATCAACGGACTCTGACGCCGTGTTC
CCCGCGTGAGCAGGGATAAACCGTTTCTTCACACACAACGGTGAGGGCATTGTCTGTGTTCCCCGCGTGAGCGTGGATAA
ACCGTGATAAAGTAACGTTCCGAATGGCGCGTGATGGTGTTCCCCGCATGAGCGGGATAAACCG----------------
--------------------------------------------------------------------------------
--------------------------------------------------------------------------------
--------------------------------------------------------------------------------
--------------------------------------------------------------------------------
--------------------------------------------------------------------------------
--------------------------------------------------------------------------------
--------------------------------------------------------------------------------
--------------------------------------------------------------------------------
--------------------------------------------------------------------------------
--------------------------------------------------------------------------------
--------------------------------------------------------------------------------
--------------------------------------------------------------------------------
--------------------------------------------------------------------------------
--------------------------------------------------------------------------------
--------------------------------------------------------------------------------
--------------------------------------------------------------------------------
--------------------------------------------------------------------------------
--------------------------------------------------------------------------------
--------------------------------------------------------------------------------
--------------------------------------------------------------------------------
--------------------------------------------------------------------------------
--------------------------------------------------------------------------------
--------------------------------------------------------------------------------
--------------------------------------------------------------------------------
--------------------------------------------------------------------------------
--------------------------------------------------------------------------------
--------------------------------------------------------------------------------
--------------------------------------------------------------------------------
--------------------------------------------------------------------------------
--------------------------------------------------------------------------------
--------------------------------------------------------------------------------
--------------------------------------------------------------------------------
--------------------------------------------------------------------------------
--------------------------------------------------------------------------------
--------------------------------------------------------------------------------
--------------------------------------------------------------------------------
--------------------------------------------------------------------------------
--------------------------------------------------------------------------------
--------------------------------------------------------------------------------
--------------------------------------------------------------------------------
--------------------------------------------------------------------------------
--------------------------------------------------------------------------------
--------------------------------------------------------------------------------
--------------------------------------------------------------------------------
--------------------------------------------------------------------------------
--------------------------------------------------------------------------------
--------------------------------------------------------------------------------
--------------------------------------------------------------------------------
------------------------------
>JQ796456.1 Erwinia amylovora strain NW2-1 CRISPR1 repeat region
GTGTTCCCCGCGTGAGCGGGGATAAACCGTTATTCATGAGCCTTTTTATCTTCGCGGCATGGTGTTCCCCGCGTGAGCGG
GGATAAACCGGTAAATAGCAAAATGATAAATAATTTATCAATGTGTTCCCCGCGTGAGCGGGGATAAACCGCTATGCAGA
AGCGGAGGGCGGCGAGTGATGGAGTGTTCCCCGCGTGAGCGGGGATAAACCGAGCATCTCGGGAACTGTGTTTTTTGTAT
AAAAGTGTTCCCCGCGTGAGCGGGGATAAACCGAAGATGCTTTGACATTAATTATCTCCATAAAAGTGTTCCCCGCGTGA
GCGGGGATAAACCGCAAGCGATCAACCTGTTTTTCAGTAGGTTTAAGTGTTCCCCGCGTGAGCGGGGATAAACCGGATTG
CGCATGAGCACTGAAATTGTTCACAGCGTGTTCCCCGCGTGAGCGGGGATAAACCGGATTGCGCATGAGCACTGAAATTG
TTCACAGCGTGTTCCCCGCGTGAGCGGGGATAAACCGACAAAAGACAACACCCCCCTTACCCCCCCACGGTGTTCCCCGC
GTGAGCGGGGATAAACCGCAGGTATTTCGGATAGCCGGTTGTCTCGGCGGGTGTTCCCCGCGTGAGCGGGGATAAACCGA
CTGAAATTTAAAATCACCGCTAACCCGCCAGGTGTTCCCCGCGTGAGCGGGGATAAACCGGGCGATGAGGGAGTACGCGG
AGCGGCAGGGTAGTGTTCCCCGCGTGAGCGGGGATAAACCGAAAAGCCAACCGCCCGCCCGTAATAAACCTGAGTGTTCC
CCGCGTGAGCGGGGATAAACCGGTTGCAGAGACTTAAAGATCGTCTGCTAGTTAGTGTTCCCCGCGTGAGCGGGGATAAA
CCGTAAATGGTTGTCCGTTCTTGGCGCAGACGGCTGTGTTCCCCGCGTGAGCGGGGATAAACCGTAAAGGAGCATGCTTA
TACAACTGACAAAATCGTGTTCCCCGCATGAGCGGGGATAAACCGAGATTTGGCGGAAATGTCGGCGGAGATGCCCCGTG
TTCCCCGCGTGAGCGGGGATAAACCGAAATGTCCTGTGGCTCGGCCCGATGCTGCAATGTGTTCCCCGCGTGAGCGGGGA
TAAACCGGAGATCATTCTCATCCCTCATGTTTTCCAGGAGTGTTCCCCGCGTGAGCGGGGATAAACCAATTGTAAAATCC
TCTCCGCCAAATTTGATTACGTGTTCCCCGCGTGAGCGGGGATAAACCGAAACTCTCGCATACATGGACGGAATTTAACG
AGTGTTCCCCGCGTGAGCGGGGATAAACCGACGATTTGCCTGAAACCTCAACGAAGTTCGACGTGTTCCCCGCGTGAGCG
GGGATAAACCGCTGATGGCGTCACGAGCCATACGGAATGTGACGTGTTCCCCGCGTGAGCGGGGATAAACCGCAAAAATT
TGCGCATGTCATCTATCTTTTTTTGTGTTCCCCGCGTGAGCGGGGATAAACCGCCCTCGGGGAGGGCTTTGCGTTGTTAC
TCAGAGTGTTCCCCGCGTGAGCGGGGATAAACCGGTTACGTTGAATGTATCGTTGGATGTGATTAAGTGTTCCCCGCGTG
AGCGGGGATAAACCGTACATCGAACAATGCCAATTGTTGACGTTCTTGTGTTCCCCGCGTGAGCGGGGATAAACCGCCGC
GAAAATCCGCAGTGAGCTGGCAATGAGCGTGTTCCCCGCGTTAGCGGGGATAAACCGGCTGTCTATCTGGGCTGCCTCTA
TCCAGCAATGTGTTCCCCGCGTGAGCGGGGATAAACCGACTTCGGTGAGAATGTCGAATTGCCACCAGATGTGTTCCCCG
CGTGAGCGGGGATAAACCATTGAATCAGAGTCTTTCAGGGACGATGTTTTCGTGTTCCCCGCGTGAGCGGGGATAAACCG
TGAAGCAGCCAGAATCCCATCCGGCCTTTATCGTGTTCCCCGCGTGAGCGGGGATAAACCGGCTTTTGTACCCTTTACAG
TCAACGTACTGCTGTGTTCCCCGCGTGAGCGGGGATAAACCGAGATTGAGATCTTATCAACGGACTCTGACGCCGTGTTC
CCCGCGTGAGCAGGGATAAACCGTTTCTTCACACACAACGGTGAGGGCATTGTCTGTGTTCCCCGCGTGAGCGTGGATAA
ACCGTGATAAAGTAACGTTCCGAATGGCGCGTGATGG-GTTCCCCGCTGGAT------AAACCG----------------
--------------------------------------------------------------------------------
--------------------------------------------------------------------------------
--------------------------------------------------------------------------------
--------------------------------------------------------------------------------
--------------------------------------------------------------------------------
--------------------------------------------------------------------------------
--------------------------------------------------------------------------------
--------------------------------------------------------------------------------
--------------------------------------------------------------------------------
--------------------------------------------------------------------------------
--------------------------------------------------------------------------------
--------------------------------------------------------------------------------
--------------------------------------------------------------------------------
--------------------------------------------------------------------------------
--------------------------------------------------------------------------------
--------------------------------------------------------------------------------
--------------------------------------------------------------------------------
--------------------------------------------------------------------------------
--------------------------------------------------------------------------------
--------------------------------------------------------------------------------
--------------------------------------------------------------------------------
--------------------------------------------------------------------------------
--------------------------------------------------------------------------------
--------------------------------------------------------------------------------
--------------------------------------------------------------------------------
--------------------------------------------------------------------------------
--------------------------------------------------------------------------------
--------------------------------------------------------------------------------
--------------------------------------------------------------------------------
--------------------------------------------------------------------------------
--------------------------------------------------------------------------------
--------------------------------------------------------------------------------
--------------------------------------------------------------------------------
--------------------------------------------------------------------------------
--------------------------------------------------------------------------------
--------------------------------------------------------------------------------
--------------------------------------------------------------------------------
--------------------------------------------------------------------------------
--------------------------------------------------------------------------------
--------------------------------------------------------------------------------
--------------------------------------------------------------------------------
--------------------------------------------------------------------------------
--------------------------------------------------------------------------------
--------------------------------------------------------------------------------
--------------------------------------------------------------------------------
--------------------------------------------------------------------------------
--------------------------------------------------------------------------------
--------------------------------------------------------------------------------
------------------------------
>KR361326.1 Erwinia amylovora strain 347 CRISPR1 repeat region
GTGTTCCCCGCGTGAGCGGGGATAAACCGTTATTCATGAGCCTTTTTATCTTCGCGGCATGGTGTTCCCCGCGTGAGCGG
GGATAAACCGGTAAATAGCAAAATGATAAATAATTTATCAATGTGTTCCCCGCGTGAGCGGGGATAAACCGCTATGCAGA
AGCGGAGGGCGGCGAGTGATGGAGTGTTCCCCGCGTGAGCGGGGATAAACCGAGCATCTCGGGAACTGTGTTTTTTGTAT
AAAAGTGTTCCCCGCGTGAGCGGGGATAAACCGAAGATGCTTTGACATTAATTATCTCCATAAAAGTGTTCCCCGCGTGA
GCGGGGATAAACCGCAAGCGATCAACCTGTTTTTCAGTAGGTTTAAGTGTTCCCCGCGTGAGCGGGGATAAACCGGATTG
CGCATGAGCACTGAAATTGTTCACAGCGTGTTCCCCGCGTGAGCGGGGATAAACCGGATTGCGCATGAGCACTGAAATTG
TTCACAGCGTGTTCCCCGCGTGAGCGGGGATAAACCGACAAAAGACAACACCCCCCTTACCCCCCCACGGTGTTCCCCGC
GTGAGCGGGGATAAACCGCAGGTATTTCGGATAGCCGGTTGTCTCGGCGGGTGTTCCCCGCGTGAGCGGGGATAAACCGA
CTGAAATTTAAAATCACCGCTAACCCGCCAGGTGTTCCCCGCGTGAGCGGGGATAAACCGGGCGATGAGGGAGTACGCGG
AGCGGCAGGGTAGTGTTCCCCGCGTGAGCGGGGATAAACCGAAAAGCCAACCGCCCGCCCGTAATAAACCTGAGTGTTCC
CCGCGTGAGCGGGGATAAACCGGTTGCAGAGACTTAAAGATCGTCTGCTAGTTAGTGTTCCCCGCGTGAGCGGGGATAAA
CCGTAAATGGTTGTCCGTTCTTGGCGCAGACGGCTGTGTTCCCCGCGTGAGCGGGGATAAACCGTAAAGGAGCATGCTTA
TACAACTGACAAAATCGTGTTCCCCGCATGAGCGGGGATAAACCGAGATTTGGCGGAAATGTCGGCGGAGATGCCCCGTG
TTCCCCGCGTGAGCGGGGATAAACCGAAATGTCCTGTGGCTCGGCCCGATGCTGCAATGTGTTCCCCGCGTGAGCGGGGA
TAAACCGGAGATCATTCTCATCCCTCATGTTTTCCAGGAGTGTTCCCCGCGTGAGCGGGGATAAACCAATTGTAAAATCC
TCTCCGCCAAATTTGATTACGTGTTCCCCGCGTGAGCGGGGATAAACCGAAACTCTCGCATACATGGACGGAATTTAACG
AGTGTTCCCCGCGTGAGCGGGGATAAACCGACGATTTGCCTGAAACCTCAACGAAGTTCGACGTGTTCCCCGCGTGAGCG
GGGATAAACCGCTGATGGCGTCACGAGCCATACGGAATGTGACGTGTTCCCCGCGTGAGCGGGGATAAACCGCAAAAATT
TGCGCATGTCATCTATCTTTTTTTGTGTTCCCCGCGTGAGCGGGGATAAACCGCCCTCGGGGAGGGCTTTGCGTTGTTAC
TCAGAGTGTTCCCCGCGTGAGCGGGGATAAACCGGTTACGTTGAATGTATCGTTGGATGTGATTAAGTGTTCCCCGCGTG
AGCGGGGATAAACCGTACATCGAACAATGCCAATTGTTGACGTTCTTGTGTTCCCCGCGTGAGCGGGGATAAACCGCCGC
GAAAATCCGCAGTGAGCTGGCAATGAGCGTGTTCCCCGCGTTAGCGGGGATAAACCGGCTGTCTATCTGGGCTGCCTCTA
TCCAGCAATGTGTTCCCCGCGTGAGCGGGGATAAACCGACTTCGGTGAGAATGTCGAATTGCCACCAGATGTGTTCCCCG
CGTGAGCGGGGATAAACCATTGAATCAGAGTCTTTCAGGGACGATGTTTTCGTGTTCCCCGCGTGAGCGGGGATAAACCG
TGAAGCAGCCAGAATCCCATCCGGCCTTTATCGTGTTCCCCGCGTGAGCGGGGATAAACCGGCTTTTGTACCCTTTACAG
TCAACGTACTGCTGTGTTCCCCGCGTGAGCGGGGATAAACCGAGATTGAGATCTTATCAACGGACTCTGACGCCGTGTTC
CCCGCGTGAGCAGGGATAAACCGTTTCTTCACACACAACGGTGAGGGCATTGTCTGTGTTCCCCGCGTGAGCGTGGATAA
ACCGTGATAAAGTAACGTTCCGAATGGCGCGTGATG--------------------------------------------
--------------------------------------------------------------------------------
--------------------------------------------------------------------------------
--------------------------------------------------------------------------------
--------------------------------------------------------------------------------
--------------------------------------------------------------------------------
--------------------------------------------------------------------------------
--------------------------------------------------------------------------------
--------------------------------------------------------------------------------
--------------------------------------------------------------------------------
--------------------------------------------------------------------------------
--------------------------------------------------------------------------------
--------------------------------------------------------------------------------
--------------------------------------------------------------------------------
--------------------------------------------------------------------------------
--------------------------------------------------------------------------------
--------------------------------------------------------------------------------
--------------------------------------------------------------------------------
--------------------------------------------------------------------------------
--------------------------------------------------------------------------------
--------------------------------------------------------------------------------
--------------------------------------------------------------------------------
--------------------------------------------------------------------------------
--------------------------------------------------------------------------------
--------------------------------------------------------------------------------
--------------------------------------------------------------------------------
--------------------------------------------------------------------------------
--------------------------------------------------------------------------------
--------------------------------------------------------------------------------
--------------------------------------------------------------------------------
--------------------------------------------------------------------------------
--------------------------------------------------------------------------------
--------------------------------------------------------------------------------
--------------------------------------------------------------------------------
--------------------------------------------------------------------------------
--------------------------------------------------------------------------------
--------------------------------------------------------------------------------
--------------------------------------------------------------------------------
--------------------------------------------------------------------------------
--------------------------------------------------------------------------------
--------------------------------------------------------------------------------
--------------------------------------------------------------------------------
--------------------------------------------------------------------------------
--------------------------------------------------------------------------------
--------------------------------------------------------------------------------
--------------------------------------------------------------------------------
--------------------------------------------------------------------------------
--------------------------------------------------------------------------------
--------------------------------------------------------------------------------
------------------------------
>KR361327.1 Erwinia amylovora strain 632a CRISPR1 repeat region
GTGTTCCCCGCGTGAGCGGGGATAAACCGTTATTCATGAGCCTTTTTATCTTCGCGGCATGGTGTTCCCCGCGTGAGCGG
GGATAAACCGGTAAATAGCAAAATGATAAATAATTTATCAATGTGTTCCCCGCGTGAGCGGGGATAAACCGCTATGCAGA
AGCGGAGGGCGGCGAGTGATGGAGTGTTCCCCGCGTGAGCGGGGATAAACCGAGCATCTCGGGAACTGTGTTTTTTGTAT
AAAAGTGTTCCCCGCGTGAGCGGGGATAAACCGAAGATGCTTTGACATTAATTATCTCCATAAAAGTGTTCCCCGCGTGA
GCGGGGATAAACCGCAAGCGATCAACCTGTTTTTCAGTAGGTTTAAGTGTTCCCCGCGTGAGCGGGGATAAACCGGATTG
CGCATGAGCACTGAAATTGTTCACAGCGTGTTCCCCGCGTGAGCGGGGATAAACCGGATTGCGCATGAGCACTGAAATTG
TTCACAGCGTGTTCCCCGCGTGAGCGGGGATAAACCGACAAAAGACAACACCCCCCTTACCCCCCCACGGTGTTCCCCGC
GTGAGCGGGGATAAACCGCAGGTATTTCGGATAGCCGGTTGTCTCGGCGGGTGTTCCCCGCGTGAGCGGGGATAAACCGA
CTGAAATTTAAAATCACCGCTAACCCGCCAGGTGTTCCCCGCGTGAGCGGGGATAAACCGGGCGATGAGGGAGTACGCGG
AGCGGCAGGGTAGTGTTCCCCGCGTGAGCGGGGATAAACCGAAAAGCCAACCGCCCGCCCGTAATAAACCTGAGTGTTCC
CCGCGTGAGCGGGGATAAACCGGTTGCAGAGACTTAAAGATCGTCTGCTAGTTAGTGTTCCCCGCGTGAGCGGGGATAAA
CCGTAAATGGTTGTCCGTTCTTGGCGCAGACGGCTGTGTTCCCCGCGTGAGCGGGGATAAACCGTAAAGGAGCATGCTTA
TACAACTGACAAAATCGTGTTCCCCGCATGAGCGGGGATAAACCGAGATTTGGCGGAAATGTCGGCGGAGATGCCCCGTG
TTCCCCGCGTGAGCGGGGATAAACCGAAATGTCCTGTGGCTCGGCCCGATGCTGCAATGTGTTCCCCGCGTGAGCGGGGA
TAAACCGGAGATCATTCTCATCCCTCATGTTTTCCAGGAGTGTTCCCCGCGTGAGCGGGGATAAACCAATTGTAAAATCC
TCTCCGCCAAATTTGATTACGTGTTCCCCGCGTGAGCGGGGATAAACCGAAACTCTCGCATACATGGACGGAATTTAACG
AGTGTTCCCCGCGTGAGCGGGGATAAACCGACGATTTGCCTGAAACCTCAACGAAGTTCGACGTGTTCCCCGCGTGAGCG
GGGATAAACCGCTGATGGCGTCACGAGCCATACGGAATGTGACGTGTTCCCCGCGTGAGCGGGGATAAACCGCAAAAATT
TGCGCATGTCATCTATCTTTTTTTGTGTTCCCCGCGTGAGCGGGGATAAACCGCCCTCGGGGAGGGCTTTGCGTTGTTAC
TCAGAGTGTTCCCCGCGTGAGCGGGGATAAACCGGTTACGTTGAATGTATCGTTGGATGTGATTAAGTGTTCCCCGCGTG
AGCGGGGATAAACCGTACATCGAACAATGCCAATTGTTGACGTTCTTGTGTTCCCCGCGTGAGCGGGGATAAACCGCCGC
GAAAATCCGCAGTGAGCTGGCAATGAGCGTGTTCCCCGCGTTAGCGGGGATAAACCGGCTGTCTATCTGGGCTGCCTCTA
TCCAGCAATGTGTTCCCCGCGTGAGCGGGGATAAACCGACTTCGGTGAGAATGTCGAATTGCCACCAGATGTGTTCCCCG
CGTGAGCGGGGATAAACCATTGAATCAGAGTCTTTCAGGGACGATGTTTTCGTGTTCCCCGCGTGAGCGGGGATAAACCG
TGAAGCAGCCAGAATCCCATCCGGCCTTTATCGTGTTCCCCGCGTGAGCGGGGATAAACCGGCTTTTGTACCCTTTACAG
TCAACGTACTGCTGTGTTCCCCGCGTGAGCGGGGATAAACCGAGATTGAGATCTTATCAACGGACTCTGACGCCGTGTTC
CCCGCGTGAGCAGGGATAAACCGTTTCTTCACACACAACGGTGAGGGCATTGTCTGTGTTCCCCGCGTGAGCGTGGATAA
ACCGTGATAAAGTAACGTTCCGAATGGCGCGTGATG--------------------------------------------
--------------------------------------------------------------------------------
--------------------------------------------------------------------------------
--------------------------------------------------------------------------------
--------------------------------------------------------------------------------
--------------------------------------------------------------------------------
--------------------------------------------------------------------------------
--------------------------------------------------------------------------------
--------------------------------------------------------------------------------
--------------------------------------------------------------------------------
--------------------------------------------------------------------------------
--------------------------------------------------------------------------------
--------------------------------------------------------------------------------
--------------------------------------------------------------------------------
--------------------------------------------------------------------------------
--------------------------------------------------------------------------------
--------------------------------------------------------------------------------
--------------------------------------------------------------------------------
--------------------------------------------------------------------------------
--------------------------------------------------------------------------------
--------------------------------------------------------------------------------
--------------------------------------------------------------------------------
--------------------------------------------------------------------------------
--------------------------------------------------------------------------------
--------------------------------------------------------------------------------
--------------------------------------------------------------------------------
--------------------------------------------------------------------------------
--------------------------------------------------------------------------------
--------------------------------------------------------------------------------
--------------------------------------------------------------------------------
--------------------------------------------------------------------------------
--------------------------------------------------------------------------------
--------------------------------------------------------------------------------
--------------------------------------------------------------------------------
--------------------------------------------------------------------------------
--------------------------------------------------------------------------------
--------------------------------------------------------------------------------
--------------------------------------------------------------------------------
--------------------------------------------------------------------------------
--------------------------------------------------------------------------------
--------------------------------------------------------------------------------
--------------------------------------------------------------------------------
--------------------------------------------------------------------------------
--------------------------------------------------------------------------------
--------------------------------------------------------------------------------
--------------------------------------------------------------------------------
--------------------------------------------------------------------------------
--------------------------------------------------------------------------------
--------------------------------------------------------------------------------
------------------------------
>KR361328.1 Erwinia amylovora strain 624a CRISPR1 repeat region
GTGTTCCCCGCGTGAGCGGGGATAAACCGTTATTCATGAGCCTTTTTATCTTCGCGGCATGGTGTTCCCCGCGTGAGCGG
GGATAAACCGGTAAATAGCAAAATGATAAATAATTTATCAATGTGTTCCCCGCGTGAGCGGGGATAAACCGCTATGCAGA
AGCGGAGGGCGGCGAGTGATGGAGTGTTCCCCGCGTGAGCGGGGATAAACCGAGCATCTCGGGAACTGTGTTTTTTGTAT
AAAAGTGTTCCCCGCGTGAGCGGGGATAAACCGAAGATGCTTTGACATTAATTATCTCCATAAAAGTGTTCCCCGCGTGA
GCGGGGATAAACCGCAAGCGATCAACCTGTTTTTCAGTAGGTTTAAGTGTTCCCCGCGTGAGCGGGGATAAACCGGATTG
CGCATGAGCACTGAAATTGTTCACAGCGTGTTCCCCGCGTGAGCGGGGATAAACCGGATTGCGCATGAGCACTGAAATTG
TTCACAGCGTGTTCCCCGCGTGAGCGGGGATAAACCGACAAAAGACAACACCCCCCTTACCCCCCCACGGTGTTCCCCGC
GTGAGCGGGGATAAACCGCAGGTATTTCGGATAGCCGGTTGTCTCGGCGGGTGTTCCCCGCGTGAGCGGGGATAAACCGA
CTGAAATTTAAAATCACCGCTAACCCGCCAGGTGTTCCCCGCGTGAGCGGGGATAAACCGGGCGATGAGGGAGTACGCGG
AGCGGCAGGGTAGTGTTCCCCGCGTGAGCGGGGATAAACCGAAAAGCCAACCGCCCGCCCGTAATAAACCTGAGTGTTCC
CCGCGTGAGCGGGGATAAACCGGTTGCAGAGACTTAAAGATCGTCTGCTAGTTAGTGTTCCCCGCGTGAGCGGGGATAAA
CCGTAAATGGTTGTCCGTTCTTGGCGCAGACGGCTGTGTTCCCCGCGTGAGCGGGGATAAACCGTAAAGGAGCATGCTTA
TACAACTGACAAAATCGTGTTCCCCGCATGAGCGGGGATAAACCGAGATTTGGCGGAAATGTCGGCGGAGATGCCCCGTG
TTCCCCGCGTGAGCGGGGATAAACCGAAATGTCCTGTGGCTCGGCCCGATGCTGCAATGTGTTCCCCGCGTGAGCGGGGA
TAAACCGGAGATCATTCTCATCCCTCATGTTTTCCAGGAGTGTTCCCCGCGTGAGCGGGGATAAACCAATTGTAAAATCC
TCTCCGCCAAATTTGATTACGTGTTCCCCGCGTGAGCGGGGATAAACCGAAACTCTCGCATACATGGACGGAATTTAACG
AGTGTTCCCCGCGTGAGCGGGGATAAACCGACGATTTGCCTGAAACCTCAACGAAGTTCGACGTGTTCCCCGCGTGAGCG
GGGATAAACCGCTGATGGCGTCACGAGCCATACGGAATGTGACGTGTTCCCCGCGTGAGCGGGGATAAACCGCAAAAATT
TGCGCATGTCATCTATCTTTTTTTGTGTTCCCCGCGTGAGCGGGGATAAACCGCCCTCGGGGAGGGCTTTGCGTTGTTAC
TCAGAGTGTTCCCCGCGTGAGCGGGGATAAACCGGTTACGTTGAATGTATCGTTGGATGTGATTAAGTGTTCCCCGCGTG
AGCGGGGATAAACCGTACATCGAACAATGCCAATTGTTGACGTTCTTGTGTTCCCCGCGTGAGCGGGGATAAACCGCCGC
GAAAATCCGCAGTGAGCTGGCAATGAGCGTGTTCCCCGCGTTAGCGGGGATAAACCGGCTGTCTATCTGGGCTGCCTCTA
TCCAGCAATGTGTTCCCCGCGTGAGCGGGGATAAACCGACTTCGGTGAGAATGTCGAATTGCCACCAGATGTGTTCCCCG
CGTGAGCGGGGATAAACCATTGAATCAGAGTCTTTCAGGGACGATGTTTTCGTGTTCCCCGCGTGAGCGGGGATAAACCG
TGAAGCAGCCAGAATCCCATCCGGCCTTTATCGTGTTCCCCGCGTGAGCGGGGATAAACCGGCTTTTGTACCCTTTACAG
TCAACGTACTGCTGTGTTCCCCGCGTGAGCGGGGATAAACCGAGATTGAGATCTTATCAACGGACTCTGACGCCGTGTTC
CCCGCGTGAGCAGGGATAAACCGTTTCTTCACACACAACGGTGAGGGCATTGTCTGTGTTCCCCGCGTGAGCGTGGATAA
ACCGTGATAAAGTAACGTTCCGAATGGCGCGTGATG--------------------------------------------
--------------------------------------------------------------------------------
--------------------------------------------------------------------------------
--------------------------------------------------------------------------------
--------------------------------------------------------------------------------
--------------------------------------------------------------------------------
--------------------------------------------------------------------------------
--------------------------------------------------------------------------------
--------------------------------------------------------------------------------
--------------------------------------------------------------------------------
--------------------------------------------------------------------------------
--------------------------------------------------------------------------------
--------------------------------------------------------------------------------
--------------------------------------------------------------------------------
--------------------------------------------------------------------------------
--------------------------------------------------------------------------------
--------------------------------------------------------------------------------
--------------------------------------------------------------------------------
--------------------------------------------------------------------------------
--------------------------------------------------------------------------------
--------------------------------------------------------------------------------
--------------------------------------------------------------------------------
--------------------------------------------------------------------------------
--------------------------------------------------------------------------------
--------------------------------------------------------------------------------
--------------------------------------------------------------------------------
--------------------------------------------------------------------------------
--------------------------------------------------------------------------------
--------------------------------------------------------------------------------
--------------------------------------------------------------------------------
--------------------------------------------------------------------------------
--------------------------------------------------------------------------------
--------------------------------------------------------------------------------
--------------------------------------------------------------------------------
--------------------------------------------------------------------------------
--------------------------------------------------------------------------------
--------------------------------------------------------------------------------
--------------------------------------------------------------------------------
--------------------------------------------------------------------------------
--------------------------------------------------------------------------------
--------------------------------------------------------------------------------
--------------------------------------------------------------------------------
--------------------------------------------------------------------------------
--------------------------------------------------------------------------------
--------------------------------------------------------------------------------
--------------------------------------------------------------------------------
--------------------------------------------------------------------------------
--------------------------------------------------------------------------------
--------------------------------------------------------------------------------
------------------------------
>KR361329.1 Erwinia amylovora strain 615a CRISPR1 repeat region
GTGTTCCCCGCGTGAGCGGGGATAAACCGTTATTCATGAGCCTTTTTATCTTCGCGGCATGGTGTTCCCCGCGTGAGCGG
GGATAAACCGGTAAATAGCAAAATGATAAATAATTTATCAATGTGTTCCCCGCGTGAGCGGGGATAAACCGCTATGCAGA
AGCGGAGGGCGGCGAGTGATGGAGTGTTCCCCGCGTGAGCGGGGATAAACCGAGCATCTCGGGAACTGTGTTTTTTGTAT
AAAAGTGTTCCCCGCGTGAGCGGGGATAAACCGAAGATGCTTTGACATTAATTATCTCCATAAAAGTGTTCCCCGCGTGA
GCGGGGATAAACCGCAAGCGATCAACCTGTTTTTCAGTAGGTTTAAGTGTTCCCCGCGTGAGCGGGGATAAACCGGATTG
CGCATGAGCACTGAAATTGTTCACAGCGTGTTCCCCGCGTGAGCGGGGATAAACCGGATTGCGCATGAGCACTGAAATTG
TTCACAGCGTGTTCCCCGCGTGAGCGGGGATAAACCGACAAAAGACAACACCCCCCTTACCCCCCCACGGTGTTCCCCGC
GTGAGCGGGGATAAACCGCAGGTATTTCGGATAGCCGGTTGTCTCGGCGGGTGTTCCCCGCGTGAGCGGGGATAAACCGA
CTGAAATTTAAAATCACCGCTAACCCGCCAGGTGTTCCCCGCGTGAGCGGGGATAAACCGGGCGATGAGGGAGTACGCGG
AGCGGCAGGGTAGTGTTCCCCGCGTGAGCGGGGATAAACCGAAAAGCCAACCGCCCGCCCGTAATAAACCTGAGTGTTCC
CCGCGTGAGCGGGGATAAACCGGTTGCAGAGACTTAAAGATCGTCTGCTAGTTAGTGTTCCCCGCGTGAGCGGGGATAAA
CCGTAAATGGTTGTCCGTTCTTGGCGCAGACGGCTGTGTTCCCCGCGTGAGCGGGGATAAACCGTAAAGGAGCATGCTTA
TACAACTGACAAAATCGTGTTCCCCGCATGAGCGGGGATAAACCGAGATTTGGCGGAAATGTCGGCGGAGATGCCCCGTG
TTCCCCGCGTGAGCGGGGATAAACCGAAATGTCCTGTGGCTCGGCCCGATGCTGCAATGTGTTCCCCGCGTGAGCGGGGA
TAAACCGGAGATCATTCTCATCCCTCATGTTTTCCAGGAGTGTTCCCCGCGTGAGCGGGGATAAACCAATTGTAAAATCC
TCTCCGCCAAATTTGATTACGTGTTCCCCGCGTGAGCGGGGATAAACCGAAACTCTCGCATACATGGACGGAATTTAACG
AGTGTTCCCCGCGTGAGCGGGGATAAACCGACGATTTGCCTGAAACCTCAACGAAGTTCGACGTGTTCCCCGCGTGAGCG
GGGATAAACCGCTGATGGCGTCACGAGCCATACGGAATGTGACGTGTTCCCCGCGTGAGCGGGGATAAACCGCAAAAATT
TGCGCATGTCATCTATCTTTTTTTGTGTTCCCCGCGTGAGCGGGGATAAACCGCCCTCGGGGAGGGCTTTGCGTTGTTAC
TCAGAGTGTTCCCCGCGTGAGCGGGGATAAACCGGTTACGTTGAATGTATCGTTGGATGTGATTAAGTGTTCCCCGCGTG
AGCGGGGATAAACCGTACATCGAACAATGCCAATTGTTGACGTTCTTGTGTTCCCCGCGTGAGCGGGGATAAACCGCCGC
GAAAATCCGCAGTGAGCTGGCAATGAGCGTGTTCCCCGCGTTAGCGGGGATAAACCGGCTGTCTATCTGGGCTGCCTCTA
TCCAGCAATGTGTTCCCCGCGTGAGCGGGGATAAACCGACTTCGGTGAGAATGTCGAATTGCCACCAGATGTGTTCCCCG
CGTGAGCGGGGATAAACCATTGAATCAGAGTCTTTCAGGGACGATGTTTTCGTGTTCCCCGCGTGAGCGGGGATAAACCG
TGAAGCAGCCAGAATCCCATCCGGCCTTTATCGTGTTCCCCGCGTGAGCGGGGATAAACCGGCTTTTGTACCCTTTACAG
TCAACGTACTGCTGTGTTCCCCGCGTGAGCGGGGATAAACCGAGATTGAGATCTTATCAACGGACTCTGACGCCGTGTTC
CCCGCGTGAGCAGGGATAAACCGTTTCTTCACACACAACGGTGAGGGCATTGTCTGTGTTCCCCGCGTGAGCGTGGATAA
ACCGTGATAAAGTAACGTTCCGAATGGCGCGTGATG--------------------------------------------
--------------------------------------------------------------------------------
--------------------------------------------------------------------------------
--------------------------------------------------------------------------------
--------------------------------------------------------------------------------
--------------------------------------------------------------------------------
--------------------------------------------------------------------------------
--------------------------------------------------------------------------------
--------------------------------------------------------------------------------
--------------------------------------------------------------------------------
--------------------------------------------------------------------------------
--------------------------------------------------------------------------------
--------------------------------------------------------------------------------
--------------------------------------------------------------------------------
--------------------------------------------------------------------------------
--------------------------------------------------------------------------------
--------------------------------------------------------------------------------
--------------------------------------------------------------------------------
--------------------------------------------------------------------------------
--------------------------------------------------------------------------------
--------------------------------------------------------------------------------
--------------------------------------------------------------------------------
--------------------------------------------------------------------------------
--------------------------------------------------------------------------------
--------------------------------------------------------------------------------
--------------------------------------------------------------------------------
--------------------------------------------------------------------------------
--------------------------------------------------------------------------------
--------------------------------------------------------------------------------
--------------------------------------------------------------------------------
--------------------------------------------------------------------------------
--------------------------------------------------------------------------------
--------------------------------------------------------------------------------
--------------------------------------------------------------------------------
--------------------------------------------------------------------------------
--------------------------------------------------------------------------------
--------------------------------------------------------------------------------
--------------------------------------------------------------------------------
--------------------------------------------------------------------------------
--------------------------------------------------------------------------------
--------------------------------------------------------------------------------
--------------------------------------------------------------------------------
--------------------------------------------------------------------------------
--------------------------------------------------------------------------------
--------------------------------------------------------------------------------
--------------------------------------------------------------------------------
--------------------------------------------------------------------------------
--------------------------------------------------------------------------------
--------------------------------------------------------------------------------
------------------------------
>KR361330.1 Erwinia amylovora strain 173 CRISPR1 repeat region
GTGTTCCCCGCGTGAGCGGGGATAAACCGTTATTCATGAGCCTTTTTATCTTCGCGGCATGGTGTTCCCCGCGTGAGCGG
GGATAAACCGGTAAATAGCAAAATGATAAATAATTTATCAATGTGTTCCCCGCGTGAGCGGGGATAAACCGCTATGCAGA
AGCGGAGGGCGGCGAGTGATGGAGTGTTCCCCGCGTGAGCGGGGATAAACCGAGCATCTCGGGAACTGTGTTTTTTGTAT
AAAAGTGTTCCCCGCGTGAGCGGGGATAAACCGAAGATGCTTTGACATTAATTATCTCCATAAAAGTGTTCCCCGCGTGA
GCGGGGATAAACCGCAAGCGATCAACCTGTTTTTCAGTAGGTTTAAGTGTTCCCCGCGTGAGCGGGGATAAACCGGATTG
CGCATGAGCACTGAAATTGTTCACAGCGTGTTCCCCGCGTGAGCGGGGATAAACCGGATTGCGCATGAGCACTGAAATTG
TTCACAGCGTGTTCCCCGCGTGAGCGGGGATAAACCGACAAAAGACAACACCCCCCTTACCCCCCCACGGTGTTCCCCGC
GTGAGCGGGGATAAACCGCAGGTATTTCGGATAGCCGGTTGTCTCGGCGGGTGTTCCCCGCGTGAGCGGGGATAAACCGA
CTGAAATTTAAAATCACCGCTAACCCGCCAGGTGTTCCCCGCGTGAGCGGGGATAAACCGGGCGATGAGGGAGTACGCGG
AGCGGCAGGGTAGTGTTCCCCGCGTGAGCGGGGATAAACCGAAAAGCCAACCGCCCGCCCGTAATAAACCTGAGTGTTCC
CCGCGTGAGCGGGGATAAACCGGTTGCAGAGACTTAAAGATCGTCTGCTAGTTAGTGTTCCCCGCGTGAGCGGGGATAAA
CCGTAAATGGTTGTCCGTTCTTGGCGCAGACGGCTGTGTTCCCCGCGTGAGCGGGGATAAACCGTAAAGGAGCATGCTTA
TACAACTGACAAAATCGTGTTCCCCGCATGAGCGGGGATAAACCGAGATTTGGCGGAAATGTCGGCGGAGATGCCCCGTG
TTCCCCGCGTGAGCGGGGATAAACCGAAATGTCCTGTGGCTCGGCCCGATGCTGCAATGTGTTCCCCGCGTGAGCGGGGA
TAAACCGGAGATCATTCTCATCCCTCATGTTTTCCAGGAGTGTTCCCCGCGTGAGCGGGGATAAACCAATTGTAAAATCC
TCTCCGCCAAATTTGATTACGTGTTCCCCGCGTGAGCGGGGATAAACCGAAACTCTCGCATACATGGACGGAATTTAACG
AGTGTTCCCCGCGTGAGCGGGGATAAACCGACGATTTGCCTGAAACCTCAACGAAGTTCGACGTGTTCCCCGCGTGAGCG
GGGATAAACCGCTGATGGCGTCACGAGCCATACGGAATGTGACGTGTTCCCCGCGTGAGCGGGGATAAACCGCAAAAATT
TGCGCATGTCATCTATCTTTTTTTGTGTTCCCCGCGTGAGCGGGGATAAACCGCCCTCGGGGAGGGCTTTGCGTTGTTAC
TCAGAGTGTTCCCCGCGTGAGCGGGGATAAACCGGTTACGTTGAATGTATCGTTGGATGTGATTAAGTGTTCCCCGCGTG
AGCGGGGATAAACCGTACATCGAACAATGCCAATTGTTGACGTTCTTGTGTTCCCCGCGTGAGCGGGGATAAACCGCCGC
GAAAATCCGCAGTGAGCTGGCAATGAGCGTGTTCCCCGCGTTAGCGGGGATAAACCGGCTGTCTATCTGGGCTGCCTCTA
TCCAGCAATGTGTTCCCCGCGTGAGCGGGGATAAACCGACTTCGGTGAGAATGTCGAATTGCCACCAGATGTGTTCCCCG
CGTGAGCGGGGATAAACCATTGAATCAGAGTCTTTCAGGGACGATGTTTTCGTGTTCCCCGCGTGAGCGGGGATAAACCG
TGAAGCAGCCAGAATCCCATCCGGCCTTTATCGTGTTCCCCGCGTGAGCGGGGATAAACCGGCTTTTGTACCCTTTACAG
TCAACGTACTGCTGTGTTCCCCGCGTGAGCGGGGATAAACCGAGATTGAGATCTTATCAACGGACTCTGACGCCGTGTTC
CCCGCGTGAGCAGGGATAAACCGTTTCTTCACACACAACGGTGAGGGCATTGTCTGTGTTCCCCGCGTGAGCGTGGATAA
ACCGTGATAAAGTAACGTTCCGAATGGCGCGTGATG--------------------------------------------
--------------------------------------------------------------------------------
--------------------------------------------------------------------------------
--------------------------------------------------------------------------------
--------------------------------------------------------------------------------
--------------------------------------------------------------------------------
--------------------------------------------------------------------------------
--------------------------------------------------------------------------------
--------------------------------------------------------------------------------
--------------------------------------------------------------------------------
--------------------------------------------------------------------------------
--------------------------------------------------------------------------------
--------------------------------------------------------------------------------
--------------------------------------------------------------------------------
--------------------------------------------------------------------------------
--------------------------------------------------------------------------------
--------------------------------------------------------------------------------
--------------------------------------------------------------------------------
--------------------------------------------------------------------------------
--------------------------------------------------------------------------------
--------------------------------------------------------------------------------
--------------------------------------------------------------------------------
--------------------------------------------------------------------------------
--------------------------------------------------------------------------------
--------------------------------------------------------------------------------
--------------------------------------------------------------------------------
--------------------------------------------------------------------------------
--------------------------------------------------------------------------------
--------------------------------------------------------------------------------
--------------------------------------------------------------------------------
--------------------------------------------------------------------------------
--------------------------------------------------------------------------------
--------------------------------------------------------------------------------
--------------------------------------------------------------------------------
--------------------------------------------------------------------------------
--------------------------------------------------------------------------------
--------------------------------------------------------------------------------
--------------------------------------------------------------------------------
--------------------------------------------------------------------------------
--------------------------------------------------------------------------------
--------------------------------------------------------------------------------
--------------------------------------------------------------------------------
--------------------------------------------------------------------------------
--------------------------------------------------------------------------------
--------------------------------------------------------------------------------
--------------------------------------------------------------------------------
--------------------------------------------------------------------------------
--------------------------------------------------------------------------------
--------------------------------------------------------------------------------
------------------------------
>KR361331.1 Erwinia amylovora strain 174 CRISPR1 repeat region
GTGTTCCCCGCGTGAGCGGGGATAAACCGTTATTCATGAGCCTTTTTATCTTCGCGGCATGGTGTTCCCCGCGTGAGCGG
GGATAAACCGGTAAATAGCAAAATGATAAATAATTTATCAATGTGTTCCCCGCGTGAGCGGGGATAAACCGCTATGCAGA
AGCGGAGGGCGGCGAGTGATGGAGTGTTCCCCGCGTGAGCGGGGATAAACCGAGCATCTCGGGAACTGTGTTTTTTGTAT
AAAAGTGTTCCCCGCGTGAGCGGGGATAAACCGAAGATGCTTTGACATTAATTATCTCCATAAAAGTGTTCCCCGCGTGA
GCGGGGATAAACCGCAAGCGATCAACCTGTTTTTCAGTAGGTTTAAGTGTTCCCCGCGTGAGCGGGGATAAACCGGATTG
CGCATGAGCACTGAAATTGTTCACAGCGTGTTCCCCGCGTGAGCGGGGATAAACCGGATTGCGCATGAGCACTGAAATTG
TTCACAGCGTGTTCCCCGCGTGAGCGGGGATAAACCGACAAAAGACAACACCCCCCTTACCCCCCCACGGTGTTCCCCGC
GTGAGCGGGGATAAACCGCAGGTATTTCGGATAGCCGGTTGTCTCGGCGGGTGTTCCCCGCGTGAGCGGGGATAAACCGA
CTGAAATTTAAAATCACCGCTAACCCGCCAGGTGTTCCCCGCGTGAGCGGGGATAAACCGGGCGATGAGGGAGTACGCGG
AGCGGCAGGGTAGTGTTCCCCGCGTGAGCGGGGATAAACCGAAAAGCCAACCGCCCGCCCGTAATAAACCTGAGTGTTCC
CCGCGTGAGCGGGGATAAACCGGTTGCAGAGACTTAAAGATCGTCTGCTAGTTAGTGTTCCCCGCGTGAGCGGGGATAAA
CCGTAAATGGTTGTCCGTTCTTGGCGCAGACGGCTGTGTTCCCCGCGTGAGCGGGGATAAACCGTAAAGGAGCATGCTTA
TACAACTGACAAAATCGTGTTCCCCGCATGAGCGGGGATAAACCGAGATTTGGCGGAAATGTCGGCGGAGATGCCCCGTG
TTCCCCGCGTGAGCGGGGATAAACCGAAATGTCCTGTGGCTCGGCCCGATGCTGCAATGTGTTCCCCGCGTGAGCGGGGA
TAAACCGGAGATCATTCTCATCCCTCATGTTTTCCAGGAGTGTTCCCCGCGTGAGCGGGGATAAACCAATTGTAAAATCC
TCTCCGCCAAATTTGATTACGTGTTCCCCGCGTGAGCGGGGATAAACCGAAACTCTCGCATACATGGACGGAATTTAACG
AGTGTTCCCCGCGTGAGCGGGGATAAACCGACGATTTGCCTGAAACCTCAACGAAGTTCGACGTGTTCCCCGCGTGAGCG
GGGATAAACCGCTGATGGCGTCACGAGCCATACGGAATGTGACGTGTTCCCCGCGTGAGCGGGGATAAACCGCAAAAATT
TGCGCATGTCATCTATCTTTTTTTGTGTTCCCCGCGTGAGCGGGGATAAACCGCCCTCGGGGAGGGCTTTGCGTTGTTAC
TCAGAGTGTTCCCCGCGTGAGCGGGGATAAACCGGTTACGTTGAATGTATCGTTGGATGTGATTAAGTGTTCCCCGCGTG
AGCGGGGATAAACCGTACATCGAACAATGCCAATTGTTGACGTTCTTGTGTTCCCCGCGTGAGCGGGGATAAACCGCCGC
GAAAATCCGCAGTGAGCTGGCAATGAGCGTGTTCCCCGCGTTAGCGGGGATAAACCGGCTGTCTATCTGGGCTGCCTCTA
TCCAGCAATGTGTTCCCCGCGTGAGCGGGGATAAACCGACTTCGGTGAGAATGTCGAATTGCCACCAGATGTGTTCCCCG
CGTGAGCGGGGATAAACCATTGAATCAGAGTCTTTCAGGGACGATGTTTTCGTGTTCCCCGCGTGAGCGGGGATAAACCG
TGAAGCAGCCAGAATCCCATCCGGCCTTTATCGTGTTCCCCGCGTGAGCGGGGATAAACCGGCTTTTGTACCCTTTACAG
TCAACGTACTGCTGTGTTCCCCGCGTGAGCGGGGATAAACCGAGATTGAGATCTTATCAACGGACTCTGACGCCGTGTTC
CCCGCGTGAGCAGGGATAAACCGTTTCTTCACACACAACGGTGAGGGCATTGTCTGTGTTCCCCGCGTGAGCGTGGATAA
ACCGTGATAAAGTAACGTTCCGAATGGCGCGTGATG--------------------------------------------
--------------------------------------------------------------------------------
--------------------------------------------------------------------------------
--------------------------------------------------------------------------------
--------------------------------------------------------------------------------
--------------------------------------------------------------------------------
--------------------------------------------------------------------------------
--------------------------------------------------------------------------------
--------------------------------------------------------------------------------
--------------------------------------------------------------------------------
--------------------------------------------------------------------------------
--------------------------------------------------------------------------------
--------------------------------------------------------------------------------
--------------------------------------------------------------------------------
--------------------------------------------------------------------------------
--------------------------------------------------------------------------------
--------------------------------------------------------------------------------
--------------------------------------------------------------------------------
--------------------------------------------------------------------------------
--------------------------------------------------------------------------------
--------------------------------------------------------------------------------
--------------------------------------------------------------------------------
--------------------------------------------------------------------------------
--------------------------------------------------------------------------------
--------------------------------------------------------------------------------
--------------------------------------------------------------------------------
--------------------------------------------------------------------------------
--------------------------------------------------------------------------------
--------------------------------------------------------------------------------
--------------------------------------------------------------------------------
--------------------------------------------------------------------------------
--------------------------------------------------------------------------------
--------------------------------------------------------------------------------
--------------------------------------------------------------------------------
--------------------------------------------------------------------------------
--------------------------------------------------------------------------------
--------------------------------------------------------------------------------
--------------------------------------------------------------------------------
--------------------------------------------------------------------------------
--------------------------------------------------------------------------------
--------------------------------------------------------------------------------
--------------------------------------------------------------------------------
--------------------------------------------------------------------------------
--------------------------------------------------------------------------------
--------------------------------------------------------------------------------
--------------------------------------------------------------------------------
--------------------------------------------------------------------------------
--------------------------------------------------------------------------------
--------------------------------------------------------------------------------
------------------------------
>KR361332.1 Erwinia amylovora strain 163.6 CRISPR1 repeat region
GTGTTCCCCGCGTGAGCGGGGATAAACCGTTATTCATGAGCCTTTTTATCTTCGCGGCATGGTGTTCCCCGCGTGAGCGG
GGATAAACCGGTAAATAGCAAAATGATAAATAATTTATCAATGTGTTCCCCGCGTGAGCGGGGATAAACCGCTATGCAGA
AGCGGAGGGCGGCGAGTGATGGAGTGTTCCCCGCGTGAGCGGGGATAAACCGAGCATCTCGGGAACTGTGTTTTTTGTAT
AAAAGTGTTCCCCGCGTGAGCGGGGATAAACCGAAGATGCTTTGACATTAATTATCTCCATAAAAGTGTTCCCCGCGTGA
GCGGGGATAAACCGCAAGCGATCAACCTGTTTTTCAGTAGGTTTAAGTGTTCCCCGCGTGAGCGGGGATAAACCGGATTG
CGCATGAGCACTGAAATTGTTCACAGCGTGTTCCCCGCGTGAGCGGGGATAAACCGGATTGCGCATGAGCACTGAAATTG
TTCACAGCGTGTTCCCCGCGTGAGCGGGGATAAACCGACAAAAGACAACACCCCCCTTACCCCCCCACGGTGTTCCCCGC
GTGAGCGGGGATAAACCGCAGGTATTTCGGATAGCCGGTTGTCTCGGCGGGTGTTCCCCGCGTGAGCGGGGATAAACCGA
CTGAAATTTAAAATCACCGCTAACCCGCCAGGTGTTCCCCGCGTGAGCGGGGATAAACCGGGCGATGAGGGAGTACGCGG
AGCGGCAGGGTAGTGTTCCCCGCGTGAGCGGGGATAAACCGAAAAGCCAACCGCCCGCCCGTAATAAACCTGAGTGTTCC
CCGCGTGAGCGGGGATAAACCGGTTGCAGAGACTTAAAGATCGTCTGCTAGTTAGTGTTCCCCGCGTGAGCGGGGATAAA
CCGTAAATGGTTGTCCGTTCTTGGCGCAGACGGCTGTGTTCCCCGCGTGAGCGGGGATAAACCGTAAAGGAGCATGCTTA
TACAACTGACAAAATCGTGTTCCCCGCATGAGCGGGGATAAACCGAGATTTGGCGGAAATGTCGGCGGAGATGCCCCGTG
TTCCCCGCGTGAGCGGGGATAAACCGAAATGTCCTGTGGCTCGGCCCGATGCTGCAATGTGTTCCCCGCGTGAGCGGGGA
TAAACCGGAGATCATTCTCATCCCTCATGTTTTCCAGGAGTGTTCCCCGCGTGAGCGGGGATAAACCAATTGTAAAATCC
TCTCCGCCAAATTTGATTACGTGTTCCCCGCGTGAGCGGGGATAAACCGAAACTCTCGCATACATGGACGGAATTTAACG
AGTGTTCCCCGCGTGAGCGGGGATAAACCGACGATTTGCCTGAAACCTCAACGAAGTTCGACGTGTTCCCCGCGTGAGCG
GGGATAAACCGCTGATGGCGTCACGAGCCATACGGAATGTGACGTGTTCCCCGCGTGAGCGGGGATAAACCGCAAAAATT
TGCGCATGTCATCTATCTTTTTTTGTGTTCCCCGCGTGAGCGGGGATAAACCGCCCTCGGGGAGGGCTTTGCGTTGTTAC
TCAGAGTGTTCCCCGCGTGAGCGGGGATAAACCGGTTACGTTGAATGTATCGTTGGATGTGATTAAGTGTTCCCCGCGTG
AGCGGGGATAAACCGTACATCGAACAATGCCAATTGTTGACGTTCTTGTGTTCCCCGCGTGAGCGGGGATAAACCGCCGC
GAAAATCCGCAGTGAGCTGGCAATGAGCGTGTTCCCCGCGTTAGCGGGGATAAACCGGCTGTCTATCTGGGCTGCCTCTA
TCCAGCAATGTGTTCCCCGCGTGAGCGGGGATAAACCGACTTCGGTGAGAATGTCGAATTGCCACCAGATGTGTTCCCCG
CGTGAGCGGGGATAAACCATTGAATCAGAGTCTTTCAGGGACGATGTTTTCGTGTTCCCCGCGTGAGCGGGGATAAACCG
TGAAGCAGCCAGAATCCCATCCGGCCTTTATCGTGTTCCCCGCGTGAGCGGGGATAAACCGGCTTTTGTACCCTTTACAG
TCAACGTACTGCTGTGTTCCCCGCGTGAGCGGGGATAAACCGAGATTGAGATCTTATCAACGGACTCTGACGCCGTGTTC
CCCGCGTGAGCAGGGATAAACCGTTTCTTCACACACAACGGTGAGGGCATTGTCTGTGTTCCCCGCGTGAGCGTGGATAA
ACCGTGATAAAGTAACGTTCCGAATGGCGCGTGATG--------------------------------------------
--------------------------------------------------------------------------------
--------------------------------------------------------------------------------
--------------------------------------------------------------------------------
--------------------------------------------------------------------------------
--------------------------------------------------------------------------------
--------------------------------------------------------------------------------
--------------------------------------------------------------------------------
--------------------------------------------------------------------------------
--------------------------------------------------------------------------------
--------------------------------------------------------------------------------
--------------------------------------------------------------------------------
--------------------------------------------------------------------------------
--------------------------------------------------------------------------------
--------------------------------------------------------------------------------
--------------------------------------------------------------------------------
--------------------------------------------------------------------------------
--------------------------------------------------------------------------------
--------------------------------------------------------------------------------
--------------------------------------------------------------------------------
--------------------------------------------------------------------------------
--------------------------------------------------------------------------------
--------------------------------------------------------------------------------
--------------------------------------------------------------------------------
--------------------------------------------------------------------------------
--------------------------------------------------------------------------------
--------------------------------------------------------------------------------
--------------------------------------------------------------------------------
--------------------------------------------------------------------------------
--------------------------------------------------------------------------------
--------------------------------------------------------------------------------
--------------------------------------------------------------------------------
--------------------------------------------------------------------------------
--------------------------------------------------------------------------------
--------------------------------------------------------------------------------
--------------------------------------------------------------------------------
--------------------------------------------------------------------------------
--------------------------------------------------------------------------------
--------------------------------------------------------------------------------
--------------------------------------------------------------------------------
--------------------------------------------------------------------------------
--------------------------------------------------------------------------------
--------------------------------------------------------------------------------
--------------------------------------------------------------------------------
--------------------------------------------------------------------------------
--------------------------------------------------------------------------------
--------------------------------------------------------------------------------
--------------------------------------------------------------------------------
--------------------------------------------------------------------------------
------------------------------
>KR361333.1 Erwinia amylovora strain 192A CRISPR1 repeat region
GTGTTCCCCGCGTGAGCGGGGATAAACCGTTATTCATGAGCCTTTTTATCTTCGCGGCATGGTGTTCCCCGCGTGAGCGG
GGATAAACCGGTAAATAGCAAAATGATAAATAATTTATCAATGTGTTCCCCGCGTGAGCGGGGATAAACCGCTATGCAGA
AGCGGAGGGCGGCGAGTGATGGAGTGTTCCCCGCGTGAGCGGGGATAAACCGAGCATCTCGGGAACTGTGTTTTTTGTAT
AAAAGTGTTCCCCGCGTGAGCGGGGATAAACCGAAGATGCTTTGACATTAATTATCTCCATAAAAGTGTTCCCCGCGTGA
GCGGGGATAAACCGCAAGCGATCAACCTGTTTTTCAGTAGGTTTAAGTGTTCCCCGCGTGAGCGGGGATAAACCGGATTG
CGCATGAGCACTGAAATTGTTCACAGCGTGTTCCCCGCGTGAGCGGGGATAAACCGGATTGCGCATGAGCACTGAAATTG
TTCACAGCGTGTTCCCCGCGTGAGCGGGGATAAACCGACAAAAGACAACACCCCCCTTACCCCCCCACGGTGTTCCCCGC
GTGAGCGGGGATAAACCGCAGGTATTTCGGATAGCCGGTTGTCTCGGCGGGTGTTCCCCGCGTGAGCGGGGATAAACCGA
CTGAAATTTAAAATCACCGCTAACCCGCCAGGTGTTCCCCGCGTGAGCGGGGATAAACCGGGCGATGAGGGAGTACGCGG
AGCGGCAGGGTAGTGTTCCCCGCGTGAGCGGGGATAAACCGAAAAGCCAACCGCCCGCCCGTAATAAACCTGAGTGTTCC
CCGCGTGAGCGGGGATAAACCGGTTGCAGAGACTTAAAGATCGTCTGCTAGTTAGTGTTCCCCGCGTGAGCGGGGATAAA
CCGTAAATGGTTGTCCGTTCTTGGCGCAGACGGCTGTGTTCCCCGCGTGAGCGGGGATAAACCGTAAAGGAGCATGCTTA
TACAACTGACAAAATCGTGTTCCCCGCATGAGCGGGGATAAACCGAGATTTGGCGGAAATGTCGGCGGAGATGCCCCGTG
TTCCCCGCGTGAGCGGGGATAAACCGAAATGTCCTGTGGCTCGGCCCGATGCTGCAATGTGTTCCCCGCGTGAGCGGGGA
TAAACCGGAGATCATTCTCATCCCTCATGTTTTCCAGGAGTGTTCCCCGCGTGAGCGGGGATAAACCAATTGTAAAATCC
TCTCCGCCAAATTTGATTACGTGTTCCCCGCGTGAGCGGGGATAAACCGAAACTCTCGCATACATGGACGGAATTTAACG
AGTGTTCCCCGCGTGAGCGGGGATAAACCGACGATTTGCCTGAAACCTCAACGAAGTTCGACGTGTTCCCCGCGTGAGCG
GGGATAAACCGCTGATGGCGTCACGAGCCATACGGAATGTGACGTGTTCCCCGCGTGAGCGGGGATAAACCGCAAAAATT
TGCGCATGTCATCTATCTTTTTTTGTGTTCCCCGCGTGAGCGGGGATAAACCGCCCTCGGGGAGGGCTTTGCGTTGTTAC
TCAGAGTGTTCCCCGCGTGAGCGGGGATAAACCGGTTACGTTGAATGTATCGTTGGATGTGATTAAGTGTTCCCCGCGTG
AGCGGGGATAAACCGTACATCGAACAATGCCAATTGTTGACGTTCTTGTGTTCCCCGCGTGAGCGGGGATAAACCGCCGC
GAAAATCCGCAGTGAGCTGGCAATGAGCGTGTTCCCCGCGTTAGCGGGGATAAACCGGCTGTCTATCTGGGCTGCCTCTA
TCCAGCAATGTGTTCCCCGCGTGAGCGGGGATAAACCGACTTCGGTGAGAATGTCGAATTGCCACCAGATGTGTTCCCCG
CGTGAGCGGGGATAAACCATTGAATCAGAGTCTTTCAGGGACGATGTTTTCGTGTTCCCCGCGTGAGCGGGGATAAACCG
TGAAGCAGCCAGAATCCCATCCGGCCTTTATCGTGTTCCCCGCGTGAGCGGGGATAAACCGGCTTTTGTACCCTTTACAG
TCAACGTACTGCTGTGTTCCCCGCGTGAGCGGGGATAAACCGAGATTGAGATCTTATCAACGGACTCTGACGCCGTGTTC
CCCGCGTGAGCAGGGATAAACCGTTTCTTCACACACAACGGTGAGGGCATTGTCTGTGTTCCCCGCGTGAGCGTGGATAA
ACCGTGATAAAGTAACGTTCCGAATGGCGCGTGATG--------------------------------------------
--------------------------------------------------------------------------------
--------------------------------------------------------------------------------
--------------------------------------------------------------------------------
--------------------------------------------------------------------------------
--------------------------------------------------------------------------------
--------------------------------------------------------------------------------
--------------------------------------------------------------------------------
--------------------------------------------------------------------------------
--------------------------------------------------------------------------------
--------------------------------------------------------------------------------
--------------------------------------------------------------------------------
--------------------------------------------------------------------------------
--------------------------------------------------------------------------------
--------------------------------------------------------------------------------
--------------------------------------------------------------------------------
--------------------------------------------------------------------------------
--------------------------------------------------------------------------------
--------------------------------------------------------------------------------
--------------------------------------------------------------------------------
--------------------------------------------------------------------------------
--------------------------------------------------------------------------------
--------------------------------------------------------------------------------
--------------------------------------------------------------------------------
--------------------------------------------------------------------------------
--------------------------------------------------------------------------------
--------------------------------------------------------------------------------
--------------------------------------------------------------------------------
--------------------------------------------------------------------------------
--------------------------------------------------------------------------------
--------------------------------------------------------------------------------
--------------------------------------------------------------------------------
--------------------------------------------------------------------------------
--------------------------------------------------------------------------------
--------------------------------------------------------------------------------
--------------------------------------------------------------------------------
--------------------------------------------------------------------------------
--------------------------------------------------------------------------------
--------------------------------------------------------------------------------
--------------------------------------------------------------------------------
--------------------------------------------------------------------------------
--------------------------------------------------------------------------------
--------------------------------------------------------------------------------
--------------------------------------------------------------------------------
--------------------------------------------------------------------------------
--------------------------------------------------------------------------------
--------------------------------------------------------------------------------
--------------------------------------------------------------------------------
--------------------------------------------------------------------------------
------------------------------
>KR361334.1 Erwinia amylovora strain 265 CRISPR1 repeat region
GTGTTCCCCGCGTGAGCGGGGATAAACCGTTATTCATGAGCCTTTTTATCTTCGCGGCATGGTGTTCCCCGCGTGAGCGG
GGATAAACCGGTAAATAGCAAAATGATAAATAATTTATCAATGTGTTCCCCGCGTGAGCGGGGATAAACCGCTATGCAGA
AGCGGAGGGCGGCGAGTGATGGAGTGTTCCCCGCGTGAGCGGGGATAAACCGAGCATCTCGGGAACTGTGTTTTTTGTAT
AAAAGTGTTCCCCGCGTGAGCGGGGATAAACCGAAGATGCTTTGACATTAATTATCTCCATAAAAGTGTTCCCCGCGTGA
GCGGGGATAAACCGCAAGCGATCAACCTGTTTTTCAGTAGGTTTAAGTGTTCCCCGCGTGAGCGGGGATAAACCGGATTG
CGCATGAGCACTGAAATTGTTCACAGCGTGTTCCCCGCGTGAGCGGGGATAAACCGGATTGCGCATGAGCACTGAAATTG
TTCACAGCGTGTTCCCCGCGTGAGCGGGGATAAACCGACAAAAGACAACACCCCCCTTACCCCCCCACGGTGTTCCCCGC
GTGAGCGGGGATAAACCGCAGGTATTTCGGATAGCCGGTTGTCTCGGCGGGTGTTCCCCGCGTGAGCGGGGATAAACCGA
CTGAAATTTAAAATCACCGCTAACCCGCCAGGTGTTCCCCGCGTGAGCGGGGATAAACCGGGCGATGAGGGAGTACGCGG
AGCGGCAGGGTAGTGTTCCCCGCGTGAGCGGGGATAAACCGAAAAGCCAACCGCCCGCCCGTAATAAACCTGAGTGTTCC
CCGCGTGAGCGGGGATAAACCGGTTGCAGAGACTTAAAGATCGTCTGCTAGTTAGTGTTCCCCGCGTGAGCGGGGATAAA
CCGTAAATGGTTGTCCGTTCTTGGCGCAGACGGCTGTGTTCCCCGCGTGAGCGGGGATAAACCGTAAAGGAGCATGCTTA
TACAACTGACAAAATCGTGTTCCCCGCATGAGCGGGGATAAACCGAGATTTGGCGGAAATGTCGGCGGAGATGCCCCGTG
TTCCCCGCGTGAGCGGGGATAAACCGAAATGTCCTGTGGCTCGGCCCGATGCTGCAATGTGTTCCCCGCGTGAGCGGGGA
TAAACCGGAGATCATTCTCATCCCTCATGTTTTCCAGGAGTGTTCCCCGCGTGAGCGGGGATAAACCAATTGTAAAATCC
TCTCCGCCAAATTTGATTACGTGTTCCCCGCGTGAGCGGGGATAAACCGAAACTCTCGCATACATGGACGGAATTTAACG
AGTGTTCCCCGCGTGAGCGGGGATAAACCGACGATTTGCCTGAAACCTCAACGAAGTTCGACGTGTTCCCCGCGTGAGCG
GGGATAAACCGCTGATGGCGTCACGAGCCATACGGAATGTGACGTGTTCCCCGCGTGAGCGGGGATAAACCGCAAAAATT
TGCGCATGTCATCTATCTTTTTTTGTGTTCCCCGCGTGAGCGGGGATAAACCGCCCTCGGGGAGGGCTTTGCGTTGTTAC
TCAGAGTGTTCCCCGCGTGAGCGGGGATAAACCGGTTACGTTGAATGTATCGTTGGATGTGATTAAGTGTTCCCCGCGTG
AGCGGGGATAAACCGTACATCGAACAATGCCAATTGTTGACGTTCTTGTGTTCCCCGCGTGAGCGGGGATAAACCGCCGC
GAAAATCCGCAGTGAGCTGGCAATGAGCGTGTTCCCCGCGTTAGCGGGGATAAACCGGCTGTCTATCTGGGCTGCCTCTA
TCCAGCAATGTGTTCCCCGCGTGAGCGGGGATAAACCGACTTCGGTGAGAATGTCGAATTGCCACCAGATGTGTTCCCCG
CGTGAGCGGGGATAAACCATTGAATCAGAGTCTTTCAGGGACGATGTTTTCGTGTTCCCCGCGTGAGCGGGGATAAACCG
TGAAGCAGCCAGAATCCCATCCGGCCTTTATCGTGTTCCCCGCGTGAGCGGGGATAAACCGGCTTTTGTACCCTTTACAG
TCAACGTACTGCTGTGTTCCCCGCGTGAGCGGGGATAAACCGAGATTGAGATCTTATCAACGGACTCTGACGCCGTGTTC
CCCGCGTGAGCAGGGATAAACCGTTTCTTCACACACAACGGTGAGGGCATTGTCTGTGTTCCCCGCGTGAGCGTGGATAA
ACCGTGATAAAGTAACGTTCCGAATGGCGCGTGATG--------------------------------------------
--------------------------------------------------------------------------------
--------------------------------------------------------------------------------
--------------------------------------------------------------------------------
--------------------------------------------------------------------------------
--------------------------------------------------------------------------------
--------------------------------------------------------------------------------
--------------------------------------------------------------------------------
--------------------------------------------------------------------------------
--------------------------------------------------------------------------------
--------------------------------------------------------------------------------
--------------------------------------------------------------------------------
--------------------------------------------------------------------------------
--------------------------------------------------------------------------------
--------------------------------------------------------------------------------
--------------------------------------------------------------------------------
--------------------------------------------------------------------------------
--------------------------------------------------------------------------------
--------------------------------------------------------------------------------
--------------------------------------------------------------------------------
--------------------------------------------------------------------------------
--------------------------------------------------------------------------------
--------------------------------------------------------------------------------
--------------------------------------------------------------------------------
--------------------------------------------------------------------------------
--------------------------------------------------------------------------------
--------------------------------------------------------------------------------
--------------------------------------------------------------------------------
--------------------------------------------------------------------------------
--------------------------------------------------------------------------------
--------------------------------------------------------------------------------
--------------------------------------------------------------------------------
--------------------------------------------------------------------------------
--------------------------------------------------------------------------------
--------------------------------------------------------------------------------
--------------------------------------------------------------------------------
--------------------------------------------------------------------------------
--------------------------------------------------------------------------------
--------------------------------------------------------------------------------
--------------------------------------------------------------------------------
--------------------------------------------------------------------------------
--------------------------------------------------------------------------------
--------------------------------------------------------------------------------
--------------------------------------------------------------------------------
--------------------------------------------------------------------------------
--------------------------------------------------------------------------------
--------------------------------------------------------------------------------
--------------------------------------------------------------------------------
--------------------------------------------------------------------------------
------------------------------
>KR361335.1 Erwinia amylovora strain 286 CRISPR1 repeat region
GTGTTCCCCGCGTGAGCGGGGATAAACCGTTATTCATGAGCCTTTTTATCTTCGCGGCATGGTGTTCCCCGCGTGAGCGG
GGATAAACCGGTAAATAGCAAAATGATAAATAATTTATCAATGTGTTCCCCGCGTGAGCGGGGATAAACCGCTATGCAGA
AGCGGAGGGCGGCGAGTGATGGAGTGTTCCCCGCGTGAGCGGGGATAAACCGAGCATCTCGGGAACTGTGTTTTTTGTAT
AAAAGTGTTCCCCGCGTGAGCGGGGATAAACCGAAGATGCTTTGACATTAATTATCTCCATAAAAGTGTTCCCCGCGTGA
GCGGGGATAAACCGCAAGCGATCAACCTGTTTTTCAGTAGGTTTAAGTGTTCCCCGCGTGAGCGGGGATAAACCGGATTG
CGCATGAGCACTGAAATTGTTCACAGCGTGTTCCCCGCGTGAGCGGGGATAAACCGGATTGCGCATGAGCACTGAAATTG
TTCACAGCGTGTTCCCCGCGTGAGCGGGGATAAACCGACAAAAGACAACACCCCCCTTACCCCCCCACGGTGTTCCCCGC
GTGAGCGGGGATAAACCGCAGGTATTTCGGATAGCCGGTTGTCTCGGCGGGTGTTCCCCGCGTGAGCGGGGATAAACCGA
CTGAAATTTAAAATCACCGCTAACCCGCCAGGTGTTCCCCGCGTGAGCGGGGATAAACCGGGCGATGAGGGAGTACGCGG
AGCGGCAGGGTAGTGTTCCCCGCGTGAGCGGGGATAAACCGAAAAGCCAACCGCCCGCCCGTAATAAACCTGAGTGTTCC
CCGCGTGAGCGGGGATAAACCGGTTGCAGAGACTTAAAGATCGTCTGCTAGTTAGTGTTCCCCGCGTGAGCGGGGATAAA
CCGTAAATGGTTGTCCGTTCTTGGCGCAGACGGCTGTGTTCCCCGCGTGAGCGGGGATAAACCGTAAAGGAGCATGCTTA
TACAACTGACAAAATCGTGTTCCCCGCATGAGCGGGGATAAACCGAGATTTGGCGGAAATGTCGGCGGAGATGCCCCGTG
TTCCCCGCGTGAGCGGGGATAAACCGAAATGTCCTGTGGCTCGGCCCGATGCTGCAATGTGTTCCCCGCGTGAGCGGGGA
TAAACCGGAGATCATTCTCATCCCTCATGTTTTCCAGGAGTGTTCCCCGCGTGAGCGGGGATAAACCAATTGTAAAATCC
TCTCCGCCAAATTTGATTACGTGTTCCCCGCGTGAGCGGGGATAAACCGAAACTCTCGCATACATGGACGGAATTTAACG
AGTGTTCCCCGCGTGAGCGGGGATAAACCGACGATTTGCCTGAAACCTCAACGAAGTTCGACGTGTTCCCCGCGTGAGCG
GGGATAAACCGCTGATGGCGTCACGAGCCATACGGAATGTGACGTGTTCCCCGCGTGAGCGGGGATAAACCGCAAAAATT
TGCGCATGTCATCTATCTTTTTTTGTGTTCCCCGCGTGAGCGGGGATAAACCGCCCTCGGGGAGGGCTTTGCGTTGTTAC
TCAGAGTGTTCCCCGCGTGAGCGGGGATAAACCGGTTACGTTGAATGTATCGTTGGATGTGATTAAGTGTTCCCCGCGTG
AGCGGGGATAAACCGTACATCGAACAATGCCAATTGTTGACGTTCTTGTGTTCCCCGCGTGAGCGGGGATAAACCGCCGC
GAAAATCCGCAGTGAGCTGGCAATGAGCGTGTTCCCCGCGTTAGCGGGGATAAACCGGCTGTCTATCTGGGCTGCCTCTA
TCCAGCAATGTGTTCCCCGCGTGAGCGGGGATAAACCGACTTCGGTGAGAATGTCGAATTGCCACCAGATGTGTTCCCCG
CGTGAGCGGGGATAAACCATTGAATCAGAGTCTTTCAGGGACGATGTTTTCGTGTTCCCCGCGTGAGCGGGGATAAACCG
TGAAGCAGCCAGAATCCCATCCGGCCTTTATCGTGTTCCCCGCGTGAGCGGGGATAAACCGGCTTTTGTACCCTTTACAG
TCAACGTACTGCTGTGTTCCCCGCGTGAGCGGGGATAAACCGAGATTGAGATCTTATCAACGGACTCTGACGCCGTGTTC
CCCGCGTGAGCAGGGATAAACCGTTTCTTCACACACAACGGTGAGGGCATTGTCTGTGTTCCCCGCGTGAGCGTGGATAA
ACCGTGATAAAGTAACGTTCCGAATGGCGCGTGATG--------------------------------------------
--------------------------------------------------------------------------------
--------------------------------------------------------------------------------
--------------------------------------------------------------------------------
--------------------------------------------------------------------------------
--------------------------------------------------------------------------------
--------------------------------------------------------------------------------
--------------------------------------------------------------------------------
--------------------------------------------------------------------------------
--------------------------------------------------------------------------------
--------------------------------------------------------------------------------
--------------------------------------------------------------------------------
--------------------------------------------------------------------------------
--------------------------------------------------------------------------------
--------------------------------------------------------------------------------
--------------------------------------------------------------------------------
--------------------------------------------------------------------------------
--------------------------------------------------------------------------------
--------------------------------------------------------------------------------
--------------------------------------------------------------------------------
--------------------------------------------------------------------------------
--------------------------------------------------------------------------------
--------------------------------------------------------------------------------
--------------------------------------------------------------------------------
--------------------------------------------------------------------------------
--------------------------------------------------------------------------------
--------------------------------------------------------------------------------
--------------------------------------------------------------------------------
--------------------------------------------------------------------------------
--------------------------------------------------------------------------------
--------------------------------------------------------------------------------
--------------------------------------------------------------------------------
--------------------------------------------------------------------------------
--------------------------------------------------------------------------------
--------------------------------------------------------------------------------
--------------------------------------------------------------------------------
--------------------------------------------------------------------------------
--------------------------------------------------------------------------------
--------------------------------------------------------------------------------
--------------------------------------------------------------------------------
--------------------------------------------------------------------------------
--------------------------------------------------------------------------------
--------------------------------------------------------------------------------
--------------------------------------------------------------------------------
--------------------------------------------------------------------------------
--------------------------------------------------------------------------------
--------------------------------------------------------------------------------
--------------------------------------------------------------------------------
--------------------------------------------------------------------------------
------------------------------
>KR361336.1 Erwinia amylovora strain 310 CRISPR1 repeat region
GTGTTCCCCGCGTGAGCGGGGATAAACCGTTATTCATGAGCCTTTTTATCTTCGCGGCATGGTGTTCCCCGCGTGAGCGG
GGATAAACCGGTAAATAGCAAAATGATAAATAATTTATCAATGTGTTCCCCGCGTGAGCGGGGATAAACCGCTATGCAGA
AGCGGAGGGCGGCGAGTGATGGAGTGTTCCCCGCGTGAGCGGGGATAAACCGAGCATCTCGGGAACTGTGTTTTTTGTAT
AAAAGTGTTCCCCGCGTGAGCGGGGATAAACCGAAGATGCTTTGACATTAATTATCTCCATAAAAGTGTTCCCCGCGTGA
GCGGGGATAAACCGCAAGCGATCAACCTGTTTTTCAGTAGGTTTAAGTGTTCCCCGCGTGAGCGGGGATAAACCGGATTG
CGCATGAGCACTGAAATTGTTCACAGCGTGTTCCCCGCGTGAGCGGGGATAAACCGGATTGCGCATGAGCACTGAAATTG
TTCACAGCGTGTTCCCCGCGTGAGCGGGGATAAACCGACAAAAGACAACACCCCCCTTACCCCCCCACGGTGTTCCCCGC
GTGAGCGGGGATAAACCGCAGGTATTTCGGATAGCCGGTTGTCTCGGCGGGTGTTCCCCGCGTGAGCGGGGATAAACCGA
CTGAAATTTAAAATCACCGCTAACCCGCCAGGTGTTCCCCGCGTGAGCGGGGATAAACCGGGCGATGAGGGAGTACGCGG
AGCGGCAGGGTAGTGTTCCCCGCGTGAGCGGGGATAAACCGAAAAGCCAACCGCCCGCCCGTAATAAACCTGAGTGTTCC
CCGCGTGAGCGGGGATAAACCGGTTGCAGAGACTTAAAGATCGTCTGCTAGTTAGTGTTCCCCGCGTGAGCGGGGATAAA
CCGTAAATGGTTGTCCGTTCTTGGCGCAGACGGCTGTGTTCCCCGCGTGAGCGGGGATAAACCGTAAAGGAGCATGCTTA
TACAACTGACAAAATCGTGTTCCCCGCATGAGCGGGGATAAACCGAGATTTGGCGGAAATGTCGGCGGAGATGCCCCGTG
TTCCCCGCGTGAGCGGGGATAAACCGAAATGTCCTGTGGCTCGGCCCGATGCTGCAATGTGTTCCCCGCGTGAGCGGGGA
TAAACCGGAGATCATTCTCATCCCTCATGTTTTCCAGGAGTGTTCCCCGCGTGAGCGGGGATAAACCAATTGTAAAATCC
TCTCCGCCAAATTTGATTACGTGTTCCCCGCGTGAGCGGGGATAAACCGAAACTCTCGCATACATGGACGGAATTTAACG
AGTGTTCCCCGCGTGAGCGGGGATAAACCGACGATTTGCCTGAAACCTCAACGAAGTTCGACGTGTTCCCCGCGTGAGCG
GGGATAAACCGCTGATGGCGTCACGAGCCATACGGAATGTGACGTGTTCCCCGCGTGAGCGGGGATAAACCGCAAAAATT
TGCGCATGTCATCTATCTTTTTTTGTGTTCCCCGCGTGAGCGGGGATAAACCGCCCTCGGGGAGGGCTTTGCGTTGTTAC
TCAGAGTGTTCCCCGCGTGAGCGGGGATAAACCGGTTACGTTGAATGTATCGTTGGATGTGATTAAGTGTTCCCCGCGTG
AGCGGGGATAAACCGTACATCGAACAATGCCAATTGTTGACGTTCTTGTGTTCCCCGCGTGAGCGGGGATAAACCGCCGC
GAAAATCCGCAGTGAGCTGGCAATGAGCGTGTTCCCCGCGTTAGCGGGGATAAACCGGCTGTCTATCTGGGCTGCCTCTA
TCCAGCAATGTGTTCCCCGCGTGAGCGGGGATAAACCGACTTCGGTGAGAATGTCGAATTGCCACCAGATGTGTTCCCCG
CGTGAGCGGGGATAAACCATTGAATCAGAGTCTTTCAGGGACGATGTTTTCGTGTTCCCCGCGTGAGCGGGGATAAACCG
TGAAGCAGCCAGAATCCCATCCGGCCTTTATCGTGTTCCCCGCGTGAGCGGGGATAAACCGGCTTTTGTACCCTTTACAG
TCAACGTACTGCTGTGTTCCCCGCGTGAGCGGGGATAAACCGAGATTGAGATCTTATCAACGGACTCTGACGCCGTGTTC
CCCGCGTGAGCAGGGATAAACCGTTTCTTCACACACAACGGTGAGGGCATTGTCTGTGTTCCCCGCGTGAGCGTGGATAA
ACCGTGATAAAGTAACGTTCCGAATGGCGCGTGATG--------------------------------------------
--------------------------------------------------------------------------------
--------------------------------------------------------------------------------
--------------------------------------------------------------------------------
--------------------------------------------------------------------------------
--------------------------------------------------------------------------------
--------------------------------------------------------------------------------
--------------------------------------------------------------------------------
--------------------------------------------------------------------------------
--------------------------------------------------------------------------------
--------------------------------------------------------------------------------
--------------------------------------------------------------------------------
--------------------------------------------------------------------------------
--------------------------------------------------------------------------------
--------------------------------------------------------------------------------
--------------------------------------------------------------------------------
--------------------------------------------------------------------------------
--------------------------------------------------------------------------------
--------------------------------------------------------------------------------
--------------------------------------------------------------------------------
--------------------------------------------------------------------------------
--------------------------------------------------------------------------------
--------------------------------------------------------------------------------
--------------------------------------------------------------------------------
--------------------------------------------------------------------------------
--------------------------------------------------------------------------------
--------------------------------------------------------------------------------
--------------------------------------------------------------------------------
--------------------------------------------------------------------------------
--------------------------------------------------------------------------------
--------------------------------------------------------------------------------
--------------------------------------------------------------------------------
--------------------------------------------------------------------------------
--------------------------------------------------------------------------------
--------------------------------------------------------------------------------
--------------------------------------------------------------------------------
--------------------------------------------------------------------------------
--------------------------------------------------------------------------------
--------------------------------------------------------------------------------
--------------------------------------------------------------------------------
--------------------------------------------------------------------------------
--------------------------------------------------------------------------------
--------------------------------------------------------------------------------
--------------------------------------------------------------------------------
--------------------------------------------------------------------------------
--------------------------------------------------------------------------------
--------------------------------------------------------------------------------
--------------------------------------------------------------------------------
--------------------------------------------------------------------------------
------------------------------
>KR361337.1 Erwinia amylovora strain 214 CRISPR1 repeat region
GTGTTCCCCGCGTGAGCGGGGATAAACCGTTATTCATGAGCCTTTTTATCTTCGCGGCATGGTGTTCCCCGCGTGAGCGG
GGATAAACCGGTAAATAGCAAAATGATAAATAATTTATCAATGTGTTCCCCGCGTGAGCGGGGATAAACCGCTATGCAGA
AGCGGAGGGCGGCGAGTGATGGAGTGTTCCCCGCGTGAGCGGGGATAAACCGAGCATCTCGGGAACTGTGTTTTTTGTAT
AAAAGTGTTCCCCGCGTGAGCGGGGATAAACCGAAGATGCTTTGACATTAATTATCTCCATAAAAGTGTTCCCCGCGTGA
GCGGGGATAAACCGCAAGCGATCAACCTGTTTTTCAGTAGGTTTAAGTGTTCCCCGCGTGAGCGGGGATAAACCGGATTG
CGCATGAGCACTGAAATTGTTCACAGCGTGTTCCCCGCGTGAGCGGGGATAAACCGGATTGCGCATGAGCACTGAAATTG
TTCACAGCGTGTTCCCCGCGTGAGCGGGGATAAACCGACAAAAGACAACACCCCCCTTACCCCCCCACGGTGTTCCCCGC
GTGAGCGGGGATAAACCGCAGGTATTTCGGATAGCCGGTTGTCTCGGCGGGTGTTCCCCGCGTGAGCGGGGATAAACCGA
CTGAAATTTAAAATCACCGCTAACCCGCCAGGTGTTCCCCGCGTGAGCGGGGATAAACCGGGCGATGAGGGAGTACGCGG
AGCGGCAGGGTAGTGTTCCCCGCGTGAGCGGGGATAAACCGAAAAGCCAACCGCCCGCCCGTAATAAACCTGAGTGTTCC
CCGCGTGAGCGGGGATAAACCGGTTGCAGAGACTTAAAGATCGTCTGCTAGTTAGTGTTCCCCGCGTGAGCGGGGATAAA
CCGTAAATGGTTGTCCGTTCTTGGCGCAGACGGCTGTGTTCCCCGCGTGAGCGGGGATAAACCGTAAAGGAGCATGCTTA
TACAACTGACAAAATCGTGTTCCCCGCATGAGCGGGGATAAACCGAGATTTGGCGGAAATGTCGGCGGAGATGCCCCGTG
TTCCCCGCGTGAGCGGGGATAAACCGAAATGTCCTGTGGCTCGGCCCGATGCTGCAATGTGTTCCCCGCGTGAGCGGGGA
TAAACCGGAGATCATTCTCATCCCTCATGTTTTCCAGGAGTGTTCCCCGCGTGAGCGGGGATAAACCAATTGTAAAATCC
TCTCCGCCAAATTTGATTACGTGTTCCCCGCGTGAGCGGGGATAAACCGAAACTCTCGCATACATGGACGGAATTTAACG
AGTGTTCCCCGCGTGAGCGGGGATAAACCGACGATTTGCCTGAAACCTCAACGAAGTTCGACGTGTTCCCCGCGTGAGCG
GGGATAAACCGCTGATGGCGTCACGAGCCATACGGAATGTGACGTGTTCCCCGCGTGAGCGGGGATAAACCGCAAAAATT
TGCGCATGTCATCTATCTTTTTTTGTGTTCCCCGCGTGAGCGGGGATAAACCGCCCTCGGGGAGGGCTTTGCGTTGTTAC
TCAGAGTGTTCCCCGCGTGAGCGGGGATAAACCGGTTACGTTGAATGTATCGTTGGATGTGATTAAGTGTTCCCCGCGTG
AGCGGGGATAAACCGTACATCGAACAATGCCAATTGTTGACGTTCTTGTGTTCCCCGCGTGAGCGGGGATAAACCGCCGC
GAAAATCCGCAGTGAGCTGGCAATGAGCGTGTTCCCCGCGTTAGCGGGGATAAACCGGCTGTCTATCTGGGCTGCCTCTA
TCCAGCAATGTGTTCCCCGCGTGAGCGGGGATAAACCGACTTCGGTGAGAATGTCGAATTGCCACCAGATGTGTTCCCCG
CGTGAGCGGGGATAAACCATTGAATCAGAGTCTTTCAGGGACGATGTTTTCGTGTTCCCCGCGTGAGCGGGGATAAACCG
TGAAGCAGCCAGAATCCCATCCGGCCTTTATCGTGTTCCCCGCGTGAGCGGGGATAAACCGGCTTTTGTACCCTTTACAG
TCAACGTACTGCTGTGTTCCCCGCGTGAGCGGGGATAAACCGAGATTGAGATCTTATCAACGGACTCTGACGCCGTGTTC
CCCGCGTGAGCAGGGATAAACCGTTTCTTCACACACAACGGTGAGGGCATTGTCTGTGTTCCCCGCGTGAGCGTGGATAA
ACCGTGATAAAGTAACGTTCCGAATGGCGCGTGATG--------------------------------------------
--------------------------------------------------------------------------------
--------------------------------------------------------------------------------
--------------------------------------------------------------------------------
--------------------------------------------------------------------------------
--------------------------------------------------------------------------------
--------------------------------------------------------------------------------
--------------------------------------------------------------------------------
--------------------------------------------------------------------------------
--------------------------------------------------------------------------------
--------------------------------------------------------------------------------
--------------------------------------------------------------------------------
--------------------------------------------------------------------------------
--------------------------------------------------------------------------------
--------------------------------------------------------------------------------
--------------------------------------------------------------------------------
--------------------------------------------------------------------------------
--------------------------------------------------------------------------------
--------------------------------------------------------------------------------
--------------------------------------------------------------------------------
--------------------------------------------------------------------------------
--------------------------------------------------------------------------------
--------------------------------------------------------------------------------
--------------------------------------------------------------------------------
--------------------------------------------------------------------------------
--------------------------------------------------------------------------------
--------------------------------------------------------------------------------
--------------------------------------------------------------------------------
--------------------------------------------------------------------------------
--------------------------------------------------------------------------------
--------------------------------------------------------------------------------
--------------------------------------------------------------------------------
--------------------------------------------------------------------------------
--------------------------------------------------------------------------------
--------------------------------------------------------------------------------
--------------------------------------------------------------------------------
--------------------------------------------------------------------------------
--------------------------------------------------------------------------------
--------------------------------------------------------------------------------
--------------------------------------------------------------------------------
--------------------------------------------------------------------------------
--------------------------------------------------------------------------------
--------------------------------------------------------------------------------
--------------------------------------------------------------------------------
--------------------------------------------------------------------------------
--------------------------------------------------------------------------------
--------------------------------------------------------------------------------
--------------------------------------------------------------------------------
--------------------------------------------------------------------------------
------------------------------
>KR361338.1 Erwinia amylovora strain 182.2 CRISPR1 repeat region
GTGTTCCCCGCGTGAGCGGGGATAAACCGTTATTCATGAGCCTTTTTATCTTCGCGGCATGGTGTTCCCCGCGTGAGCGG
GGATAAACCGGTAAATAGCAAAATGATAAATAATTTATCAATGTGTTCCCCGCGTGAGCGGGGATAAACCGCTATGCAGA
AGCGGAGGGCGGCGAGTGATGGAGTGTTCCCCGCGTGAGCGGGGATAAACCGAGCATCTCGGGAACTGTGTTTTTTGTAT
AAAAGTGTTCCCCGCGTGAGCGGGGATAAACCGAAGATGCTTTGACATTAATTATCTCCATAAAAGTGTTCCCCGCGTGA
GCGGGGATAAACCGCAAGCGATCAACCTGTTTTTCAGTAGGTTTAAGTGTTCCCCGCGTGAGCGGGGATAAACCGGATTG
CGCATGAGCACTGAAATTGTTCACAGCGTGTTCCCCGCGTGAGCGGGGATAAACCGGATTGCGCATGAGCACTGAAATTG
TTCACAGCGTGTTCCCCGCGTGAGCGGGGATAAACCGACAAAAGACAACACCCCCCTTACCCCCCCACGGTGTTCCCCGC
GTGAGCGGGGATAAACCGCAGGTATTTCGGATAGCCGGTTGTCTCGGCGGGTGTTCCCCGCGTGAGCGGGGATAAACCGA
CTGAAATTTAAAATCACCGCTAACCCGCCAGGTGTTCCCCGCGTGAGCGGGGATAAACCGGGCGATGAGGGAGTACGCGG
AGCGGCAGGGTAGTGTTCCCCGCGTGAGCGGGGATAAACCGAAAAGCCAACCGCCCGCCCGTAATAAACCTGAGTGTTCC
CCGCGTGAGCGGGGATAAACCGGTTGCAGAGACTTAAAGATCGTCTGCTAGTTAGTGTTCCCCGCGTGAGCGGGGATAAA
CCGTAAATGGTTGTCCGTTCTTGGCGCAGACGGCTGTGTTCCCCGCGTGAGCGGGGATAAACCGTAAAGGAGCATGCTTA
TACAACTGACAAAATCGTGTTCCCCGCATGAGCGGGGATAAACCGAGATTTGGCGGAAATGTCGGCGGAGATGCCCCGTG
TTCCCCGCGTGAGCGGGGATAAACCGAAATGTCCTGTGGCTCGGCCCGATGCTGCAATGTGTTCCCCGCGTGAGCGGGGA
TAAACCGGAGATCATTCTCATCCCTCATGTTTTCCAGGAGTGTTCCCCGCGTGAGCGGGGATAAACCAATTGTAAAATCC
TCTCCGCCAAATTTGATTACGTGTTCCCCGCGTGAGCGGGGATAAACCGAAACTCTCGCATACATGGACGGAATTTAACG
AGTGTTCCCCGCGTGAGCGGGGATAAACCGACGATTTGCCTGAAACCTCAACGAAGTTCGACGTGTTCCCCGCGTGAGCG
GGGATAAACCGCTGATGGCGTCACGAGCCATACGGAATGTGACGTGTTCCCCGCGTGAGCGGGGATAAACCGCAAAAATT
TGCGCATGTCATCTATCTTTTTTTGTGTTCCCCGCGTGAGCGGGGATAAACCGCCCTCGGGGAGGGCTTTGCGTTGTTAC
TCAGAGTGTTCCCCGCGTGAGCGGGGATAAACCGGTTACGTTGAATGTATCGTTGGATGTGATTAAGTGTTCCCCGCGTG
AGCGGGGATAAACCGTACATCGAACAATGCCAATTGTTGACGTTCTTGTGTTCCCCGCGTGAGCGGGGATAAACCGCCGC
GAAAATCCGCAGTGAGCTGGCAATGAGCGTGTTCCCCGCGTTAGCGGGGATAAACCGGCTGTCTATCTGGGCTGCCTCTA
TCCAGCAATGTGTTCCCCGCGTGAGCGGGGATAAACCGACTTCGGTGAGAATGTCGAATTGCCACCAGATGTGTTCCCCG
CGTGAGCGGGGATAAACCATTGAATCAGAGTCTTTCAGGGACGATGTTTTCGTGTTCCCCGCGTGAGCGGGGATAAACCG
TGAAGCAGCCAGAATCCCATCCGGCCTTTATCGTGTTCCCCGCGTGAGCGGGGATAAACCGGCTTTTGTACCCTTTACAG
TCAACGTACTGCTGTGTTCCCCGCGTGAGCGGGGATAAACCGAGATTGAGATCTTATCAACGGACTCTGACGCCGTGTTC
CCCGCGTGAGCAGGGATAAACCGTTTCTTCACACACAACGGTGAGGGCATTGTCTGTGTTCCCCGCGTGAGCGTGGATAA
ACCGTGATAAAGTAACGTTCCGAATGGCGCGTGATG--------------------------------------------
--------------------------------------------------------------------------------
--------------------------------------------------------------------------------
--------------------------------------------------------------------------------
--------------------------------------------------------------------------------
--------------------------------------------------------------------------------
--------------------------------------------------------------------------------
--------------------------------------------------------------------------------
--------------------------------------------------------------------------------
--------------------------------------------------------------------------------
--------------------------------------------------------------------------------
--------------------------------------------------------------------------------
--------------------------------------------------------------------------------
--------------------------------------------------------------------------------
--------------------------------------------------------------------------------
--------------------------------------------------------------------------------
--------------------------------------------------------------------------------
--------------------------------------------------------------------------------
--------------------------------------------------------------------------------
--------------------------------------------------------------------------------
--------------------------------------------------------------------------------
--------------------------------------------------------------------------------
--------------------------------------------------------------------------------
--------------------------------------------------------------------------------
--------------------------------------------------------------------------------
--------------------------------------------------------------------------------
--------------------------------------------------------------------------------
--------------------------------------------------------------------------------
--------------------------------------------------------------------------------
--------------------------------------------------------------------------------
--------------------------------------------------------------------------------
--------------------------------------------------------------------------------
--------------------------------------------------------------------------------
--------------------------------------------------------------------------------
--------------------------------------------------------------------------------
--------------------------------------------------------------------------------
--------------------------------------------------------------------------------
--------------------------------------------------------------------------------
--------------------------------------------------------------------------------
--------------------------------------------------------------------------------
--------------------------------------------------------------------------------
--------------------------------------------------------------------------------
--------------------------------------------------------------------------------
--------------------------------------------------------------------------------
--------------------------------------------------------------------------------
--------------------------------------------------------------------------------
--------------------------------------------------------------------------------
--------------------------------------------------------------------------------
--------------------------------------------------------------------------------
------------------------------
[truncated: 1,231,511 more chars]
