# Supplementary material for: Screening and genomic identification of the bacterial pathogens from an apple orchard in Kazakhstan
Source: PeerJ. 2026 Jun 23;14:e21078. doi: 10.7717/peerj.21078 (PMC13308539; doi:10.7717/peerj.21078)
Supplement: Supplemental Information 1 [file peerj-14-21078-s001.zip › erwinia_crispr2.fasta]

>Ea08 CRISPR2
GTGTTCCCCGCGTATGCGGGGATAAACCGCCATTTTATGACAGTCTGGCGCAAAAACTGGAGTGTTCCCCGCGTATGCGG
GGATAAACCGGAGATGCACTGGATATACCGACTCCTCACTGAGTGTTCCCCGCGTATGCGGGGATAAACCGGCTCGGGGG
GACATGAGCTTGTACAAAACAGCGTGTTCCCCGCGTATGCGGGGATAAACCGTTTTTAGCAGCGTGACAGTTATGGAGCC
GCTCGTGTTCCCCGCGTATGCGGGGATAAACCGATTATAAGGATCACTTGCTAGGGCATTATATAGTGTTCCCCGCGTAT
GCGGGGATAAACCGACTTGACTGTTTATGCAGTGGTTGTATTTCTTGTGTTCCCCGCGTATGCGGGGATAAACCGATCGG
AACGACTTAGATTAGCGTCCTTGCACATGTGTTCCCCGCGTATGCGGGGATAAACCGTAACCGCAACCATCGCCGCGATA
AATCCACTGG-TGTTCCCCGCGTATGCGGGGATAAACCGGTTGATACGGCTGATTACAATAAAATGTCACTGTGTTCCCC
GCGTATGCGGGGATAAACCGTAAAAAATGCCGCCATCGAATCAGCAAAATCG-GTGTTCCCCGCGTATGCGGGGATAAAC
CGCTGCGGAGCGTCAAACGGGCGTTAACTCTCGAGTGTTCCCCGCGTATGCGGGGATAAACCGCCCTTCTGGTGTTTTGA
TTCTCCTAGGTGATTGTGTTCCCCGCGTATGCGGGGATAAACCTAATGGACGAGATTTCACAGAAAATATCTGTTC-GTG
TTCCCCGCGTATGCGGGGATAAACCGGCTACTACGTGTACGCACAGCCGCTGGCCAGT-GTGTTCCCCGCGTATGCGGGG
ATAAACCGCAGATGAGGCTGCAAATTCCAGGCACTTTTTAGTGTTCCCCGCGTATGCGGGGATAAACCGGATGGTCGTAC
CGATGTTTGCGAAAGATTCGCGTGTTCCCCGCGTATGCGGGGATAAACCGACGGTCAGATGGTGGCGCTGGTTGCGCTGG
CA-GTGTTCCCCGCGTATGCGGGGATAAACCGCTGTTTATGAAAAATGCCAACAAACAGGAAGC-GTGTTCCCCGCGTAT
GCGGGGATAAACCGATTTTTCAGGAACGGGCCGACACGAAAATTTATGTGTTCCCCGCGTATGCGGGGATAAACCGATAT
TTACTAGCATTTCCCCATGCTGTATCAC----GTGTTCCCCGCGTATGCGGGGATAAACCGCCGGTTCAGGTTTGATAGG
TTCTGCCTAACTC-GTGTTCCCCGCGTATGCGGGGATAAACCGTTCGCATACGACAATCTCCCGGCACTGATTAA-GTGT
TCCCCGCGTATGCGGGGATAAACCGAGGGTGACGCAACGATTGTTGCAATTCCTAAC-GTGTTCCCCGCGTATGCGGGGA
TAAACCGCACCAGTGTGTACATTCCAGACTCAGAAACCACGTGTTCCCCGCGTATGCGGGGATAAACCGCCTCGAGGTGT
TCTAAGCACTCCGGGGCTTTT-GTGTTCCCCGCGTATGCGGGGATAAACCGGACGCTCAAATCAGTGGCGGCGAAACCCG
ACA-GTGTTCCCCGCGTATGCGGGGATAAACCGCCAGAGGGGATTTAGCAAACGTCATTTCTGAC-GTGTTCCCCGCGTA
TGCGGGGATAAACCGTCATCTGCGGGTCGGGTAGGCTGCTTACGGGT-GTGTTCCCCGCGTATGCGGGGATAAACCGCAG
CTATTCCCCGCATCGGTCAGTACTGCGCTGTGTTCCCCGCGTATGCGGGGATAAACCGTGGCCCACAATGGTAAAACCGG
CGGCTTTCCAGTGTTCCCCGCGTATGCGGGGATAAACCGGCCAATGGATTCAGGATTGGAGCCAGAATTTAGTGTTCCCC
GCGTATGCGGGGATAAACCGAAAAAAAGCCTAAAGCTCGAAAGAATAAAAATGTGTTCCCCACGTATGCGGGGATAAACC
GATGATGGCGCTGATAGTTTTATTAGATGTCGAG-TGTTCCCCGCACATACGGGGCTAATCCA-----------------
--------------------------------------------------------------------------------
--------------------------------------------------------------------------------
--------------------------------------------------------------------------------
--------------------------------------------------------------------------------
--------------------------------------------------------------------------------
--------------------------------------------------------------------------------
--------------------------------------------------------------------------------
--------------------------------------------------------------------------------
--------------------------------------------------------------------------------
--------------------------------------------------------------------------------
--------------------------------------------------------------------------------
--------------------------------------------------------------------------------
--------------------------------------------------------------------------------
--------------------------------------------------------------------------------
--------------------------------------------------------------------------------
--------------------------------------------------------------------------------
------------------------------------------------
>Ea09 CRISPR2
GTGTTCCCCGCGTATGCGGGGATAAACCGCCATTTTATGACAGTCTGGCGCAAAAACTGGAGTGTTCCCCGCGTATGCGG
GGATAAACCGGAGATGCACTGGATATACCGACTCCTCACTGAGTGTTCCCCGCGTATGCGGGGATAAACCGGCTCGGGGG
GACATGAGCTTGTACAAAACAGCGTGTTCCCCGCGTATGCGGGGATAAACCGTTTTTAGCAGCGTGACAGTTATGGAGCC
GCTCGTGTTCCCCGCGTATGCGGGGATAAACCGATTATAAGGATCACTTGCTAGGGCATTATATAGTGTTCCCCGCGTAT
GCGGGGATAAACCGACTTGACTGTTTATGCAGTGGTTGTATTTCTTGTGTTCCCCGCGTATGCGGGGATAAACCGATCGG
AACGACTTAGATTAGCGTCCTTGCACATGTGTTCCCCGCGTATGCGGGGATAAACCGTAACCGCAACCATCGCCGCGATA
AATCCACTGG-TGTTCCCCGCGTATGCGGGGATAAACCGGTTGATACGGCTGATTACAATAAAATGTCACTGTGTTCCCC
GCGTATGCGGGGATAAACCGTAAAAAATGCCGCCATCGAATCAGCAAAATCG-GTGTTCCCCGCGTATGCGGGGATAAAC
CGCTGCGGAGCGTCAAACGGGCGTTAACTCTCGAGTGTTCCCCGCGTATGCGGGGATAAACCGCCCTTCTGGTGTTTTGA
TTCTCCTAGGTGATTGTGTTCCCCGCGTATGCGGGGATAAACCTAATGGACGAGATTTCACAGAAAATATCTGTTC-GTG
TTCCCCGCGTATGCGGGGATAAACCGGCTACTACGTGTACGCACAGCCGCTGGCCAGT-GTGTTCCCCGCGTATGCGGGG
ATAAACCGCAGATGAGGCTGCAAATTCCAGGCACTTTTTAGTGTTCCCCGCGTATGCGGGGATAAACCGGATGGTCGTAC
CGATGTTTGCGAAAGATTCGCGTGTTCCCCGCGTATGCGGGGATAAACCGACGGTCAGATGGTGGCGCTGGTTGCGCTGG
CA-GTGTTCCCCGCGTATGCGGGGATAAACCGCTGTTTATGAAAAATGCCAACAAACAGGAAGC-GTGTTCCCCGCGTAT
GCGGGGATAAACCGATTTTTCAGGAACGGGCCGACACGAAAATTTATGTGTTCCCCGCGTATGCGGGGATAAACCGATAT
TTACTAGCATTTCCCCATGCTGTATCAC----GTGTTCCCCGCGTATGCGGGGATAAACCGCCGGTTCAGGTTTGATAGG
TTCTGCCTAACTC-GTGTTCCCCGCGTATGCGGGGATAAACCGTTCGCATACGACAATCTCCCGGCACTGATTAA-GTGT
TCCCCGCGTATGCGGGGATAAACCGAGGGTGACGCAACGATTGTTGCAATTCCTAAC-GTGTTCCCCGCGTATGCGGGGA
TAAACCGCACCAGTGTGTACATTCCAGACTCAGAAACCACGTGTTCCCCGCGTATGCGGGGATAAACCGCCTCGAGGTGT
TCTAAGCACTCCGGGGCTTTT-GTGTTCCCCGCGTATGCGGGGATAAACCGGACGCTCAAATCAGTGGCGGCGAAACCCG
ACA-GTGTTCCCCGCGTATGCGGGGATAAACCGCCAGAGGGGATTTAGCAAACGTCATTTCTGAC-GTGTTCCCCGCGTA
TGCGGGGATAAACCGTCATCTGCGGGTCGGGTAGGCTGCTTACGGGT-GTGTTCCCCGCGTATGCGGGGATAAACCGCAG
CTATTCCCCGCATCGGTCAGTACTGCGCTGTGTTCCCCGCGTATGCGGGGATAAACCGTGGCCCACAATGGTAAAACCGG
CGGCTTTCCAGTGTTCCCCGCGTATGCGGGGATAAACCGGCCAATGGATTCAGGATTGGAGCCAGAATTTAGTGTTCCCC
GCGTATGCGGGGATAAACCGAAAAAAAGCCTAAAGCTCGAAAGAATAAAAATGTGTTCCCCACGTATGCGGGGATAAACC
GATGATGGCGCTGATAGTTTTATTAGATGTCGAG-TGTTCCCCGCACATACGGGGCTAATCCA-----------------
--------------------------------------------------------------------------------
--------------------------------------------------------------------------------
--------------------------------------------------------------------------------
--------------------------------------------------------------------------------
--------------------------------------------------------------------------------
--------------------------------------------------------------------------------
--------------------------------------------------------------------------------
--------------------------------------------------------------------------------
--------------------------------------------------------------------------------
--------------------------------------------------------------------------------
--------------------------------------------------------------------------------
--------------------------------------------------------------------------------
--------------------------------------------------------------------------------
--------------------------------------------------------------------------------
--------------------------------------------------------------------------------
--------------------------------------------------------------------------------
------------------------------------------------
>E22 CRISPR2
GTGTTCCCCGCGTATGCGGGGATAAACCGCCATTTTATGACAGTCTGGCGCAAAAACTGGAGTGTTCCCCGCGTATGCGG
GGATAAACCGGAGATGCACTGGATATACCGACTCCTCACTGAGTGTTCCCCGCGTATGCGGGGATAAACCGGCTCGGGGG
GACATGAGCTTGTACAAAACAGCGTGTTCCCCGCGTATGCGGGGATAAACCGTTTTTAGCAGCGTGACAGTTATGGAGCC
GCTCGTGTTCCCCGCGTATGCGGGGATAAACCGATTATAAGGATCACTTGCTAGGGCATTATATAGTGTTCCCCGCGTAT
GCGGGGATAAACCGACTTGACTGTTTATGCAGTGGTTGTATTTCTTGTGTTCCCCGCGTATGCGGGGATAAACCGATCGG
AACGACTTAGATTAGCGTCCTTGCACATGTGTTCCCCGCGTATGCGGGGATAAACCGTAACCGCAACCATCGCCGCGATA
AATCCACTGG-TGTTCCCCGCGTATGCGGGGATAAACCGGTTGATACGGCTGATTACAATAAAATGTCACTGTGTTCCCC
GCGTATGCGGGGATAAACCGTAAAAAATGCCGCCATCGAATCAGCAAAATCG-GTGTTCCCCGCGTATGCGGGGATAAAC
CGCTGCGGAGCGTCAAACGGGCGTTAACTCTCGAGTGTTCCCCGCGTATGCGGGGATAAACCGGACTTCTGGTGTACCGA
TTTTGCGAAATGATTGTGTTCCCCGCGTATGCGGGGATAAACCGACTGGTCGAGATGTGGCAGCTGGTTGCGCTGC-GTG
TTCCCCGCGTATGCGGGGATAAACCGGCTAAAAAATGCACGCACATCGAATCGCAAAT-GTGTTCCCCGCGTATGCGGGG
ATAAACCGCTGCGGAGGCGTCAAATTCGAGGCACTCTCGAGTGTTCCCCGCGTATGCGGGGATAAACCGGATGGTCGTAC
CGATGTTTGCGAAAGATTCGCGTGTTCCCCGCGTATGCGGGGATAAACCGACGGTCAGATGGTGGCGCTGGTTGCGCTGG
CA-GTGTTCCCCGCGTATGCGGGGATAAACCGCTGTTTATGAAAAATGCCAACAAACAGGAAGC-GTGTTCCCCGCGTAT
GCGGGGATAAACCGATTTTTCAGGAACGGGCCGACACGAAAATTTATGTGTTCCCCGCGTATGCGGGGATAAACCGATAT
TTACTAGCATTTCCCCATGCTGTATCAC----GTGTTCCCCGCGTATGCGGGGATAAACCGCCGGTTCAGGTTTGATAGG
TTCTGCCTAACTC-GTGTTCCCCGCGTATGCGGGGATAAACCGTTCGCATACGACAATCTCCCGGCACTGATTAA-GTGT
TCCCCGCGTATGCGGGGATAAACCGAGGGTGACGCAACGATTGTTGCAATTCCTAAC-GTGTTCCCCGCGTATGCGGGGA
TAAACCGCACCAGTGTGTACATTCCAGACTCAGAAACCACGTGTTCCCCGCGTATGCGGGGATAAACCGCCTCGAGGTGT
TCTAAGCACTCCGGGGCTTTT-GTGTTCCCCGCGTATGCGGGGATAAACCGGACGCTCAAATCAGTGGCGGCGAAACCCG
ACA-GTGTTCCCCGCGTATGCGGGGATAAACCGCCAGAGGGGATTTAGCAAACGTCATTTCTGAC-GTGTTCCCCGCGTA
TGCGGGGATAAACCGTCATCTGCGGGTCGGGTAGGCTGCTTACGGGT-GTGTTCCCCGCGTATGCGGGGATAAACCGCAG
CTATTCCCCGCATCGGTCAGTACTGCGCTGTGTTCCCCGCGTATGCGGGGATAAACCGTGGCCCACAATGGTAAAACCGG
CGGCTTTCCAGTGTTCCCCGCGTATGCGGGGATAAACCGGCCAATGGATTCAGGATTGGAGCCAGAATTTAGTGTTCCCC
GCGTATGCGGGGATAAACCGAAAAAAAGCCTAAAGCTCGAAAGAATAAAAATGTGTTCCCCACGTATGCGGGGATAAACC
GATGATGGCGCTGATAGTTTTATTAGATGTCGAG-TGTTCCCCGCACATACGGGGCTAATCCA-----------------
--------------------------------------------------------------------------------
--------------------------------------------------------------------------------
--------------------------------------------------------------------------------
--------------------------------------------------------------------------------
--------------------------------------------------------------------------------
--------------------------------------------------------------------------------
--------------------------------------------------------------------------------
--------------------------------------------------------------------------------
--------------------------------------------------------------------------------
--------------------------------------------------------------------------------
--------------------------------------------------------------------------------
--------------------------------------------------------------------------------
--------------------------------------------------------------------------------
--------------------------------------------------------------------------------
--------------------------------------------------------------------------------
--------------------------------------------------------------------------------
------------------------------------------------
>JQ796505.1 Erwinia amylovora strain RBA4 CRISPR2 repeat region
GTGTTCCCCGCGTATGCGGGGATAAACCGACATAAACATGCTTAACTGGTATCTGGCCTGTGTGTTCCCCGCGTATGCGG
GGATAAACCGTTAATCTGATAATTTTGATCACATCTTAACCAGTGTTCCCCGCGTATGCGGGGATAAACCGCATAAAATC
CATCAATTCTATTTATTACGAACGTGTTCCCCGCGTATGCGGGGATAAACCGATAAATGAGGCGCTGCCAGAGCACCGTG
ATGGGTGTTCCCCGCGTATGCGGGGATAAACCGGTTTCAGGAGTCTGGAGGGCAAGCCGATGCCCGTGTTCCCCGCGTAT
GCGGGGATAAACCGAAAGGGGTTGTCGGAATGATTCTGGTCGATTAGTGTTCCCCGCGTATGCGGGGATAAACCGTCACC
ATCCTGTTCGATTAAGCAAAAATACTC-GTGTTCCCCGCGTATGCGGGGATAAACCGGGCGGGGGCAGGCAGTGCACAGG
AAAATGACAG-TGTTCCCCGCGTATGCGGGGATAAACCGAAGGCAGCAGGCTGATTGCATACCCTGATGGCGTGTTCCCC
GCGTATGCGGGGATAAACCGCATCCCCAGCAGCCCACGCAGCAGCCCACGCA-GTGTTCCCCGCGTATGCGGGGATAAAC
CGGTAAATAGCAAAATGATAAATAATTTATCAATGTGTTCCCCGCGTATGCGGGGATAAACCGCGGTCACCGTCGAGGCA
GCATATAGGGCGAATGTGTTCCCCGCGTATGCGGGGATAAACCGGATTCCGCATGAGCACTGAAATTGTTCACAGCCGTG
TTCCCCGCGTATGCGGGGATAAACCGCCTTATGAGTCGCAGTAATTCTGCCATCTCTG-GTGTTCCCCGCGTATGCGGGG
ATAAACCGAAATAAGAAACCAAACGAAGGACCCAGAAAGTGTGTTCCCCGCGTATGCGGGGATAAACCGCTGCGACATCA
GAACCGGAGCAGAAGCGCCGCGTGTTCCCCGCGTATGCGGGGATAAACCGCGTAATAAGCGTTCCCACTGCCACGCCGAG
AA-GTGTTCCCCGCGTATGCGGGGATAAACCGGCACATTAATCACCGTCCTGAATTATGCCGAA-GTGTTCCCCGCGTAT
GCGGGGATAAACCGAAACCAAATCTGTTTATCTTCTTCGCCACTCA-GTGTTCCCCGCGTATGCGGGGATAAACCGAGCG
CCGGGGCGAGTAACGCGCAGATTCTCAC----ATGTTCCCCGCGTATGCGGGGATAAACCGGTTATTAGCAATAAGGGCA
TGCAGGGCAGTGG-GTGTTCCCCGCGTATGCGGGGATAAACCGCCAATTAACGGAGGTGCTTATGACAGTAGTTA-GTGT
TCCCCGCGTATGCGGGGATAAACCGTCGCTAAGCAGCTCGCCGATGATGGATATATT-GTGTTCCCCGCGTATGCGGGGA
TAAACCGGAAGCGTTTACAGGATCGGTAAATCACGGTTT-GTGTTCCCCGCGTATGCGGGGATAAACCGAGAGCGGGAAC
TCTTTTGCAGCTTAGTGCGAA-GTGTTCCCCGCGTATGCGGGGATAAACCGCACGGCCCCCGTACTATTGAATCCACCCG
TGT-GTGTTCCCCGCGTATGCGGGGATAAACCGCCAGTTCGACGCGCTGGAAATCTGGGACAAAC-GTGTTCCCCGCGTA
TGCGGGGATAAACCGCGGACAGTTTTCTTGCTCAATGTCAGTTTTCA-GTGTTCCCCGCGTATGCGGGGATAAACCGGTC
GGGGTATATACGGTACTGGACAAATATTTGTGTTCCCCGCGTATGCGGGGATAAACCGACGCATCACCCGAACGTCTCTT
CCGTCCACTTGTGTTCCCCGCGTATGCGGGGATAAACCGCAGGTTGTAGTATGCTCATCCGATGATCCATTGTGTTCCCC
GCGTATGCGGGGATAAACCGCTGAAAATGAGTGGTGGGCAGCCGGGAGTTAGGTGTTCCCCGCGTATGCGGGGATAAACC
GTCATAGTATTCCATCACTACGACACCCGTTACG-TGTTCCCCGCGTATGCGGGGATAAACCGGGGCCTTTACGACACGC
CAGAGGCTTTCCCGTGTGTTCCCCGCGTATGCGGGGATAAACCCAATGCCAGTACGAGCGCGCCTTAAATATCTGGGTGT
TCCCCGCGTATGCGGGGATAAACCGTTGGCCACCAACAACAACGCATGGCATGTTTAGTGTTCCCCGCGTATGCGGGGAT
AAACCGCCAGAGGACAACTTTCCGCCTTTTCTCTGCGTGTGTTCCCCGCGTATGCAGGGATAAACCCAGGTGGCGGAATA
CGGCAACGAGTGGATAACTGTGTTCTCCGCGTATGCGGGGATAAACCGCGGATCACCTCTTCGCCCAGCCAGCTGTTCAG
GTGTTCCCCACGTATGCGGGGATAAACCGATGATGGCGCTGATAGTTTTATTAGATGTCGAGTGTTCCCCGCACATAGGG
GCTAAACCAA----------------------------------------------------------------------
--------------------------------------------------------------------------------
--------------------------------------------------------------------------------
--------------------------------------------------------------------------------
--------------------------------------------------------------------------------
--------------------------------------------------------------------------------
--------------------------------------------------------------------------------
--------------------------------------------------------------------------------
--------------------------------------------------------------------------------
--------------------------------------------------------------------------------
--------------------------------------------------------------------------------
------------------------------------------------
>JQ796487.1 Erwinia amylovora strain IL6 CRISPR2 repeat region
GTGTTCCCCGCGTATGCGGGGATAAACCGTTTGTCCCAGATTTCCAGCGCGTCGAACTGACGTGTTCCCCGCGTATGCGG
GGATAAACCGCGGAAAAGTGCGACAGAGAATTAGCTCCACTCGTGTTCCCCGCGTATGCGGGGATAAACCGAAATCCAGA
TTCTCCGCCACCCAAGAAGCGGTGTGTTCCCCGCGTATGCGGGGATAAACCGCAGGCCAGCGACTACCCCACGCAGAAGC
GCTAGTGTTCCCCGCGTATGCGGGGATAAACCGGCTACTACGTTTACGCACAGCCGCTGGCCAGTGTGTTCCCCGCGTAT
GCGGGGATAAACCGTGCGTCAATTTTGCACGCATGTTCCGTTAAGTGTGTTCCCCGCGTATGCGGGGATAAACCGTTTTT
TAATTGCGTGCTGCGTTGCAGGGCATG-GTGTTCCCCGCGTATGCGGGGATAAACCGGCCAGATGCTTATTATCTGGCAT
CCGTGGCCCG-TGTTCCCCGCGTATGCGGGGATAAACCGCTGCGCCACTTTATGCTCCATGACCTCCAGAGGTGTTCCCC
GCGTATGCGGGGATAAACCGTCGTCCAGATAATGGGAACACCGCGCAGGACG-GTGTTCCCCGCGTATGCGGGGATAAAC
CGATCAGTCAGAATTTGAAAAAAACCCCGCCATTGTGTTCCCCGCGTATGCGGGGATAAACCGAATGCAGGTGCGCTGAA
GAGAATTCATAATCAGTGTTCCCCGCGTATGCGGGGATAAACCGGGAGTTTATCTGAATGGTCTCGCGCAAAACTC-GTG
TTCCCCGCGTATGCGGGGATAAACCAGGGATCCGCTATTCTTTACCCTACAGTATACA-GTGTTCCCCGCGTATGCGGGG
ATAAACCGCGATGCCGCTGAACCCTTCCGGGTGGTTTCCCGTGTTCCCCGCGTATGCGGGGATAAACCGCACCGGCAGTA
GCTGGCGATGCTGTATTTGCAGTGTTCCCCGCGTATGCGGGGATAAACCATTAACGGGGCCCACTAAAACTGTATAGAGT
CT-GTGTTCCCCGCGTATGCGGGGATAAACCGTAACTGCTGCCAATGACCGCAGCCATAATTAA-GTGTTCCCCGCGTAT
GCGGGGATAAACCGATGTAGCCCACACTTTAATTTTTGGGCCAAAT-GTGTTCCCCGCGTATGCGGGGATAAACCGTAAA
ATGGCTTAGCGCTGCACATGAACGTGCT----GTGTTCCCCGCGTATGCGGGGATAAACCGAGCTGGGCGTAAACCTSCA
AAGCGAATTTGAA-GTGTTCCCCGCGTATGCGGGGATAAACCGGCTTCAATTAACGCGGCTGGCTCCTTTGAGAA-GTGT
TCCCCGCGTATGCGGGGATAAACCGGGACATTAATCACCGTCCTGAATTATGCCGAA-GTGTTCCCCGCGTATGCGGGGA
TAAACCGCTGCTATGCGCTGGTCAGAGGGGGAATAAGGA-GTGTTCCCCGCGTATGCGGGGATAAACCGGCAGTCTTTCA
GAACTCCAAACGCCTTGGTAA-GTGTTCCCCGCGTATGCGGGGATAAACCGACCGGACTAACGGCAATAGCATCCGCCAC
CGC-GTGTTCCCCGCGTATGCGGGGATAAACCGCCAGCTCAGCCGTGAGCAATCAATCCTCATTG-GTGTTCCCCGCGTA
TGCGGGGATAAACCGAGCCAGAGCTAATTACAAACTTCTGCCGGCTA-GTGTTCCCCGCGTATGCGGGGGTAAACCGCAG
CAGCAGAGAATCGAAATAACGGGATTGGAGTGTTCCCCGCGTATGCGGGGATAAACCGCAATCCAAACCATACGCCTGCT
GCATATGTTCGTGTTCCCCGCGTATGCGGGGATAAACCGCGTAGATGAAAGCTTTATTCATGATGGGACGTGTGTTCCCC
GCGTATGCGGGGATAAACCGAAAAAGGATTGCGCATGAGCACTGAAATTGTTGTGTTCCCCGCGTATGCGGGGATAAACC
GGCATTGGAGTTCTTCCGTTCACATGAGCTGGTG-TGTTCCCCGCGTATGCGGGGATAAACCGCGTCGCGGCGTGGACGT
CAGGGTGGTAGTGGAGTGTTCCCCGCGTATGCGGGGATAACCGATATTTCTGAGCGATGCTATTCGACTGCTGACGTGTT
CCCCGCGTATGCGGGGATAAACCGTTTCAGGAGGCATTCAAAATGACCGCTGGGATGTGTTCCCCGCGTATGCGGGGATA
AACCGCCAAATGCCGGTAGCCCATATAATGATTCCTTGTGTTCCCCGCGTATGCGGGGATAAACCGATGATGGCGCTGAT
AGTTTTATTAGATGTCGAGTGTTCCCCGCACATACGGGGCTAATCCA---------------------------------
--------------------------------------------------------------------------------
--------------------------------------------------------------------------------
--------------------------------------------------------------------------------
--------------------------------------------------------------------------------
--------------------------------------------------------------------------------
--------------------------------------------------------------------------------
--------------------------------------------------------------------------------
--------------------------------------------------------------------------------
--------------------------------------------------------------------------------
--------------------------------------------------------------------------------
--------------------------------------------------------------------------------
--------------------------------------------------------------------------------
------------------------------------------------
>MW221407.1 Erwinia amylovora strain 1214 CRISPR2 repeat region
GTGTTCCCCGCGTATGCGGGGATAAACCGTACACCGCCAGTTCGTGCCGGCACACTACCGGGTGTTCCCCGCGTATGCGG
GGATAAACCGTTTGCCGGCCTTGGCCGGCTTCTCGTCCAGACGTGTTCCCCGCGTATGCGGGGATAAACCGCCATTTTAT
GACAGTCTGGCGCAAAAACTGGAGTGTTCCCCGCGTATGCGGGGATAAACCGGAGATGCACTGGATATACCGACTCCTCA
CTGAGTGTTCCCCGCGTATGCGGGGATAAACCGGCTCGGGGGGACATGAGCTTGTACAAAACAGCGTGTTCCCCGCGTAT
GCGGGGATAAACCGTTTTTAGCAGCGTGACAGTTATGGAGCCGCTCGTGTTCCCCGCGTATGCGGGGATAAACCGATTAT
AAGGATCACTTGCTAGGGCATTATATA-GTGTTCCCCGCGTATGCGGGGATAAACCGACTTGACTGTTTATGCAGTGGTT
GTATTTCTTG-TGTTCCCCGCGTATGCGGGGATAAACCGATCGGAACGACTTAGATTAGCGTCCTTGCACATGTGTTCCC
CGCGTATGCGGGGATAAACCGTAACCGCAACCATCGCCGCGATAAATCCACTGGTGTTCCCCGCGTATGCGGGGATAAAC
CGGTTGATACGGCTGATTACAATAAAATGTCACTGTGTTCCCCGCGTATGCGGGGATAAACCGTAAAAAATGCCGCCATC
GAATCAGCAAAATCGGTGTTCCCCGCGTATGCGGGGATAAACCGCTGCGGAGCGTCAAACGGGCGTTAACTCTCGA-GTG
TTCCCCGCGTATGCGGGGATAAACCGCCCTTCTGGTGTTTTGATTCTCCTAGGTGATT-GTGTTCCCCGCGTATGCGGGG
ATAAACCGAATGGACGAGATTTCACAGAAAATATCTGTTCGTGTTCCCCGCGTATGCGGGGATAAACCGGCTACTACGTG
TACGCACAGCCGCTGGCCAGTGTGTTCCCCGCGTATGCGGGGATAAACCGCAGATGAGGCTGCAAATTCCAGGCACTTTT
TA-GTGTTCCCCGCGTATGCGGGGATAAACCGGATGGTCGTACCGATGTTTGCGAAAGATTCGC-GTGTTCCCCGCGTAT
GCGGGGATAAACCGACGGTCAGATGGTGGCGCTGGTTGCGCTGGCA-GTGTTCCCCGCGTATGCGGGGATAAACCGCTGT
TTATGAAAAATGCCAACAAACAGGAAGC----GTGTTCCCCGCGTATGCGGGGATAAACCGATTTTTCAGGAACGGGCCG
ACACGAAAATTTATGTGTTCCCCGCGTATGCGGGGATAAACCGATATTTACTAGCATTTCCCCATGCTGTATCAC-GTGT
TCCCCGCGTATGCGGGGATAAACCGCTGGAGCATGAGACGAAATCGGGGGTAGTGCT-GTGTTCCCCGCGTATGCGGGGA
TAAACCGCCGGTTCAGGTTTGATAGGTTCTGCCTAACTC-GTGTTCCCCGCGTATGCGGGGATAAACCGTTCGCATACGA
CAATCTCCCGGCACTGATTAA-GTGTTCCCCGCGTATGCGGGGATAAACCGAGGGTGACGCAACGATTGTTGCAATTCCT
AAC-GTGTTCCCCGCGTATGCGGGGATAAACCGCACCAGTGTGTACATTCCAGACTCAGAAACCACGTGTTCCCCGCGTA
TGCGGGGATAAACCGCCTCGAGGTGTTCTAAGCACTCCGGGGCTTTT-GTGTTCCCCGCGTATGCGGGGATAAACCGGAC
GCTCAAATCAGTGGCGGCGAAACCCGACAGTGTTCCCCGCGTATGCGGGGATAAACCGCCAGAGGGGATTTAGCAAACGT
CATTTCTGACGTGTTCCCCGCGTATGCGGGGATAAACCGTCATCTGCGGGTCGGGTAGGCTGCTTACGGGTGTGTTCCCC
GCGTATGCGGGGATAAACCGCAGCTATTCCCCGCATCGGTCAGTACTGCGCTGTGTTCCCCGCGTATGCGGGGATAAACC
GTGGCCCACAATGGTAAAACCGGCGGCTTTCCAG-TGTTCCCCGCGTATGCGGGGATAAACCGGCCAATGGATTCAGGAT
TGGAGCCAGAATTTAGTGTTCCCCGCGTATGCGGGGATAAACCGAAAAAAAGCCTAAAGCTCGAAAGAATAAAAATGTGT
TCCCCGCGTATGCGGGGATAAACCGATGATGGCGCTGATAGTTTTATTAGATGTCGAGTGTTCCCCGCGTATGCGGGGAT
AAACCG--------------------------------------------------------------------------
--------------------------------------------------------------------------------
--------------------------------------------------------------------------------
--------------------------------------------------------------------------------
--------------------------------------------------------------------------------
--------------------------------------------------------------------------------
--------------------------------------------------------------------------------
--------------------------------------------------------------------------------
--------------------------------------------------------------------------------
--------------------------------------------------------------------------------
--------------------------------------------------------------------------------
--------------------------------------------------------------------------------
--------------------------------------------------------------------------------
--------------------------------------------------------------------------------
------------------------------------------------
>MW221416.1 Erwinia amylovora strain 1247 CRISPR2 repeat region
GTGTTCCCCGCGTATGCGGGGATAAACCGTACACCGCCAGTTCGTGCCGGCACACTACCGGGTGTTCCCCGCGTATGCGG
GGATAAACCGTTTGCCGGCCTTGGCCGGCTTCTCGTCCAGACGTGTTCCCCGCGTATGCGGGGATAAACCGCCATTTTAT
GACAGTCTGGCGCAAAAACTGGAGTGTTCCCCGCGTATGCGGGGATAAACCGGAGATGCACTGGATATACCGACTCCTCA
CTGAGTGTTCCCCGCGTATGCGGGGATAAACCGGCTCGGGGGGACATGAGCTTGTACAAAACAGCGTGTTCCCCGCGTAT
GCGGGGATAAACCGTTTTTAGCAGCGTGACAGTTATGGAGCCGCTCGTGTTCCCCGCGTATGCGGGGATAAACCGATTAT
AAGGATCACTTGCTAGGGCATTATATA-GTGTTCCCCGCGTATGCGGGGATAAACCGACTTGACTGTTTATGCAGTGGTT
GTATTTCTTG-TGTTCCCCGCGTATGCGGGGATAAACCGATCGGAACGACTTAGATTAGCGTCCTTGCACATGTGTTCCC
CGCGTATGCGGGGATAAACCGTAACCGCAACCATCGCCGCGATAAATCCACTGGTGTTCCCCGCGTATGCGGGGATAAAC
CGGTTGATACGGCTGATTACAATAAAATGTCACTGTGTTCCCCGCGTATGCGGGGATAAACCGTAAAAAATGCCGCCATC
GAATCAGCAAAATCGGTGTTCCCCGCGTATGCGGGGATAAACCGCTGCGGAGCGTCAAACGGGCGTTAACTCTCGA-GTG
TTCCCCGCGTATGCGGGGATAAACCGCCCTTCTGGTGTTTTGATTCTCCTAGGTGATT-GTGTTCCCCGCGTATGCGGGG
ATAAACCGAATGGACGAGATTTCACAGAAAATATCTGTTCGTGTTCCCCGCGTATGCGGGGATAAACCGGCTACTACGTG
TACGCACAGCCGCTGGCCAGTGTGTTCCCCGCGTATGCGGGGATAAACCGCAGATGAGGCTGCAAATTCCAGGCACTTTT
TA-GTGTTCCCCGCGTATGCGGGGATAAACCGGATGGTCGTACCGATGTTTGCGAAAGATTCGC-GTGTTCCCCGCGTAT
GCGGGGATAAACCGACGGTCAGATGGTGGCGCTGGTTGCGCTGGCA-GTGTTCCCCGCGTATGCGGGGATAAACCGCTGT
TTATGAAAAATGCCAACAAACAGGAAGC----GTGTTCCCCGCGTATGCGGGGATAAACCGATTTTTCAGGAACGGGCCG
ACACGAAAATTTATGTGTTCCCCGCGTATGCGGGGATAAACCGATATTTACTAGCATTTCCCCATGCTGTATCAC-GTGT
TCCCCGCGTATGCGGGGATAAACCGCTGGAGCATGAGACGAAATCGGGGGTAGTGCT-GTGTTCCCCGCGTATGCGGGGA
TAAACCGCCGGTTCAGGTTTGATAGGTTCTGCCTAACTC-GTGTTCCCCGCGTATGCGGGGATAAACCGTTCGCATACGA
CAATCTCCCGGCACTGATTAA-GTGTTCCCCGCGTATGCGGGGATAAACCGAGGGTGACGCAACGATTGTTGCAATTCCT
AAC-GTGTTCCCCGCGTATGCGGGGATAAACCGCACCAGTGTGTACATTCCAGACTCAGAAACCACGTGTTCCCCGCGTA
TGCGGGGATAAACCGCCTCGAGGTGTTCTAAGCACTCCGGGGCTTTT-GTGTTCCCCGCGTATGCGGGGATAAACCGGAC
GCTCAAATCAGTGGCGGCGAAACCCGACAGTGTTCCCCGCGTATGCGGGGATAAACCGCCAGAGGGGATTTAGCAAACGT
CATTTCTGACGTGTTCCCCGCGTATGCGGGGATAAACCGTCATCTGCGGGTCGGGTAGGCTGCTTACGGGTGTGTTCCCC
GCGTATGCGGGGATAAACCGCAGCTATTCCCCGCATCGGTCAGTACTGCGCTGTGTTCCCCGCGTATGCGGGGATAAACC
GTGGCCCACAATGGTAAAACCGGCGGCTTTCCAG-TGTTCCCCGCGTATGCGGGGATAAACCGGCCAATGGATTCAGGAT
TGGAGCCAGAATTTAGTGTTCCCCGCGTATGCGGGGATAAACCGAAAAAAAGCCTAAAGCTCGAAAGAATAAAAATGTGT
TCCCCGCGTATGCGGGGATAAACCGATGATGGCGCTGATAGTTTTATTAGATGTCGAGTGTTCCCCGCGTATGCGGGGAT
AAACCG--------------------------------------------------------------------------
--------------------------------------------------------------------------------
--------------------------------------------------------------------------------
--------------------------------------------------------------------------------
--------------------------------------------------------------------------------
--------------------------------------------------------------------------------
--------------------------------------------------------------------------------
--------------------------------------------------------------------------------
--------------------------------------------------------------------------------
--------------------------------------------------------------------------------
--------------------------------------------------------------------------------
--------------------------------------------------------------------------------
--------------------------------------------------------------------------------
--------------------------------------------------------------------------------
------------------------------------------------
>JQ796524.1 Erwinia amylovora strain OKR1 CRISPR2 repeat region
GTGTTCCCCGCGTATGCGGGGATAAACCGACAGCAGAGTTAACACAAAACATACGCAATACGTGTTCCCCGCGTATGCGG
GGATAAACCGCTGTTTTCGCTGCTATTGAATCCGGGAGTGAAGTGTTCCCCGCGTATGCGGGGATAAACCGGTCTTGTGT
CTGACGATTTCACCAGCGCGGCGGTGTTCCCCGCGTATGCGGGGATAAACCGACTGCGTGATCACGTAATCGCAGGGGGC
ATAAGTGTTCCCCGCGTATGCGGGGATAAACCGCGAGGCGTGACGCAGCTCGCCAGCGCAAATAGGTGTTCCCCGCGTAT
GCGGGGATAAACCGGACGAGCCATGCCTTGCAGAAAGTTTTATTCGGTGTTCCCCGCGTATGCGGGGATAAACCGTTCGG
GGGAACGGATATCATTACAGCCCGAGC-GTGTTCCCCGCGTATGCGGGGATAAACCGCTGCGCCACTTTATGCTCCATGA
CCTCCAGAGG-TGTTCCCCGCGTATGCGGGGATAAACCGAATGCAGGTGCGCTGAAGAGAATTCATAATCAGTGTTCCCC
GCGTATGCGGGGATAAACCGGGAGTTTATCTGAATGGTCTCGCGCAAAACTC-GTGTTCCCCGCGTATGCGGGGATAAAC
CAGGGATCCGCTATTCTTTACCCTACAGTATACAGTGTTCCCCGCGTATGCGGGGATAAACCGCGATGCCGCTGAACCCT
TCCGGGTGGTTTCCCGTGTTCCCCGCGTATGCGGGGATAAACCGCACCGGCAGTAGCTGGCGATGCTGTATTTGCA-GTG
TTCCCCGCGTATGCGGGGATAAACCATTAACGGGGCCCACTAAAACTGTATAGAGTTT-GTGTTCCCCGCGTATGCGGGG
ATAAACCGTAACTGCTGCCAATGACCGCAGCCATAACTAAGTGTTCCCCGCGTATGCGGGGATAAACCGATGTAGGCCAC
ACTTTAATTTTTGGGCCAAATGTGTTCCCCGCGTATGCGGGGATAAACCGGTTTTCATCAATATGGATACACGATCACTC
AC-GTGTTCCCCGCGTATGCGGGGATAAACCGAGCTGGGCGTAAACCTGCAAAGCGAATTTGAA-GTGTTCCCCGCGTAT
GCGGGGATAAACCGGCTTCAATTAACGCGGCTGGCTCCTTTGAGAA-GTGTTCCCCGCGTATGCGGGGATAAACCGGGAC
ATTAATCACCGTCCTGAATTATGCCGAA----GTGTTCCCCGCGTATGCGGGGATAAACCGCTGCTATGCGCTGGTCAGA
GGGGGAATAAGGA-GTGTTCCCCGCGTATGCGGGGATAAACCGGCAGTCTTTCAGAACTCCAAACGCCTTGGTAA-GTGT
TCCCCGCGTATGCGGGGATAAACCGACCGGACTAACGGCAATAGCATCCGCCACCGC-GTGTTCCCCGCGTATGCGGGGA
TAAACCGCCAGCTCAGCCGTGAGCAATCAATCCTCATTG-GTGTTCCCCGCGTATGCGGGGATAAACCGAGCCAGAGCTA
ATTACAAACTTCTGCCGGCTA-GTGTTCCCCGCGTATGCGGGGGTAAACCGCAGCAGCAGAGAATCGAAATAACGGGATT
GGA-GTGTTCCCCGCGTATGCGGGGATAAACCGCAATCCAAACCATACGCCTGCTGCATATGTTC-GTGTTCCCCGCGTA
TGCGGGGATAAACCGCGTAGATGAAAGCTTTATTCATGATGGGACGT-GTGTTCCCCGCGTATGCGGGGATAAACCGAAA
AAGGATTGCGCATGAGCACTGAAATTGTTGTGTTCCCCGCGTATGCGGGGATAAACCGGCATTGGAGTTCTTCCGTTCAC
ATGAGCTGGTGTGTTCCCCGCGTATGCGGGGATAAACCGCTGAAAATGAGTGGTGGGCAGCCGGGAGTTAGGTGTTCCCC
GCGTATGCGGGGATAAACCGCGTCGCGGCGTGGACGTCAGGGTGGTAGTGGAGTGTTCCCCGCGTATGCGGGGATAACCG
ATATTTCTGAGCGATGCTATTCGACTGCTGACGT--GTTCCCCGCGTATGCGGGGATAAACCGTTTCAGGAGGCATTCAA
AATGACCGCTGGGATGTGTTCCCCGCGTATGCGGGGATAAACCGCCAAATGCCGGTAGCCCATATAATGATTCCTTGTTT
TCCCCGCGTATGCGGGGATAAACCGATGATGGCGCTGATAGTTTTATTAGATGTCGAGTGTTCCCCGCACATACGGGGCT
AATCCA--------------------------------------------------------------------------
--------------------------------------------------------------------------------
--------------------------------------------------------------------------------
--------------------------------------------------------------------------------
--------------------------------------------------------------------------------
--------------------------------------------------------------------------------
--------------------------------------------------------------------------------
--------------------------------------------------------------------------------
--------------------------------------------------------------------------------
--------------------------------------------------------------------------------
--------------------------------------------------------------------------------
--------------------------------------------------------------------------------
--------------------------------------------------------------------------------
--------------------------------------------------------------------------------
------------------------------------------------
>JQ796517.1 Erwinia amylovora strain UTRJ2 CRISPR2 repeat region
GTGTTCCCCGCGTATGCGGGGATAAACCGCCATTTTATGACAGTCTGGCGCAAAAACTGGAGTGTTCCCCGCGTATGCGG
GGATAAACCGGAGATGCACTGGATATACCGACTCCTCACTGAGTGTTCCCCGCGTATGCGGGGATAAACCGGCTCGGGGG
GACATGAGCTTGTACAAAACAGCGTGTTCCCCGCGTATGCGGGGATAAACCGTTTTTAGCAGCGTGACAGTTATGGAGCC
GCTCGTGTTCCCCGCGTATGCGGGGATAAACCGATTATAAGGATCACTTGCTAGGGCATTATATAGTGTTCCCCGCGTAT
GCGGGGATAAACCGACTTGACTGTTTATGCAGTGGTTGTATTTCTTGTGTTCCCCGCGTATGCGGGGATAAACCGATCGG
AACGACTTAGATTAGCGTCCTTGCACATGTGTTCCCCGCGTATGCGGGGATAAACCGTAACCGCAACCATCGCCGCGATA
AATCCACTGG-TGTTCCCCGCGTATGCGGGGATAAACCGGTTGATACGGCTGATTACAATAAAATGTCACTGTGTTCCCC
GCGTATGCGGGGATAAACCGTAAAAAATGCCGCCATCGAATCAGCAAAATCG-GTGTTCCCCGCGTATGCGGGGATAAAC
CGCTGCGGAGCGTCAAACGGGCGTTAACTCTCGAGTGTTCCCCGCGTATGCGGGGATAAACCGCCCTTCTGGTGTTTTGA
TTCTCCTAGGTGATTGTGTTCCCCGCGTATGCGGGGATAAACCTAATGGACGAGATTTCACAGAAAATATCTGTTC-GTG
TTCCCCGCGTATGCGGGGATAAACCGGCTACTACGTGTACGCACAGCCGCTGGCCAGT-GTGTTCCCCGCGTATGCGGGG
ATAAACCGCAGATGAGGCTGCAAATTCCAGGCACTTTTTAGTGTTCCCCGCGTATGCGGGGATAAACCGGATGGTCGTAC
CGATGTTTGCGAAAGATTCGCGTGTTCCCCGCGTATGCGGGGATAAACCGACGGTCAGATGGTGGCGCTGGTTGCGCTGG
CA-GTGTTCCCCGCGTATGCGGGGATAAACCGCTGTTTATGAAAAATGCCAACAAACAGGAAGC-GTGTTCCCCGCGTAT
GCGGGGATAAACCGATTTTTCAGGAACGGGCCGACACGAAAATTTATGTGTTCCCCGCGTATGCGGGGATAAACCGATAT
TTACTAGCATTTCCCCATGCTGTATCAC----GTGTTCCCCGCGTATGCGGGGATAAACCGCTGGAGCATGAGACGAAAT
CGGGGGTAGTGCT-GTGTTCCCCGCGTATGCGGGGATAAACCGCCGGTTCAGGTTTGATAGGTTCTGCCTAACTC-GTGT
TCCCCGCGTATGCGGGGATAAACCGTTCGCATACGACAATCTCCCGGCACTGATTAA-GTGTTCCCCGCGTATGCGGGGA
TAAACCGAGGGTGACGCAACGATTGTTGCAATTCCTAAC-GTGTTCCCCGCGTATGCGGGGATAAACCGAGGGTGACGCA
ACGATTGTTGCAATTCCTAAC-GTGTTCCCCGCGTATGCGGGGATAAACCGCACCAGTGTGTACATTCCAGACTCAGAAA
CCACGTGTTCCCCGCGTATGCGGGGATAAACCGCCTCGAGGTGTTCTAAGCACTCCGGGGCTTTT-GTGTTCCCCGCGTA
TGCGGGGATAAACCGGACGCTCAAATCAGTGGCGGCGAAACCCGACA-GTGTTCCCCGCGTATGCGGGGATAAACCGCCA
GAGGGGATTTAGCAAACGTCATTTCTGACGTGTTCCCCGCGTATGCGGGGATAAACCGTCATCTGCGGGTCGGGTAGGCT
GCTTACGGGTGTGTTCCCCGCGTATGCGGGGATAAACCGCAGCTATTCCCCGCATCGGTCAGTACTGCGCTGTGTTCCCC
GCGTATGCGGGGATAAACCGTGGCCCACAATGGTAAAACCGGCGGCTTTCCAGTGTTCCCCGCGTATGCGGGGATAAACC
GGCCAATGGATTCAGGATTGGAGCCAGAATTTAG-TGTTCCCCGCGTATGCGGGGATAAACCGAAAAAAAGCCTAAAGCT
CGAAAGAATAAAAATGTGTTCCCCACGTATGCGGGGATAAACCGATGATGGCGCTGATAGTTTTATTAGATGTCGAGTGT
TCCCCGCACATACGGGGCTAATCCA-------------------------------------------------------
--------------------------------------------------------------------------------
--------------------------------------------------------------------------------
--------------------------------------------------------------------------------
--------------------------------------------------------------------------------
--------------------------------------------------------------------------------
--------------------------------------------------------------------------------
--------------------------------------------------------------------------------
--------------------------------------------------------------------------------
--------------------------------------------------------------------------------
--------------------------------------------------------------------------------
--------------------------------------------------------------------------------
--------------------------------------------------------------------------------
--------------------------------------------------------------------------------
--------------------------------------------------------------------------------
------------------------------------------------
>JQ796522.1 Erwinia amylovora strain UTFer3 CRISPR2 repeat region
GTGTTCCCCGCGTATGCGGGGATAAACCGCCATTTTATGACAGTCTGGCGCAAAAACTGGAGTGTTCCCCGCGTATGCGG
GGATAAACCGGAGATGCACTGGATATACCGACTCCTCACTGAGTGTTCCCCGCGTATGCGGGGATAAACCGGCTCGGGGG
GACATGAGCTTGTACAAAACAGCGTGTTCCCCGCGTATGCGGGGATAAACCGTTTTTAGCAGCGTGACAGTTATGGAGCC
GCTCGTGTTCCCCGCGTATGCGGGGATAAACCGATTATAAGGATCACTTGCTAGGGCATTATATAGTGTTCCCCGCGTAT
GCGGGGATAAACCGACTTGACTGTTTATGCAGTGGTTGTATTTCTTGTGTTCCCCGCGTATGCGGGGATAAACCGATCGG
AACGACTTAGATTAGCGTCCTTGCACATGTGTTCCCCGCGTATGCGGGGATAAACCGTAACCGCAACCATCGCCGCGATA
AATCCACTGG-TGTTCCCCGCGTATGCGGGGATAAACCGGTTGATACGGCTGATTACAATAAAATGTCACTGTGTTCCCC
GCGTATGCGGGGATAAACCGTAAAAAATGCCGCCATCGAATCAGCAAAATCG-GTGTTCCCCGCGTATGCGGGGATAAAC
CGCTGCGGAGCGTCAAACGGGCGTTAACTCTCGAGTGTTCCCCGCGTATGCGGGGATAAACCGCCCTTCTGGTGTTTTGA
TTCTCCTAGGTGATTGTGTTCCCCGCGTATGCGGGGATAAACCTAATGGACGAGATTTCACAGAAAATATCTGTTC-GTG
TTCCCCGCGTATGCGGGGATAAACCGGCTACTACGTGTACGCACAGCCGCTGGCCAGT-GTGTTCCCCGCGTATGCGGGG
ATAAACCGCAGATGAGGCTGCAAATTCCAGGCACTTTTTAGTGTTCCCCGCGTATGCGGGGATAAACCGGATGGTCGTAC
CGATGTTTGCGAAAGATTCGCGTGTTCCCCGCGTATGCGGGGATAAACCGACGGTCAGATGGTGGCGCTGGTTGCGCTGG
CA-GTGTTCCCCGCGTATGCGGGGATAAACCGCTGTTTATGAAAAATGCCAACAAACAGGAAGC-GTGTTCCCCGCGTAT
GCGGGGATAAACCGATTTTTCAGGAACGGGCCGACACGAAAATTTATGTGTTCCCCGCGTATGCGGGGATAAACCGATAT
TTACTAGCATTTCCCCATGCTGTATCAC----GTGTTCCCCGCGTATGCGGGGATAAACCGCTGGAGCATGAGACGAAAT
CGGGGGTAGTGCT-GTGTTCCCCGCGTATGCGGGGATAAACCGCCGGTTCAGGTTTGATAGGTTCTGCCTAACTC-GTGT
TCCCCGCGTATGCGGGGATAAACCGTTCGCATACGACAATCTCCCGGCACTGATTAA-GTGTTCCCCGCGTATGCGGGGA
TAAACCGAGGGTGACGCAACGATTGTTGCAATTCCTAAC-GTGTTCCCCGCGTATGCGGGGATAAACCGAGGGTGACGCA
ACGATTGTTGCAATTCCTAAC-GTGTTCCCCGCGTATGCGGGGATAAACCGCACCAGTGTGTACATTCCAGACTCAGAAA
CCACGTGTTCCCCGCGTATGCGGGGATAAACCGCCTCGAGGTGTTCTAAGCACTCCGGGGCTTTT-GTGTTCCCCGCGTA
TGCGGGGATAAACCGGACGCTCAAATCAGTGGCGGCGAAACCCGACA-GTGTTCCCCGCGTATGCGGGGATAAACCGCCA
GAGGGGATTTAGCAAACGTCATTTCTGACGTGTTCCCCGCGTATGCGGGGATAAACCGTCATCTGCGGGTCGGGTAGGCT
GCTTACGGGTGTGTTCCCCGCGTATGCGGGGATAAACCGCAGCTATTCCCCGCATCGGTCAGTACTGCGCTGTGTTCCCC
GCGTATGCGGGGATAAACCGTGGCCCACAATGGTAAAACCGGCGGCTTTCCAGTGTTCCCCGCGTATGCGGGGATAAACC
TGGCCAATGGATTCAGGATTGGAGCCAGAATTTAGTGTTCCCCGCGTATGCGGGGATAAACCGAAAAAAAGCCTAAAGCT
CGAAAGAATAAAAATGTGTTCCCCACGTATGCGGGGATAAACCGATGATGGCGCTGATAGTTTTATTAGATGTCGAGTGT
TCCCCGCACATACGGGGCTAATCCA-------------------------------------------------------
--------------------------------------------------------------------------------
--------------------------------------------------------------------------------
--------------------------------------------------------------------------------
--------------------------------------------------------------------------------
--------------------------------------------------------------------------------
--------------------------------------------------------------------------------
--------------------------------------------------------------------------------
--------------------------------------------------------------------------------
--------------------------------------------------------------------------------
--------------------------------------------------------------------------------
--------------------------------------------------------------------------------
--------------------------------------------------------------------------------
--------------------------------------------------------------------------------
--------------------------------------------------------------------------------
------------------------------------------------
>JQ796516.1 Erwinia amylovora strain UT5P4 CRISPR2 repeat region
GTGTTCCCCGCGTATGCGGGGATAAACCGCCATTTTATGACAGTCTGGCGCAAAAACTGGAGTGTTCCCCGCGTATGCGG
GGATAAACCGGAGATGCACTGGATATACCGACTCCTCACTGAGTGTTCCCCGCGTATGCGGGGATAAACCGGCTCGGGGG
GACATGAGCTTGTACAAAACAGCGTGTTCCCCGCGTATGCGGGGATAAACCGTTTTTAGCAGCGTGACAGTTATGGAGCC
GCTCGTGTTCCCCGCGTATGCGGGGATAAACCGATTATAAGGATCACTTGCTAGGGCATTATATAGTGTTCCCCGCGTAT
GCGGGGATAAACCGACTTGACTGTTTATGCAGTGGTTGTATTTCTTGTGTTCCCCGCGTATGCGGGGATAAACCGATCGG
AACGACTTAGATTAGCGTCCTTGCACATGTGTTCCCCGCGTATGCGGGGATAAACCGTAACCGCAACCATCGCCGCGATA
AATCCACTGG-TGTTCCCCGCGTATGCGGGGATAAACCGGTTGATACGGCTGATTACAATAAAATGTCACTGTGTTCCCC
GCGTATGCGGGGATAAACCGTAAAAAATGCCGCCATCGAATCAGCAAAATCG-GTGTTCCCCGCGTATGCGGGGATAAAC
CGCTGCGGAGCGTCAAACGGGCGTTAACTCTCGAGTGTTCCCCGCGTATGCGGGGATAAACCGCCCTTCTGGTGTTTTGA
TTCTCCTAGGTGATTGTGTTCCCCGCGTATGCGGGGATAAACCTAATGGACGAGATTTCACAGAAAATATCTGTTC-GTG
TTCCCCGCGTATGCGGGGATAAACCGGCTACTACGTGTACGCACAGCCGCTGGCCAGT-GTGTTCCCCGCGTATGCGGGG
ATAAACCGCAGATGAGGCTGCAAATTCCAGGCACTTTTTAGTGTTCCCCGCGTATGCGGGGATAAACCGGATGGTCGTAC
CGATGTTTGCGAAAGATTCGCGTGTTCCCCGCGTATGCGGGGATAAACCGACGGTCAGATGGTGGCGCTGGTTGCGCTGG
CA-GTGTTCCCCGCGTATGCGGGGATAAACCGCTGTTTATGAAAAATGCCAACAAACAGGAAGC-GTGTTCCCCGCGTAT
GCGGGGATAAACCGATTTTTCAGGAACGGGCCGACACGAAAATTTATGTGTTCCCCGCGTATGCGGGGATAAACCGATAT
TTACTAGCATTTCCCCATGCTGTATCAC----GTGTTCCCCGCGTATGCGGGGATAAACCGCTGGAGCATGAGACGAAAT
CGGGGGTAGTGCT-GTGTTCCCCGCGTATGCGGGGATAAACCGCCGGTTCAGGTTTGATAGGTTCTGCCTAACTC-GTGT
TCCCCGCGTATGCGGGGATAAACCGTTCGCATACGACAATCTCCCGGCACTGATTAA-GTGTTCCCCGCGTATGCGGGGA
TAAACCGAGGGTGACGCAACGATTGTTGCAATTCCTAAC-GTGTTCCCCGCGTATGCGGGGATAAACCGAGGGTGACGCA
ACGATTGTTGCAATTCCTAAC-GTGTTCCCCGCGTATGCGGGGATAAACCGCACCAGTGTGTACATTCCAGACTCAGAAA
CCACGTGTTCCCCGCGTATGCGGGGATAAACCGCCTCGAGGTGTTCTAAGCACTCCGGGGCTTTT-GTGTTCCCCGCGTA
TGCGGGGATAAACCGGACGCTCAAATCAGTGGCGGCGAAACCCGACA-GTGTTCCCCGCGTATGCGGGGATAAACCGCCA
GAGGGGATTTAGCAAACGTCATTTCTGACGTGTTCCCCGCGTATGCGGGGATAAACCGTCATCTGCGGGTCGGGTAGGCT
GCTTACGGGTGTGTTCCCCGCGTATGCGGGGATAAACCGCAGCTATTCCCCGCATCGGTCAGTACTGCGCTGTGTTCCCC
GCGTATGCGGGGATAAACCGTGGCCCACAATGGTAAAACCGGCGGCTTTCCAGTGTTCCCCGCGTATGCGGGGATAAACC
GGCCAATGGATTCAGGATTGGAGCCAGAATTTAG-TGTTCCCCGCGTATGCGGGGATAAACCGAAAAAAAGCCTAAAGCT
CGAAAGAATAAAAATGTGTTCCCCACGTATGCGGGGATAAACCGATGATGGCGCTGATAGTTTTATTAGATGTCGAGTGT
TCCCCGCACATACGGGGCTAATCCA-------------------------------------------------------
--------------------------------------------------------------------------------
--------------------------------------------------------------------------------
--------------------------------------------------------------------------------
--------------------------------------------------------------------------------
--------------------------------------------------------------------------------
--------------------------------------------------------------------------------
--------------------------------------------------------------------------------
--------------------------------------------------------------------------------
--------------------------------------------------------------------------------
--------------------------------------------------------------------------------
--------------------------------------------------------------------------------
--------------------------------------------------------------------------------
--------------------------------------------------------------------------------
--------------------------------------------------------------------------------
------------------------------------------------
>MN402458.1 Erwinia amylovora strain Ea 680 sequence
GTGTTCCCCGCGTATGCGGGGATAAACCGTGTATGGCATATTGCGGGCGGGTGCTTGTCATGTGTTCCCCGCGTATGCGG
GGATAAACCGCCATTTTATGACAGTCTGGCGCAAAAACTGGAGTGTTCCCCGCGTATGCGGGGATAAACCGGAGATGCAC
TGGATATACCGACTCCTCACTGAGTGTTCCCCGCGTATGCGGGGATAAACCGGCTCGGGGGGACATGAGCTTGTACAAAA
CAGCGTGTTCCCCGCGTATGCGGGGATAAACCGTTTTTAGCAGCGTGACAGTTATGGAGCCGCTCGTGTTCCCCGCGTAT
GCGGGGATAAACCGATTATAAGGATCACTTGCTAGGGCATTATATAGTGTTCCCCGCGTATGCGGGGATAAACCGACTTG
ACTGTTTATGCAGTGGTTGTATTTCTT-GTGTTCCCCGCGTATGCGGGGATAAACCGATCGGAACGACTTAGATTAGCGT
CCTTGCACATGTGTTCCCCGCGTATGCGGGGATAAACCGTAACCGCAACCATCGCCGCGATAAATCCACTGGTGTTCCCC
GCGTATGCGGGGATAAACCGGTTGATACGGCTGATTACAATAAAATGTCACT-GTGTTCCCCGCGTATGCGGGGATAAAC
CGTAAAAAATGCCGCCATCGAATCAGCAAAATCGGTGTTCCCCGCGTATGCGGGGATAAACCGCTGCGGAGCGTCAAACG
GGCGTTAACTCTCGAGTGTTCCCCGCGTATGCGGGGATAAACCGCCCTTCTGGTGTTTTGATTCTCCTAGGTGATT-GTG
TTCCCCGCGTATGCGGGGATAAACCTAATGGACGAGATTTCACAGAAAATATCTGTTC-GTGTTCCCCGCGTATGCGGGG
ATAAACCGGCTACTACGTGTACGCACAGCCGCTGGCCAGTGTGTTCCCCGCGTATGCGGGGATAAACCGCAGATGAGGCT
GCAAATTCCAGGCACTTTTTAGTGTTCCCCGCGTATGCGGGGATAAACCGGATGGTCGTACCGATGTTTGCGAAAGATTC
GC-GTGTTCCCCGCGTATGCGGGGATAAACCGACGGTCAGATGGTGGCGCTGGTTGCGCTGGCA-GTGTTCCCCGCGTAT
GCGGGGATAAACCGCTGTTTATGAAAAATGCCAACAAACAGGAAGC-GTGTTCCCCGCGTATGCGGGGATAAACCGATTT
TTCAGGAACGGGCCGACACGAAAATTTAT---GTGTTCCCCGCGTATGCGGGGATAAACCGATATTTACTAGCATTTCCC
CATGCTGTATCAC-GTGTTCCCCGCGTATGCGGGGATAAACCGCTGGAGCATGAGACGAAATCGGGGGTAGTGCT-GTGT
TCCCCGCGTATGCGGGGATAAACCGCCGGTTCAGGTTTGATAGGTTCTGCCTAACTC-GTGTTCCCCGCGTATGCGGGGA
TAAACCGTTCGCATACGACAATCTCCCGGCACTGATTAA-GTGTTCCCCGCGTATGCGGGGATAAACCGAGGGTGACGCA
ACGATTGTTGCAATTCCTAAC-GTGTTCCCCGCGTATGCGGGGATAAACCGCACCAGTGTGTACATTCCAGACTCAGAAA
CCACGTGTTCCCCGCGTATGCGGGGATAAACCGCCTCGAGGTGTTCTAAGCACTCCGGGGCTTTT-GTGTTCCCCGCGTA
TGCGGGGATAAACCGGACGCTCAAATCAGTGGCGGCGAAACCCGACA-GTGTTCCCCGCGTATGCGGGGATAAACCGCCA
GAGGGGATTTAGCAAACGTCATTTCTGACGTGTTCCCCGCGTATGCGGGGATAAACCGTCATCTGCGGGTCGGGTAGGCT
GCTTACGGGTGTGTTCCCCGCGTATGCGGGGATAAACCGCAGCTATTCCCCGCATCGGTCAGTACTGCGCTGTGTTCCCC
GCGTATGCGGGGATAAACCGTGGCCCACAATGGTAAAACCGGCGGCTTTCCAGTGTTCCCCGCGTATGCGGGGATAAACC
GGCCAATGGATTCAGGATTGGAGCCAGAATTTAG-TGTTCCCCGCGTATGCGGGGATAAACCGAAAAAAAGCCTAAAGCT
CGAAAGAATAAAAATGTGTTCCCCACGTATGCGGGGATAAACCGATGATGGCGCTGATAGTTTTATTAGATGTCGAGTGT
TCCCCGCACATACGGGGCTAATCCA-------------------------------------------------------
--------------------------------------------------------------------------------
--------------------------------------------------------------------------------
--------------------------------------------------------------------------------
--------------------------------------------------------------------------------
--------------------------------------------------------------------------------
--------------------------------------------------------------------------------
--------------------------------------------------------------------------------
--------------------------------------------------------------------------------
--------------------------------------------------------------------------------
--------------------------------------------------------------------------------
--------------------------------------------------------------------------------
--------------------------------------------------------------------------------
--------------------------------------------------------------------------------
--------------------------------------------------------------------------------
------------------------------------------------
>MW221443.1 Erwinia amylovora strain 1369 CRISPR2 repeat region
GTGTTCCCCGCGTATGCGGGGATAAACCGCCATTTTATGACAGTCTGGCGCAAAAACTGGAGTGTTCCCCGCGTATGCGG
GGATAAACCGGAGATGCACTGGATATACCGACTCCTCACTGAGTGTTCCCCGCGTATGCGGGGATAAACCGGCTCGGGGG
GACATGAGCTTGTACAAAACAGCGTGTTCCCCGCGTATGCGGGGATAAACCGTTTTTAGCAGCGTGACAGTTATGGAGCC
GCTCGTGTTCCCCGCGTATGCGGGGATAAACCGATTATAAGGATCACTTGCTAGGGCATTATATAGTGTTCCCCGCGTAT
GCGGGGATAAACCGACTTGACTGTTTATGCAGTGGTTGTATTTCTTGTGTTCCCCGCGTATGCGGGGATAAACCGATCGG
AACGACTTAGATTAGCGTCCTTGCACATGTGTTCCCCGCGTATGCGGGGATAAACCGTAACCGCAACCATCGCCGCGATA
AATCCACTG-GTGTTCCCCGCGTATGCGGGGATAAACCGGTTGATACGGCTGATTACAATAAAATGTCACTGTGTTCCCC
GCGTATGCGGGGATAAACCGTAAAAAATGCCGCCATCGAATCAGCAAAATCG-GTGTTCCCCGCGTATGCGGGGATAAAC
CGCTGCGGAGCGTCAAACGGGCGTTAACTCTCGAGTGTTCCCCGCGTATGCGGGGATAAACCGCCCTTCTGGTGTTTTGA
TTCTCCTAGGTGATTGTGTTCCCCGCGTATGCGGGGATAAACCGAATGGACGAGATTTCACAGAAAATATCTGTTC-GTG
TTCCCCGCGTATGCGGGGATAAACCGGCTACTACGTGTACGCACAGCCGCTGGCCAGT-GTGTTCCCCGCGTATGCGGGG
ATAAACCGCAGATGAGGCTGCAAATTCCAGGCACTTTTTAGTGTTCCCCGCGTATGCGGGGATAAACCGGATGGTCGTAC
CGATGTTTGCGAAAGATTCGCGTGTTCCCCGCGTATGCGGGGATAAACCGACGGTCAGATGGTGGCGCTGGTTGCGCTGG
CA-GTGTTCCCCGCGTATGCGGGGATAAACCGCTGTTTATGAAAAATGCCAACAAACAGGAAGC-GTGTTCCCCGCGTAT
GCGGGGATAAACCGATTTTTCAGGAACGGGCCGACACGAAAATTTATGTGTTCCCCGCGTATGCGGGGATAAACCGATAT
TTACTAGCATTTCCCCATGCTGTATCAC----GTGTTCCCCGCGTATGCGGGGATAAACCGCTGGAGCATGAGACGAAAT
CGGGGGTAGTGCT-GTGTTCCCCGCGTATGCGGGGATAAACCGCCGGTTCAGGTTTGATAGGTTCTGCCTAACTC-GTGT
TCCCCGCGTATGCGGGGATAAACCGTTCGCATACGACAATCTCCCGGCACTGATTAA-GTGTTCCCCGCGTATGCGGGGA
TAAACCGAGGGTGACGCAACGATTGTTGCAATTCCTAAC-GTGTTCCCCGCGTATGCGGGGATAAACCGCACCAGTGTGT
ACATTCCAGACTCAGAAACCACGTGTTCCCCGCGTATGCGGGGATAAACCGCCTCGAGGTGTTCTAAGCACTCCGGGGCT
TTT-GTGTTCCCCGCGTATGCGGGGATAAACCGGACGCTCAAATCAGTGGCGGCGAAACCCGACA-GTGTTCCCCGCGTA
TGCGGGGATAAACCGCCAGAGGGGATTTAGCAAACGTCATTTCTGAC-GTGTTCCCCGCGTATGCGGGGATAAACCGTCA
TCTGCGGGTCGGGTAGGCTGCTTACGGGTGTGTTCCCCGCGTATGCGGGGATAAACCGTCATCTGCGGGTCGGGTAGGCT
GCTTACGGGTGTGTTCCCCGCGTATGCGGGGATAAACCGCAGCTATTCCCCGCATCGGTCAGTACTGCGCTGTGTTCCCC
GCGTATGCGGGGATAAACCGTGGCCCACAATGGTAAAACCGGCGGCTTTCCAGTGTTCCCCGCGTATGCGGGGATAAACC
GGCCAATGGATTCAGGATTGGAGCCAGAATTTAG-TGTTCCCCGCGTATGCGGGGATAAACCGAAAAAAAGCCTAAAGCT
CGAAAGAATAAAAATGTGTTCCCCGCGTATGCGGGGATAAACCGATGATGGCGCTGATAGTTTTATTAGATGTCGAGTGT
TCCCCGCGTATGCGGGGATAAACCG-------------------------------------------------------
--------------------------------------------------------------------------------
--------------------------------------------------------------------------------
--------------------------------------------------------------------------------
--------------------------------------------------------------------------------
--------------------------------------------------------------------------------
--------------------------------------------------------------------------------
--------------------------------------------------------------------------------
--------------------------------------------------------------------------------
--------------------------------------------------------------------------------
--------------------------------------------------------------------------------
--------------------------------------------------------------------------------
--------------------------------------------------------------------------------
--------------------------------------------------------------------------------
--------------------------------------------------------------------------------
------------------------------------------------
>JQ796520.1 Erwinia amylovora strain LebA-3 CRISPR2 repeat region
GTGTTCCCCGCGTATGCGGGGATAAACCGCCATTTTATGACAGTCTGGCGCAAAAACTGGAGTGTTCCCCGCGTATGCGG
GGATAAACCGGAGATGCACTGGATATACCGACTCCTCACTGAGTGTTCCCCGCGTATGCGGGGATAAACCGGCTCGGGGG
GACATGAGCTTGTACAAAACAGCGTGTTCCCCGCGTATGCGGGGATAAACCGTTTTTAGCAGCGTGACAGTTATGGAGCC
GCTCGTGTTCCCCGCGTATGCGGGGATAAACCGATTATAAGGATCACTTGCTAGGGCATTATATAGTGTTCCCCGCGTAT
GCGGGGATAAACCGACTTGACTGTTTATGCAGTGGTTGTATTTCTTGTGTTCCCCGCGTATGCGGGGATAAACCGATCGG
AACGACTTAGATTAGCGTCCTTGCACATGTGTTCCCCGCGTATGCGGGGATAAACCGTAACCGCAACCATCGCCGCGATA
AATCCACTG-GTGTTCCCCGCGTATGCGGGGATAAACCGGTTGATACGGCTGATTACAATAAAATGTCACTGTGTTCCCC
GCGTATGCGGGGATAAACCGTAAAAAATGCCGCCATCGAATCAGCAAAATCG-GTGTTCCCCGCGTATGCGGGGATAAAC
CGCTGCGGAGCGTCAAACGGGCGTTAACTCTCGAGTGTTCCCCGCGTATGCGGGGATAAACCGCCCTTCTGGTGTTTTGA
TTCTCCTAGGTGATTGTGTTCCCCGCGTATGCGGGGATAAACCTAATGGACGAGATTTCACAGAAAATATCTGTTC-GTG
TTCCCCGCGTATGCGGGGATAAACCGGCTACTACGTGTACGCACAGCCGCTGGCCAGT-GTGTTCCCCGCGTATGCGGGG
ATAAACCGCAGATGAGGCTGCAAATTCCAGGCACTTTTTAGTGTTCCCCGCGTATGCGGGGATAAACCGGATGGTCGTAC
CGATGTTTGCGAAAGATTCGCGTGTTCCCCGCGTATGCGGGGATAAACCGACGGTCAGATGGTGGCGCTGGTTGCGCTGG
CA-GTGTTCCCCGCGTATGCGGGGATAAACCGCTGTTTATGAAAAATGCCAACAAACAGGAAGC-GTGTTCCCCGCGTAT
GCGGGGATAAACCGATTTTTCAGGAACGGGCCGACACGAAAATTTATGTGTTCCCCGCGTATGCGGGGATAAACCGATAT
TTACTAGCATTTCCCCATGCTGTATCAC----GTGTTCCCCGCGTATGCGGGGATAAACCGCTGGAGCATGAGACGAAAT
CGGGGGTAGTGCT-GTGTTCCCCGCGTATGCGGGGATAAACCGCCGGTTCAGGTTTGATAGGTTCTGCCTAACTC-GTGT
TCCCCGCGTATGCGGGGATAAACCGTTCGCATACGACAATCTCCCGGCACTGATTAA-GTGTTCCCCGCGTATGCGGGGA
TAAACCGAGGGTGACGCAACGATTGTTGCAATTCCTAAC-GTGTTCCCCGCGTATGCGGGGATAAACCGCACCAGTGTGT
ACATTCCAGACTCAGAAACCACGTGTTCCCCGCGTATGCGGGGATAAACCGCCTCGAGGTGTTCTAAGCACTCCGGGGCT
TTT-GTGTTCCCCGCGTATGCGGGGATAAACCGGACGCTCAAATCAGTGGCGGCGAAACCCGACA-GTGTTCCCCGCGTA
TGCGGGGATAAACCGCCAGAGGGGATTTAGCAAACGTCATTTCTGAC-GTGTTCCCCGCGTATGCGGGGATAAACCGTCA
TCTGCGGGTCGGGTAGGCTGCTTACGGGTGTGTTCCCCGCGTATGCGGGGATAAACCGCAGCTATTCCCCGCATCGGTCA
GTACTGCGCTGTGTTCCCCGCGTATGCGGGGATAAACCGTGGCCCACAATGGTAAAACCGGCGGCTTTCCAGTGTTCCCC
GCGTATGCGGGGATAAACCGGCCAATGGATTCAGGATTGGAGCCAGAATTTAGTGTTCCCCGCGTATGCGGGGATAAACC
GAAAAAAAGCCTAAAGCTCGAAAGAATAAAAATG-TGTTCCCCACGTATGCGGGGATAAACCGATGATGGCGCTGATAGT
TTTATTAGATGTCGAGTGTTCCCCGCACATACGGGGCTAATCCA------------------------------------
--------------------------------------------------------------------------------
--------------------------------------------------------------------------------
--------------------------------------------------------------------------------
--------------------------------------------------------------------------------
--------------------------------------------------------------------------------
--------------------------------------------------------------------------------
--------------------------------------------------------------------------------
--------------------------------------------------------------------------------
--------------------------------------------------------------------------------
--------------------------------------------------------------------------------
--------------------------------------------------------------------------------
--------------------------------------------------------------------------------
--------------------------------------------------------------------------------
--------------------------------------------------------------------------------
--------------------------------------------------------------------------------
------------------------------------------------
>JQ796466.1 Erwinia amylovora strain LebB-66 CRISPR2 repeat region
GTGTTCCCCGCGTATGCGGGGATAAACCGCCATTTTATGACAGTCTGGCGCAAAAACTGGAGTGTTCCCCGCGTATGCGG
GGATAAACCGGAGATGCACTGGATATACCGACTCCTCACTGAGTGTTCCCCGCGTATGCGGGGATAAACCGGCTCGGGGG
GACATGAGCTTGTACAAAACAGCGTGTTCCCCGCGTATGCGGGGATAAACCGTTTTTAGCAGCGTGACAGTTATGGAGCC
GCTCGTGTTCCCCGCGTATGCGGGGATAAACCGATTATAAGGATCACTTGCTAGGGCATTATATAGTGTTCCCCGCGTAT
GCGGGGATAAACCGACTTGACTGTTTATGCAGTGGTTGTATTTCTTGTGTTCCCCGCGTATGCGGGGATAAACCGATCGG
AACGACTTAGATTAGCGTCCTTGCACATGTGTTCCCCGCGTATGCGGGGATAAACCGTAACCGCAACCATCGCCGCGATA
AATCCACTG-GTGTTCCCCGCGTATGCGGGGATAAACCGGTTGATACGGCTGATTACAATAAAATGTCACTGTGTTCCCC
GCGTATGCGGGGATAAACCGTAAAAAATGCCGCCATCGAATCAGCAAAATCG-GTGTTCCCCGCGTATGCGGGGATAAAC
CGCTGCGGAGCGTCAAACGGGCGTTAACTCTCGAGTGTTCCCCGCGTATGCGGGGATAAACCGCCCTTCTGGTGTTTTGA
TTCTCCTAGGTGATTGTGTTCCCCGCGTATGCGGGGATAAACCTAATGGACGAGATTTCACAGAAAATATCTGTTC-GTG
TTCCCCGCGTATGCGGGGATAAACCGGCTACTACGTGTACGCACAGCCGCTGGCCAGT-GTGTTCCCCGCGTATGCGGGG
ATAAACCGCAGATGAGGCTGCAAATTCCAGGCACTTTTTAGTGTTCCCCGCGTATGCGGGGATAAACCGGATGGTCGTAC
CGATGTTTGCGAAAGATTCGCGTGTTCCCCGCGTATGCGGGGATAAACCGACGGTCAGATGGTGGCGCTGGTTGCGCTGG
CA-GTGTTCCCCGCGTATGCGGGGATAAACCGCTGTTTATGAAAAATGCCAACAAACAGGAAGC-GTGTTCCCCGCGTAT
GCGGGGATAAACCGATTTTTCAGGAACGGGCCGACACGAAAATTTATGTGTTCCCCGCGTATGCGGGGATAAACCGATAT
TTACTAGCATTTCCCCATGCTGTATCAC----GTGTTCCCCGCGTATGCGGGGATAAACCGCTGGAGCATGAGACGAAAT
CGGGGGTAGTGCT-GTGTTCCCCGCGTATGCGGGGATAAACCGCCGGTTCAGGTTTGATAGGTTCTGCCTAACTC-GTGT
TCCCCGCGTATGCGGGGATAAACCGTTCGCATACGACAATCTCCCGGCACTGATTAA-GTGTTCCCCGCGTATGCGGGGA
TAAACCGAGGGTGACGCAACGATTGTTGCAATTCCTAAC-GTGTTCCCCGCGTATGCGGGGATAAACCGCACCAGTGTGT
ACATTCCAGACTCAGAAACCACGTGTTCCCCGCGTATGCGGGGATAAACCGCCTCGAGGTGTTCTAAGCACTCCGGGGCT
TTT-GTGTTCCCCGCGTATGCGGGGATAAACCGGACGCTCAAATCAGTGGCGGCGAAACCCGACA-GTGTTCCCCGCGTA
TGCGGGGATAAACCGCCAGAGGGGATTTAGCAAACGTCATTTCTGAC-GTGTTCCCCGCGTATGCGGGGATAAACCGTCA
TCTGCGGGTCGGGTAGGCTGCTTACGGGTGTGTTCCCCGCGTATGCGGGGATAAACCGCAGCTATTCCCCGCATCGGTCA
GTACTGCGCTGTGTTCCCCGCGTATGCGGGGATAAACCGTGGCCCACAATGGTAAAACCGGCGGCTTTCCAGTGTTCCCC
GCGTATGCGGGGATAAACCGGCCAATGGATTCAGGATTGGAGCCAGAATTTAGTGTTCCCCGCGTATGCGGGGATAAACC
GAAAAAAAGCCTAAAGCTCGAAAGAATAAAAATG-TGTTCCCCACGTATGCGGGGATAAACCGATGATGGCGCTGATAGT
TTTATTAGATGTCGAGTGTTCCCCGCACATACGGGGCTAATCCA------------------------------------
--------------------------------------------------------------------------------
--------------------------------------------------------------------------------
--------------------------------------------------------------------------------
--------------------------------------------------------------------------------
--------------------------------------------------------------------------------
--------------------------------------------------------------------------------
--------------------------------------------------------------------------------
--------------------------------------------------------------------------------
--------------------------------------------------------------------------------
--------------------------------------------------------------------------------
--------------------------------------------------------------------------------
--------------------------------------------------------------------------------
--------------------------------------------------------------------------------
--------------------------------------------------------------------------------
--------------------------------------------------------------------------------
------------------------------------------------
>JQ796498.1 Erwinia amylovora strain NZR5 CRISPR2 repeat region
GTGTTCCCCGCGTATGCGGGGATAAACCGCCATTTTATGACAGTCTGGCGCAAAAACTGGAGTGTTCCCCGCGTATGCGG
GGATAAACCGGAGATGCACTGGATATACCGACTCCTCACTGAGTGTTCCCCGCGTATGCGGGGATAAACCGGCTCGGGGG
GACATGAGCTTGTACAAAACAGCGTGTTCCCCGCGTATGCGGGGATAAACCGTTTTTAGCAGCGTGACAGTTATGGAGCC
GCTCGTGTTCCCCGCGTATGCGGGGATAAACCGATTATAAGGATCACTTGCTAGGGCATTATATAGTGTTCCCCGCGTAT
GCGGGGATAAACCGACTTGACTGTTTATGCAGTGGTTGTATTTCTTGTGTTCCCCGCGTATGCGGGGATAAACCGATCGG
AACGACTTAGATTAGCGTCCTTGCACATGTGTTCCCCGCGTATGCGGGGATAAACCGTAACCGCAACCATCGCCGCGATA
AATCCACTG-GTGTTCCCCGCGTATGCGGGGATAAACCGGTTGATACGGCTGATTACAATAAAATGTCACTGTGTTCCCC
GCGTATGCGGGGATAAACCGTAAAAAATGCCGCCATCGAATCAGCAAAATCG-GTGTTCCCCGCGTATGCGGGGATAAAC
CGCTGCGGAGCGTCAAACGGGCGTTAACTCTCGAGTGTTCCCCGCGTATGCGGGGATAAACCGCCCTTCTGGTGTTTTGA
TTCTCCTAGGTGATTGTGTTCCCCGCGTATGCGGGGATAAACCTAATGGACGAGATTTCACAGAAAATATCTGTTC-GTG
TTCCCCGCGTATGCGGGGATAAACCGGCTACTACGTGTACGCACAGCCGCTGGCCAGT-GTGTTCCCCGCGTATGCGGGG
ATAAACCGCAGATGAGGCTGCAAATTCCAGGCACTTTTTAGTGTTCCCCGCGTATGCGGGGATAAACCGGATGGTCGTAC
CGATGTTTGCGAAAGATTCGCGTGTTCCCCGCGTATGCGGGGATAAACCGACGGTCAGATGGTGGCGCTGGTTGCGCTGG
CA-GTGTTCCCCGCGTATGCGGGGATAAACCGCTGTTTATGAAAAATGCCAACAAACAGGAAGC-GTGTTCCCCGCGTAT
GCGGGGATAAACCGATTTTTCAGGAACGGGCCGACACGAAAATTTATGTGTTCCCCGCGTATGCGGGGATAAACCGATAT
TTACTAGCATTTCCCCATGCTGTATCAC----GTGTTCCCCGCGTATGCGGGGATAAACCGCTGGAGCATGAGACGAAAT
CGGGGGTAGTGCT-GTGTTCCCCGCGTATGCGGGGATAAACCGCCGGTTCAGGTTTGATAGGTTCTGCCTAACTC-GTGT
TCCCCGCGTATGCGGGGATAAACCGTTCGCATACGACAATCTCCCGGCACTGATTAA-GTGTTCCCCGCGTATGCGGGGA
TAAACCGAGGGTGACGCAACGATTGTTGCAATTCCTAAC-GTGTTCCCCGCGTATGCGGGGATAAACCGCACCAGTGTGT
ACATTCCAGACTCAGAAACCACGTGTTCCCCGCGTATGCGGGGATAAACCGCCTCGAGGTGTYTTAAGCACTCCGGGGCT
TTT-GTGTTCCCCGCGTATGCGGGGATAAACCGGACGCTCAAATCAGTGGCGGCGAAACCCGACA-GTGTTCCCCGCGTA
TGCGGGGATAAACCGCCAGAGGGGATTTAGCAAACGTCATTTCTGAC-GTGTTCCCCGCGTATGCGGGGATAAACCGTCA
TCTGCGGGTCGGGTAGGCTGCTTACGGGTGTGTTCCCCGCGTATGCGGGGATAAACCGCAGCTATTCCCCGCATCGGTCA
GTACTGCGCTGTGTTCCCCGCGTATGCGGGGATAAACCGTGGCCCACAATGGTAAAACCGGCGGCTTTCCAGTGTTCCCC
GCGTATGCGGGGATAAACCGGCCAATGGATTCAGGATTGGAGCCAGAATTTAGTGTTCCCCGCGTATGCGGGGATAAACC
GAAAAAAAGCCTAAAGCTCGAAAGAATAAAAATG-TGTTCCCCACGTATGCGGGGATAAACCGATGATGGCGCTGATAGT
TTTATTAGATGTCGAGTGTTCCCCGCACATACGGGGCTAATCCA------------------------------------
--------------------------------------------------------------------------------
--------------------------------------------------------------------------------
--------------------------------------------------------------------------------
--------------------------------------------------------------------------------
--------------------------------------------------------------------------------
--------------------------------------------------------------------------------
--------------------------------------------------------------------------------
--------------------------------------------------------------------------------
--------------------------------------------------------------------------------
--------------------------------------------------------------------------------
--------------------------------------------------------------------------------
--------------------------------------------------------------------------------
--------------------------------------------------------------------------------
--------------------------------------------------------------------------------
--------------------------------------------------------------------------------
------------------------------------------------
>JQ796501.1 Erwinia amylovora strain OT-1 CRISPR2 repeat region
GTGTTCCCCGCGTATGCGGGGATAAACCGCCATTTTATGACAGTCTGGCGCAAAAACTGGAGTGTTCCCCGCGTATGCGG
GGATAAACCGGAGATGCACTGGATATACCGACTCCTCACTGAGTGTTCCCCGCGTATGCGGGGATAAACCGGCTCGGGGG
GACATGAGCTTGTACAAAACAGCGTGTTCCCCGCGTATGCGGGGATAAACCGTTTTTAGCAGCGTGACAGTTATGGAGCC
GCTCGTGTTCCCCGCGTATGCGGGGATAAACCGATTATAAGGATCACTTGCTAGGGCATTATATAGTGTTCCCCGCGTAT
GCGGGGATAAACCGACTTGACTGTTTATGCAGTGGTTGTATTTCTTGTGTTCCCCGCGTATGCGGGGATAAACCGATCGG
AACGACTTAGATTAGCGTCCTTGCACATGTGTTCCCCGCGTATGCGGGGATAAACCGTAACCGCAACCATCGCCGCGATA
AATCCACTG-GTGTTCCCCGCGTATGCGGGGATAAACCGGTTGATACGGCTGATTACAATAAAATGACACTGTGCTCCCC
CCATATGCGGGGATAAACCGTAAAAAATGCCGCCATCGAATCAGCAAAATCG-GTGTTCCCCGCGTATGCGGGGATAAAC
CGCTGCGGAGCGTCAAACGGGCGTTAACTCTCGAGTGTTCCCCGCGTATGCGGGGATAAACCGCCCTTCTGGTGTTTTGA
TTCTCCTAGGTGATTGTGTTCCCCGCGTATGCGGGGATAAACCTAATGGACGAGATTTCACAGAAAATATCTGTTC-GTG
TTCCCCGCGTATGCGGGGATAAACCGGCTACTACGTGTACGCACAGCCGCTGGCCAGT-GTGTTCCCCGCGTATGCGGGG
ATAAACCGCAGATGAGGCTGCAAATTCCAGGCACTTTTTAGTGTTCCCCGCGTATGCGGGGATAAACCGGATGGTCGTAC
CGATGTTTGCGAAAGATTCGCGTGTTCCCCGCGTATGCGGGGATAAACCGACGGTCAGATGGTGGCGCTGGTTGCGCTGG
CA-GTGTTCCCCGCGTATGCGGGGATAAACCGCTGTTTATGAAAAATGCCAACAAACAGGAAGC-GTGTTCCCCGCGTAT
GCGGGGATAAACCGATTTTTCAGGAACGGGCCGACACGAAAATTTATGTGTTCCCCGCGTATGCGGGGATAAACCGATAT
TTACTAGCATTTCCCCATGCTGTATCAC----GTGTTCCCCGCGTATGCGGGGATAAACCGCTGGAGCATGAGACGAAAT
CGGGGGTAGTGCT-GTGTTCCCCGCGTATGCGGGGATAAACCGCCGGTTCAGGTTTGATAGGTTCTGCCTAACTC-GTGT
TCCCCGCGTATGCGGGGATAAACCGTTCGCATACGACAATCTCCCGGCACTGATTAA-GTGTTCCCCGCGTATGCGGGGA
TAAACCGAGGGTGACGCAACGATTGTTGCAATTCCTAAC-GTGTTCCCCGCGTATGCGGGGATAAACCGCACCAGTGTGT
ACATTCCAGACTCAGAAACCACGTGTTCCCCGCGTATGCGGGGATAAACCGCCTCGAGGTGTTCTAAGCACTCCGGGGCT
TTT-GTGTTCCCCGCGTATGCGGGGATAAACCGGACGCTCAAATCAGTGGCGGCGAAACCCGACA-GTGTTCCCCGCGTA
TGCGGGGATAAACCGCCAGAGGGGATTTAGCAAACGTCATTTCTGAC-GTGTTCCCCGCGTATGCGGGGATAAACCGTCA
TCTGCGGGTCGGGTAGGCTGCTTACGGGTGTGTTCCCCGCGTATGCGGGGATAAACCGCAGCTATTCCCCGCATCGGTCA
GTACTGCGCTGTGTTCCCCGCGTATGCGGGGATAAACCGTGGCCCACAATGGTAAAACCGGCGGCTTTCCAGTGTTCCCC
GCGTATGCGGGGATAAACCGGCCAATGGATTCAGGATTGGAGCCAGAATTTAGTGTTCCCCGCGTATGCGGGGATAAACC
GAAAAAAAGCCTAAAGCTCGAAAGAATAAAAATG-TGTTCCCCACGTATGCGGGGATAAACCGATGATGGCGCTGATAGT
TTTATTAGATGTCGAGTGTTCCCCGCACATACGGGGCTAATCCA------------------------------------
--------------------------------------------------------------------------------
--------------------------------------------------------------------------------
--------------------------------------------------------------------------------
--------------------------------------------------------------------------------
--------------------------------------------------------------------------------
--------------------------------------------------------------------------------
--------------------------------------------------------------------------------
--------------------------------------------------------------------------------
--------------------------------------------------------------------------------
--------------------------------------------------------------------------------
--------------------------------------------------------------------------------
--------------------------------------------------------------------------------
--------------------------------------------------------------------------------
--------------------------------------------------------------------------------
--------------------------------------------------------------------------------
------------------------------------------------
>JQ796463.1 Erwinia amylovora strain 87-70 CRISPR2 repeat region
GTGTTCCCCGCGTATGCGGGGATAAACCGCCATTTTATGACAGTCTGGCGCAAAAACTGGAGTGTTCCCCGCGTATGCGG
GGATAAACCGGAGATGCACTGGATATACCGACTCCTCACTGAGTGTTCCCCGCGTATGCGGGGATAAACCGGCTCGGGGG
GACATGAGCTTGTACAAAACAGCGTGTTCCCCGCGTATGCGGGGATAAACCGTTTTTAGCAGCGTGACAGTTATGGAGCC
GCTCGTGTTCCCCGCGTATGCGGGGATAAACCGATTATAAGGATCACTTGCTAGGGCATTATATAGTGTTCCCCGCGTAT
GCGGGGATAAACCGACTTGACTGTTTATGCAGTGGTTGTATTTCTTGTGTTCCCCGCGTATGCGGGGATAAACCGATCGG
AACGACTTAGATTAGCGTCCTTGCACATGTGTTCCCCGCGTATGCGGGGATAAACCGTAACCGCAACCATCGCCGCGATA
AATCCACTG-GTGTTCCCCGCGTATGCGGGGATAAACCGGTTGATACGGCTGATTACAATAAAATGTCACTGTGTTCCCC
GCGTATGCGGGGATAAACCGTAAAAAATGCCGCCATCGAATCAGCAAAATCG-GTGTTCCCCGCGTATGCGGGGATAAAC
CGCTGCGGAGCGTCAAACGGGCGTTAACTCTCGAGTGTTCCCCGCGTATGCGGGGATAAACCGCCCTTCTGGTGTTTTGA
TTCTCCTAGGTGATTGTGTTCCCCGCGTATGCGGGGATAAACCTAATGGACGAGATTTCACAGAAAATATCTGTTC-GTG
TTCCCCGCGTATGCGGGGATAAACCGGCTACTACGTGTACGCACAGCCGCTGGCCAGT-GTGTTCCCCGCGTATGCGGGG
ATAAACCGCAGATGAGGCTGCAAATTCCAGGCACTTTTTAGTGTTCCCCGCGTATGCGGGGATAAACCGGATGGTCGTAC
CGATGTTTGCGAAAGATTCGCGTGTTCCCCGCGTATGCGGGGATAAACCGACGGTCAGATGGTGGCGCTGGTTGCGCTGG
CA-GTGTTCCCCGCGTATGCGGGGATAAACCGCTGTTTATGAAAAATGCCAACAAACAGGAAGC-GTGTTCCCCGCGTAT
GCGGGGATAAACCGATTTTTCAGGAACGGGCCGACACGAAAATTTATGTGTTCCCCGCGTATGCGGGGATAAACCGATAT
TTACTAGCATTTCCCCATGCTGTATCAC----GTGTTCCCCGCGTATGCGGGGATAAACCGCTGGAGCATGAGACGAAAT
CGGGGGTAGTGCT-GTGTTCCCCGCGTATGCGGGGATAAACCGCCGGTTCAGGTTTGATAGGTTCTGCCTAACTC-GTGT
TCCCCGCGTATGCGGGGATAAACCGTTCGCATACGACAATCTCCCGGCACTGATTAA-GTGTTCCCCGCGTATGCGGGGA
TAAACCGAGGGTGACGCAACGATTGTTGCAATTCCTAAC-GTGTTCCCCGCGTATGCGGGGATAAACCGCACCAGTGTGT
ACATTCCAGACTCAGAAACCACGTGTTCCCCGCGTATGCGGGGATAAACCGCCTCGAGGTGTTCTAAGCACTCCGGGGCT
TTT-GTGTTCCCCGCGTATGCGGGGATAAACCGGACGCTCAAATCAGTGGCGGCGAAACCCGACA-GTGTTCCCCGCGTA
TGCGGGGATAAACCGCCAGAGGGGATTTAGCAAACGTCATTTCTGAC-GTGTTCCCCGCGTATGCGGGGATAAACCGTCA
TCTGCGGGTCGGGTAGGCTGCTTACGGGTGTGTTCCCCGCGTATGCGGGGATAAACCGCAGCTATTCCCCGCATCGGTCA
GTACTGCGCTGTGTTCCCCGCGTATGCGGGGATAAACCGTGGCCCACAATGGTAAAACCGGCGGCTTTCCAGTGTTCCCC
GCGTATGCGGGGATAAACCGGCCAATGGATTCAGGATTGGAGCCAGAATTTAGTGTTCCCCGCGTATGCGGGGATAAACC
GAAAAAAAGCCTAAAGCTCGAAAGAATAAAAATG-TGTTCCCCACGTATGCGGGGATAAACCGATGATGGCGCTGATAGT
TTTATTAGATGTCGAGTGTTCCCCGCACATACGGGGCTAATCCA------------------------------------
--------------------------------------------------------------------------------
--------------------------------------------------------------------------------
--------------------------------------------------------------------------------
--------------------------------------------------------------------------------
--------------------------------------------------------------------------------
--------------------------------------------------------------------------------
--------------------------------------------------------------------------------
--------------------------------------------------------------------------------
--------------------------------------------------------------------------------
--------------------------------------------------------------------------------
--------------------------------------------------------------------------------
--------------------------------------------------------------------------------
--------------------------------------------------------------------------------
--------------------------------------------------------------------------------
--------------------------------------------------------------------------------
------------------------------------------------
>JQ796464.1 Erwinia amylovora strain 1596 CRISPR2 repeat region
GTGTTCCCCGCGTATGCGGGGATAAACCGCCATTTTATGACAGTCTGGCGCAAAAACTGGAGTGTTCCCCGCGTATGCGG
GGATAAACCGGAGATGCACTGGATATACCGACTCCTCACTGAGTGTTCCCCGCGTATGCGGGGATAAACCGGCTCGGGGG
GACATGAGCTTGTACAAAACAGCGTGTTCCCCGCGTATGCGGGGATAAACCGTTTTTAGCAGCGTGACAGTTATGGAGCC
GCTCGTGTTCCCCGCGTATGCGGGGATAAACCGATTATAAGGATCACTTGCTAGGGCATTATATAGTGTTCCCCGCGTAT
GCGGGGATAAACCGACTTGACTGTTTATGCAGTGGTTGTATTTCTTGTGTTCCCCGCGTATGCGGGGATAAACCGATCGG
AACGACTTAGATTAGCGTCCTTGCACATGTGTTCCCCGCGTATGCGGGGATAAACCGTAACCGCAACCATCGCCGCGATA
AATCCACTG-GTGTTCCCCGCGTATGCGGGGATAAACCGGTTGATACGGCTGATTACAATAAAATGTCACTGTGTTCCCC
GCGTATGCGGGGATAAACCGTAAAAAATGCCGCCATCGAATCAGCAAAATCG-GTGTTCCCCGCGTATGCGGGGATAAAC
CGCTGCGGAGCGTCAAACGGGCGTTAACTCTCGAGTGTTCCCCGCGTATGCGGGGATAAACCGCCCTTCTGGTGTTTTGA
TTCTCCTAGGTGATTGTGTTCCCCGCGTATGCGGGGATAAACCTAATGGACGAGATTTCACAGAAAATATCTGTTC-GTG
TTCCCCGCGTATGCGGGGATAAACCGGCTACTACGTGTACGCACAGCCGCTGGCCAGT-GTGTTCCCCGCGTATGCGGGG
ATAAACCGCAGATGAGGCTGCAAATTCCAGGCACTTTTTAGTGTTCCCCGCGTATGCGGGGATAAACCGGATGGTCGTAC
CGATGTTTGCGAAAGATTCGCGTGTTCCCCGCGTATGCGGGGATAAACCGACGGTCAGATGGTGGCGCTGGTTGCGCTGG
CA-GTGTTCCCCGCGTATGCGGGGATAAACCGCTGTTTATGAAAAATGCCAACAAACAGGAAGC-GTGTTCCCCGCGTAT
GCGGGGATAAACCGATTTTTCAGGAACGGGCCGACACGAAAATTTATGTGTTCCCCGCGTATGCGGGGATAAACCGATAT
TTACTAGCATTTCCCCATGCTGTATCAC----GTGTTCCCCGCGTATGCGGGGATAAACCGCTGGAGCATGAGACGAAAT
CGGGGGTAGTGCT-GTGTTCCCCGCGTATGCGGGGATAAACCGCCGGTTCAGGTTTGATAGGTTCTGCCTAACTC-GTGT
TCCCCGCGTATGCGGGGATAAACCGTTCGCATACGACAATCTCCCGGCACTGATTAA-GTGTTCCCCGCGTATGCGGGGA
TAAACCGAGGGTGACGCAACGATTGTTGCAATTCCTAAC-GTGTTCCCCGCGTATGCGGGGATAAACCGCACCAGTGTGT
ACATTCCAGACTCAGAAACCACGTGTTCCCCGCGTATGCGGGGATAAACCGCCTCGAGGTGTTCTAAGCACTCCGGGGCT
TTT-GTGTTCCCCGCGTATGCGGGGATAAACCGGACGCTCAAATCAGTGGCGGCGAAACCCGACA-GTGTTCCCCGCGTA
TGCGGGGATAAACCGCCAGAGGGGATTTAGCAAACGTCATTTCTGAC-GTGTTCCCCGCGTATGCGGGGATAAACCGTCA
TCTGCGGGTCGGGTAGGCTGCTTACGGGTGTGTTCCCCGCGTATGCGGGGATAAACCGCAGCTATTCCCCGCATCGGTCA
GTACTGCGCTGTGTTCCCCGCGTATGCGGGGATAAACCGTGGCCCACAATGGTAAAACCGGCGGCTTTCCAGTGTTCCCC
GCGTATGCGGGGATAAACCGGCCAATGGATTCAGGATTGGAGCCAGAATTTAGTGTTCCCCGCGTATGCGGGGATAAACC
GAAAAAAAGCCTAAAGCTCGAAAGAATAAAAATG-TGTTCCCCACGTATGCGGGGATAAACCGATGATGGCGCTGATAGT
TTTATTAGATGTCGAGTGTTCCCCGCACATACGGGGCTAATCCA------------------------------------
--------------------------------------------------------------------------------
--------------------------------------------------------------------------------
--------------------------------------------------------------------------------
--------------------------------------------------------------------------------
--------------------------------------------------------------------------------
--------------------------------------------------------------------------------
--------------------------------------------------------------------------------
--------------------------------------------------------------------------------
--------------------------------------------------------------------------------
--------------------------------------------------------------------------------
--------------------------------------------------------------------------------
--------------------------------------------------------------------------------
--------------------------------------------------------------------------------
--------------------------------------------------------------------------------
--------------------------------------------------------------------------------
------------------------------------------------
>JQ796465.1 Erwinia amylovora strain LebA-19 CRISPR2 repeat region
GTGTTCCCCGCGTATGCGGGGATAAACCGCCATTTTATGACAGTCTGGCGCAAAAACTGGAGTGTTCCCCGCGTATGCGG
GGATAAACCGGAGATGCACTGGATATACCGACTCCTCACTGAGTGTTCCCCGCGTATGCGGGGATAAACCGGCTCGGGGG
GACATGAGCTTGTACAAAACAGCGTGTTCCCCGCGTATGCGGGGATAAACCGTTTTTAGCAGCGTGACAGTTATGGAGCC
GCTCGTGTTCCCCGCGTATGCGGGGATAAACCGATTATAAGGATCACTTGCTAGGGCATTATATAGTGTTCCCCGCGTAT
GCGGGGATAAACCGACTTGACTGTTTATGCAGTGGTTGTATTTCTTGTGTTCCCCGCGTATGCGGGGATAAACCGATCGG
AACGACTTAGATTAGCGTCCTTGCACATGTGTTCCCCGCGTATGCGGGGATAAACCGTAACCGCAACCATCGCCGCGATA
AATCCACTG-GTGTTCCCCGCGTATGCGGGGATAAACCGGTTGATACGGCTGATTACAATAAAATGTCACTGTGTTCCCC
GCGTATGCGGGGATAAACCGTAAAAAATGCCGCCATCGAATCAGCAAAATCG-GTGTTCCCCGCGTATGCGGGGATAAAC
CGCTGCGGAGCGTCAAACGGGCGTTAACTCTCGAGTGTTCCCCGCGTATGCGGGGATAAACCGCCCTTCTGGTGTTTTGA
TTCTCCTAGGTGATTGTGTTCCCCGCGTATGCGGGGATAAACCTAATGGACGAGATTTCACAGAAAATATCTGTTC-GTG
TTCCCCGCGTATGCGGGGATAAACCGGCTACTACGTGTACGCACAGCCGCTGGCCAGT-GTGTTCCCCGCGTATGCGGGG
ATAAACCGCAGATGAGGCTGCAAATTCCAGGCACTTTTTAGTGTTCCCCGCGTATGCGGGGATAAACCGGATGGTCGTAC
CGATGTTTGCGAAAGATTCGCGTGTTCCCCGCGTATGCGGGGATAAACCGACGGTCAGATGGTGGCGCTGGTTGCGCTGG
CA-GTGTTCCCCGCGTATGCGGGGATAAACCGCTGTTTATGAAAAATGCCAACAAACAGGAAGC-GTGTTCCCCGCGTAT
GCGGGGATAAACCGATTTTTCAGGAACGGGCCGACACGAAAATTTATGTGTTCCCCGCGTATGCGGGGATAAACCGATAT
TTACTAGCATTTCCCCATGCTGTATCAC----GTGTTCCCCGCGTATGCGGGGATAAACCGCTGGAGCATGAGACGAAAT
CGGGGGTAGTGCT-GTGTTCCCCGCGTATGCGGGGATAAACCGCCGGTTCAGGTTTGATAGGTTCTGCCTAACTC-GTGT
TCCCCGCGTATGCGGGGATAAACCGTTCGCATACGACAATCTCCCGGCACTGATTAA-GTGTTCCCCGCGTATGCGGGGA
TAAACCGAGGGTGACGCAACGATTGTTGCAATTCCTAAC-GTGTTCCCCGCGTATGCGGGGATAAACCGCACCAGTGTGT
ACATTCCAGACTCAGAAACCACGTGTTCCCCGCGTATGCGGGGATAAACCGCCTCGAGGTGTTCTAAGCACTCCGGGGCT
TTT-GTGTTCCCCGCGTATGCGGGGATAAACCGGACGCTCAAATCAGTGGCGGCGAAACCCGACA-GTGTTCCCCGCGTA
TGCGGGGATAAACCGCCAGAGGGGATTTAGCAAACGTCATTTCTGAC-GTGTTCCCCGCGTATGCGGGGATAAACCGTCA
TCTGCGGGTCGGGTAGGCTGCTTACGGGTGTGTTCCCCGCGTATGCGGGGATAAACCGCAGCTATTCCCCGCATCGGTCA
GTACTGCGCTGTGTTCCCCGCGTATGCGGGGATAAACCGTGGCCCACAATGGTAAAACCGGCGGCTTTCCAGTGTTCCCC
GCGTATGCGGGGATAAACCGGCCAATGGATTCAGGATTGGAGCCAGAATTTAGTGTTCCCCGCGTATGCGGGGATAAACC
GAAAAAAAGCCTAAAGCTCGAAAGAATAAAAATG-TGTTCCCCACGTATGCGGGGATAAACCGATGATGGCGCTGATAGT
TTTATTAGATGTCGAGTGTTCCCCGCACATACGGGGCTAATCCA------------------------------------
--------------------------------------------------------------------------------
--------------------------------------------------------------------------------
--------------------------------------------------------------------------------
--------------------------------------------------------------------------------
--------------------------------------------------------------------------------
--------------------------------------------------------------------------------
--------------------------------------------------------------------------------
--------------------------------------------------------------------------------
--------------------------------------------------------------------------------
--------------------------------------------------------------------------------
--------------------------------------------------------------------------------
--------------------------------------------------------------------------------
--------------------------------------------------------------------------------
--------------------------------------------------------------------------------
--------------------------------------------------------------------------------
------------------------------------------------
>JQ796468.1 Erwinia amylovora strain B3 CRISPR2 repeat region
GTGTTCCCCGCGTATGCGGGGATAAACCGCCATTTTATGACAGTCTGGCGCAAAAACTGGAGTGTTCCCCGCGTATGCGG
GGATAAACCGGAGATGCACTGGATATACCGACTCCTCACTGAGTGTTCCCCGCGTATGCGGGGATAAACCGGCTCGGGGG
GACATGAGCTTGTACAAAACAGCGTGTTCCCCGCGTATGCGGGGATAAACCGTTTTTAGCAGCGTGACAGTTATGGAGCC
GCTCGTGTTCCCCGCGTATGCGGGGATAAACCGATTATAAGGATCACTTGCTAGGGCATTATATAGTGTTCCCCGCGTAT
GCGGGGATAAACCGACTTGACTGTTTATGCAGTGGTTGTATTTCTTGTGTTCCCCGCGTATGCGGGGATAAACCGATCGG
AACGACTTAGATTAGCGTCCTTGCACATGTGTTCCCCGCGTATGCGGGGATAAACCGTAACCGCAACCATCGCCGCGATA
AATCCACTG-GTGTTCCCCGCGTATGCGGGGATAAACCGGTTGATACGGCTGATTACAATAAAATGTCACTGTGTTCCCC
GCGTATGCGGGGATAAACCGTAAAAAATGCCGCCATCGAATCAGCAAAATCG-GTGTTCCCCGCGTATGCGGGGATAAAC
CGCTGCGGAGCGTCAAACGGGCGTTAACTCTCGAGTGTTCCCCGCGTATGCGGGGATAAACCGCCCTTCTGGTGTTTTGA
TTCTCCTAGGTGATTGTGTTCCCCGCGTATGCGGGGATAAACCTAATGGACGAGATTTCACAGAAAATATCTGTTC-GTG
TTCCCCGCGTATGCGGGGATAAACCGGCTACTACGTGTACGCACAGCCGCTGGCCAGT-GTGTTCCCCGCGTATGCGGGG
ATAAACCGCAGATGAGGCTGCAAATTCCAGGCACTTTTTAGTGTTCCCCGCGTATGCGGGGATAAACCGGATGGTCGTAC
CGATGTTTGCGAAAGATTCGCGTGTTCCCCGCGTATGCGGGGATAAACCGACGGTCAGATGGTGGCGCTGGTTGCGCTGG
CA-GTGTTCCCCGCGTATGCGGGGATAAACCGCTGTTTATGAAAAATGCCAACAAACAGGAAGC-GTGTTCCCCGCGTAT
GCGGGGATAAACCGATTTTTCAGGAACGGGCCGACACGAAAATTTATGTGTTCCCCGCGTATGCGGGGATAAACCGATAT
TTACTAGCATTTCCCCATGCTGTATCAC----GTGTTCCCCGCGTATGCGGGGATAAACCGCTGGAGCATGAGACGAAAT
CGGGGGTAGTGCT-GTGTTCCCCGCGTATGCGGGGATAAACCGCCGGTTCAGGTTTGATAGGTTCTGCCTAACTC-GTGT
TCCCCGCGTATGCGGGGATAAACCGTTCGCATACGACAATCTCCCGGCACTGATTAA-GTGTTCCCCGCGTATGCGGGGA
TAAACCGAGGGTGACGCAACGATTGTTGCAATTCCTAAC-GTGTTCCCCGCGTATGCGGGGATAAACCGCACCAGTGTGT
ACATTCCAGACTCAGAAACCACGTGTTCCCCGCGTATGCGGGGATAAACCGCCTCGAGGTGTTCTAAGCACTCCGGGGCT
TTT-GTGTTCCCCGCGTATGCGGGGATAAACCGGACGCTCAAATCAGTGGCGGCGAAACCCGACA-GTGTTCCCCGCGTA
TGCGGGGATAAACCGCCAGAGGGGATTTAGCAAACGTCATTTCTGAC-GTGTTCCCCGCGTATGCGGGGATAAACCGTCA
TCTGCGGGTCGGGTAGGCTGCTTACGGGTGTGTTCCCCGCGTATGCGGGGATAAACCGCAGCTATTCCCCGCATCGGTCA
GTACTGCGCTGTGTTCCCCGCGTATGCGGGGATAAACCGTGGCCCACAATGGTAAAACCGGCGGCTTTCCAGTGTTCCCC
GCGTATGCGGGGATAAACCGGCCAATGGATTCAGGATTGGAGCCAGAATTTAGTGTTCCCCGCGTATGCGGGGATAAACC
GAAAAAAAGCCTAAAGCTCGAAAGAATAAAAATG-TGTTCCCCACGTATGCGGGGATAAACCGATGATGGCGCTGATAGT
TTTATTAGATGTCGAGTGTTCCCCGCACATACGGGGCTAATCCA------------------------------------
--------------------------------------------------------------------------------
--------------------------------------------------------------------------------
--------------------------------------------------------------------------------
--------------------------------------------------------------------------------
--------------------------------------------------------------------------------
--------------------------------------------------------------------------------
--------------------------------------------------------------------------------
--------------------------------------------------------------------------------
--------------------------------------------------------------------------------
--------------------------------------------------------------------------------
--------------------------------------------------------------------------------
--------------------------------------------------------------------------------
--------------------------------------------------------------------------------
--------------------------------------------------------------------------------
--------------------------------------------------------------------------------
------------------------------------------------
>JQ796476.1 Erwinia amylovora strain DP11 CRISPR2 repeat region
GTGTTCCCCGCGTATGCGGGGATAAACCGCCATTTTATGACAGTCTGGCGCAAAAACTGGAGTGTTCCCCGCGTATGCGG
GGATAAACCGGAGATGCACTGGATATACCGACTCCTCACTGAGTGTTCCCCGCGTATGCGGGGATAAACCGGCTCGGGGG
GACATGAGCTTGTACAAAACAGCGTGTTCCCCGCGTATGCGGGGATAAACCGTTTTTAGCAGCGTGACAGTTATGGAGCC
GCTCGTGTTCCCCGCGTATGCGGGGATAAACCGATTATAAGGATCACTTGCTAGGGCATTATATAGTGTTCCCCGCGTAT
GCGGGGATAAACCGACTTGACTGTTTATGCAGTGGTTGTATTTCTTGTGTTCCCCGCGTATGCGGGGATAAACCGATCGG
AACGACTTAGATTAGCGTCCTTGCACATGTGTTCCCCGCGTATGCGGGGATAAACCGTAACCGCAACCATCGCCGCGATA
AATCCACTG-GTGTTCCCCGCGTATGCGGGGATAAACCGGTTGATACGGCTGATTACAATAAAATGTCACTGTGTTCCCC
GCGTATGCGGGGATAAACCGTAAAAAATGCCGCCATCGAATCAGCAAAATCG-GTGTTCCCCGCGTATGCGGGGATAAAC
CGCTGCGGAGCGTCAAACGGGCGTTAACTCTCGAGTGTTCCCCGCGTATGCGGGGATAAACCGCCCTTCTGGTGTTTTGA
TTCTCCTAGGTGATTGTGTTCCCCGCGTATGCGGGGATAAACCTAATGGACGAGATTTCACAGAAAATATCTGTTC-GTG
TTCCCCGCGTATGCGGGGATAAACCGGCTACTACGTGTACGCACAGCCGCTGGCCAGT-GTGTTCCCCGCGTATGCGGGG
ATAAACCGCAGATGAGGCTGCAAATTCCAGGCACTTTTTAGTGTTCCCCGCGTATGCGGGGATAAACCGGATGGTCGTAC
CGATGTTTGCGAAAGATTCGCGTGTTCCCCGCGTATGCGGGGATAAACCGACGGTCAGATGGTGGCGCTGGTTGCGCTGG
CA-GTGTTCCCCGCGTATGCGGGGATAAACCGCTGTTTATGAAAAATGCCAACAAACAGGAAGC-GTGTTCCCCGCGTAT
GCGGGGATAAACCGATTTTTCAGGAACGGGCCGACACGAAAATTTATGTGTTCCCCGCGTATGCGGGGATAAACCGATAT
TTACTAGCATTTCCCCATGCTGTATCAC----GTGTTCCCCGCGTATGCGGGGATAAACCGCTGGAGCATGAGACGAAAT
CGGGGGTAGTGCT-GTGTTCCCCGCGTATGCGGGGATAAACCGCCGGTTCAGGTTTGATAGGTTCTGCCTAACTC-GTGT
TCCCCGCGTATGCGGGGATAAACCGTTCGCATACGACAATCTCCCGGCACTGATTAA-GTGTTCCCCGCGTATGCGGGGA
TAAACCGAGGGTGACGCAACGATTGTTGCAATTCCTAAC-GTGTTCCCCGCGTATGCGGGGATAAACCGCACCAGTGTGT
ACATTCCAGACTCAGAAACCACGTGTTCCCCGCGTATGCGGGGATAAACCGCCTCGAGGTGTTTTAAGCACTCCGGGGCT
TTT-GTGTTCCCCGCGTATGCGGGGATAAACCGGACGCTCAAATCAGTGGCGGCGAAACCCGACA-GTGTTCCCCGCGTA
TGCGGGGATAAACCGCCAGAGGGGATTTAGCAAACGTCATTTCTGAC-GTGTTCCCCGCGTATGCGGGGATAAACCGTCA
TCTGCGGGTCGGGTAGGCTGCTTACGGGTGTGTTCCCCGCGTATGCGGGGATAAACCGCAGCTATTCCCCGCATCGGTCA
GTACTGCGCTGTGTTCCCCGCGTATGCGGGGATAAACCGTGGCCCACAATGGTAAAACCGGCGGCTTTCCAGTGTTCCCC
GCGTATGCGGGGATAAACCGGCCAATGGATTCAGGATTGGAGCCAGAATTTAGTGTTCCCCGCGTATGCGGGGATAAACC
GAAAAAAAGCCTAAAGCTCGAAAGAATAAAAATG-TGTTCCCCACGTATGCGGGGATAAACCGATGATGGCGCTGATAGT
TTTATTAGATGTCGAGTGTTCCCCGCACATACGGGGCTAATCCA------------------------------------
--------------------------------------------------------------------------------
--------------------------------------------------------------------------------
--------------------------------------------------------------------------------
--------------------------------------------------------------------------------
--------------------------------------------------------------------------------
--------------------------------------------------------------------------------
--------------------------------------------------------------------------------
--------------------------------------------------------------------------------
--------------------------------------------------------------------------------
--------------------------------------------------------------------------------
--------------------------------------------------------------------------------
--------------------------------------------------------------------------------
--------------------------------------------------------------------------------
--------------------------------------------------------------------------------
--------------------------------------------------------------------------------
------------------------------------------------
>JQ796477.1 Erwinia amylovora strain DR5 CRISPR2 repeat region
GTGTTCCCCGCGTATGCGGGGATAAACCGCCATTTTATGACAGTCTGGCGCAAAAACTGGAGTGTTCCCCGCGTATGCGG
GGATAAACCGGAGATGCACTGGATATACCGACTCCTCACTGAGTGTTCCCCGCGTATGCGGGGATAAACCGGCTCGGGGG
GACATGAGCTTGTACAAAACAGCGTGTTCCCCGCGTATGCGGGGATAAACCGTTTTTAGCAGCGTGACAGTTATGGAGCC
GCTCGTGTTCCCCGCGTATGCGGGGATAAACCGATTATAAGGATCACTTGCTAGGGCATTATATAGTGTTCCCCGCGTAT
GCGGGGATAAACCGACTTGACTGTTTATGCAGTGGTTGTATTTCTTGTGTTCCCCGCGTATGCGGGGATAAACCGATCGG
AACGACTTAGATTAGCGTCCTTGCACATGTGTTCCCCGCGTATGCGGGGATAAACCGTAACCGCAACCATCGCCGCGATA
AATCCACTG-GTGTTCCCCGCGTATGCGGGGATAAACCGGTTGATACGGCTGATTACAATAAAATGTCACTGTGTTCCCC
GCGTATGCGGGGATAAACCGTAAAAAATGCCGCCATCGAATCAGCAAAATCG-GTGTTCCCCGCGTATGCGGGGATAAAC
CGCTGCGGAGCGTCAAACGGGCGTTAACTCTCGAGTGTTCCCCGCGTATGCGGGGATAAACCGCCCTTCTGGTGTTTTGA
TTCTCCTAGGTGATTGTGTTCCCCGCGTATGCGGGGATAAACCTAATGGACGAGATTTCACAGAAAATATCTGTTC-GTG
TTCCCCGCGTATGCGGGGATAAACCGGCTACTACGTGTACGCACAGCCGCTGGCCAGT-GTGTTCCCCGCGTATGCGGGG
ATAAACCGCAGATGAGGCTGCAAATTCCAGGCACTTTTTAGTGTTCCCCGCGTATGCGGGGATAAACCGGATGGTCGTAC
CGATGTTTGCGAAAGATTCGCGTGTTCCCCGCGTATGCGGGGATAAACCGACGGTCAGATGGTGGCGCTGGTTGCGCTGG
CA-GTGTTCCCCGCGTATGCGGGGATAAACCGCTGTTTATGAAAAATGCCAACAAACAGGAAGC-GTGTTCCCCGCGTAT
GCGGGGATAAACCGATTTTTCAGGAACGGGCCGACACGAAAATTTATGTGTTCCCCGCGTATGCGGGGATAAACCGATAT
TTACTAGCATTTCCCCATGCTGTATCAC----GTGTTCCCCGCGTATGCGGGGATAAACCGCTGGAGCATGAGACGAAAT
CGGGGGTAGTGCT-GTGTTCCCCGCGTATGCGGGGATAAACCGCCGGTTCAGGTTTGATAGGTTCTGCCTAACTC-GTGT
TCCCCGCGTATGCGGGGATAAACCGTTCGCATACGACAATCTCCCGGCACTGATTAA-GTGTTCCCCGCGTATGCGGGGA
TAAACCGAGGGTGACGCAACGATTGTTGCAATTCCTAAC-GTGTTCCCCGCGTATGCGGGGATAAACCGCACCAGTGTGT
ACATTCCAGACTCAGAAACCACGTGTTCCCCGCGTATGCGGGGATAAACCGCCTCGAGGTGTTCTAAGCACTCCGGGGCT
TTT-GTGTTCCCCGCGTATGCGGGGATAAACCGGACGCTCAAATCAGTGGCGGCGAAACCCGACA-GTGTTCCCCGCGTA
TGCGGGGATAAACCGCCAGAGGGGATTTAGCAAACGTCATTTCTGAC-GTGTTCCCCGCGTATGCGGGGATAAACCGTCA
TCTGCGGGTCGGGTAGGCTGCTTACGGGTGTGTTCCCCGCGTATGCGGGGATAAACCGCAGCTATTCCCCGCATCGGTCA
GTACTGCGCTGTGTTCCCCGCGTATGCGGGGATAAACCGTGGCCCACAATGGTAAAACCGGCGGCTTTCCAGTGTTCCCC
GCGTATGCGGGGATAAACCGGCCAATGGATTCAGGATTGGAGCCAGAATTTAGTGTTCCCCGCGTATGCGGGGATAAACC
GAAAAAAAGCCTAAAGCTCGAAAGAATAAAAATG-TGTTCCCCACGTATGCGGGGATAAACCGATGATGGCGCTGATAGT
TTTATTAGATGTCGAGTGTTCCCCGCACATACGGGGCTAATCCA------------------------------------
--------------------------------------------------------------------------------
--------------------------------------------------------------------------------
--------------------------------------------------------------------------------
--------------------------------------------------------------------------------
--------------------------------------------------------------------------------
--------------------------------------------------------------------------------
--------------------------------------------------------------------------------
--------------------------------------------------------------------------------
--------------------------------------------------------------------------------
--------------------------------------------------------------------------------
--------------------------------------------------------------------------------
--------------------------------------------------------------------------------
--------------------------------------------------------------------------------
--------------------------------------------------------------------------------
--------------------------------------------------------------------------------
------------------------------------------------
>JQ796480.1 Erwinia amylovora strain Ea1189 CRISPR2 repeat region
GTGTTCCCCGCGTATGCGGGGATAAACCGCCATTTTATGACAGTCTGGCGCAAAAACTGGAGTGTTCCCCGCGTATGCGG
GGATAAACCGGAGATGCACTGGATATACCGACTCCTCACTGAGTGTTCCCCGCGTATGCGGGGATAAACCGGCTCGGGGG
GACATGAGCTTGTACAAAACAGCGTGTTCCCCGCGTATGCGGGGATAAACCGTTTTTAGCAGCGTGACAGTTATGGAGCC
GCTCGTGTTCCCCGCGTATGCGGGGATAAACCGATTATAAGGATCACTTGCTAGGGCATTATATAGTGTTCCCCGCGTAT
GCGGGGATAAACCGACTTGACTGTTTATGCAGTGGTTGTATTTCTTGTGTTCCCCGCGTATGCGGGGATAAACCGATCGG
AACGACTTAGATTAGCGTCCTTGCACATGTGTTCCCCGCGTATGCGGGGATAAACCGTAACCGCAACCATCGCCGCGATA
AATCCACTG-GTGTTCCCCGCGTATGCGGGGATAAACCGGTTGATACGGCTGATTACAATAAAATGTCACTGTGTTCCCC
GCGTATGCGGGGATAAACCGTAAAAAATGCCGCCATCGAATCAGCAAAATCG-GTGTTCCCCGCGTATGCGGGGATAAAC
CGCTGCGGAGCGTCAAACGGGCGTTAACTCTCGAGTGTTCCCCGCGTATGCGGGGATAAACCGCCCTTCTGGTGTTTTGA
TTCTCCTAGGTGATTGTGTTCCCCGCGTATGCGGGGATAAACCTAATGGACGAGATTTCACAGAAAATATCTGTTC-GTG
TTCCCCGCGTATGCGGGGATAAACCGGCTACTACGTGTACGCACAGCCGCTGGCCAGT-GTGTTCCCCGCGTATGCGGGG
ATAAACCGCAGATGAGGCTGCAAATTCCAGGCACTTTTTAGTGTTCCCCGCGTATGCGGGGATAAACCGGATGGTCGTAC
CGATGTTTGCGAAAGATTCGCGTGTTCCCCGCGTATGCGGGGATAAACCGACGGTCAGATGGTGGCGCTGGTTGCGCTGG
CA-GTGTTCCCCGCGTATGCGGGGATAAACCGCTGTTTATGAAAAATGCCAACAAACAGGAAGC-GTGTTCCCCGCGTAT
GCGGGGATAAACCGATTTTTCAGGAACGGGCCGACACGAAAATTTATGTGTTCCCCGCGTATGCGGGGATAAACCGATAT
TTACTAGCATTTCCCCATGCTGTATCAC----GTGTTCCCCGCGTATGCGGGGATAAACCGCTGGAGCATGAGACGAAAT
CGGGGGTAGTGCT-GTGTTCCCCGCGTATGCGGGGATAAACCGCCGGTTCAGGTTTGATAGGTTCTGCCTAACTC-GTGT
TCCCCGCGTATGCGGGGATAAACCGTTCGCATACGACAATCTCCCGGCACTGATTAA-GTGTTCCCCGCGTATGCGGGGA
TAAACCGAGGGTGACGCAACGATTGTTGCAATTCCTAAC-GTGTTCCCCGCGTATGCGGGGATAAACCGCACCAGTGTGT
ACATTCCAGACTCAGAAACCACGTGTTCCCCGCGTATGCGGGGATAAACCGCCTCGAGGTGTTCTAAGCACTCCGGGGCT
TTT-GTGTTCCCCGCGTATGCGGGGATAAACCGGACGCTCAAATCAGTGGCGGCGAAACCCGACA-GTGTTCCCCGCGTA
TGCGGGGATAAACCGCCAGAGGGGATTTAGCAAACGTCATTTCTGAC-GTGTTCCCCGCGTATGCGGGGATAAACCGTCA
TCTGCGGGTCGGGTAGGCTGCTTACGGGTGTGTTCCCCGCGTATGCGGGGATAAACCGCAGCTATTCCCCGCATCGGTCA
GTACTGCGCTGTGTTCCCCGCGTATGCGGGGATAAACCGTGGCCCACAATGGTAAAACCGGCGGCTTTCCAGTGTTCCCC
GCGTATGCGGGGATAAACCGGCCAATGGATTCAGGATTGGAGCCAGAATTTAGTGTTCCCCGCGTATGCGGGGATAAACC
GAAAAAAAGCCTAAAGCTCGAAAGAATAAAAATG-TGTTCCCCACGTATGCGGGGATAAACCGATGATGGCGCTGATAGT
TTTATTAGATGTCGAGTGTTCCCCGCACATACGGGGCTAATCCA------------------------------------
--------------------------------------------------------------------------------
--------------------------------------------------------------------------------
--------------------------------------------------------------------------------
--------------------------------------------------------------------------------
--------------------------------------------------------------------------------
--------------------------------------------------------------------------------
--------------------------------------------------------------------------------
--------------------------------------------------------------------------------
--------------------------------------------------------------------------------
--------------------------------------------------------------------------------
--------------------------------------------------------------------------------
--------------------------------------------------------------------------------
--------------------------------------------------------------------------------
--------------------------------------------------------------------------------
--------------------------------------------------------------------------------
------------------------------------------------
>JQ796482.1 Erwinia amylovora strain GH9 CRISPR2 repeat region
GTGTTCCCCGCGTATGCGGGGATAAACCGCCATTTTATGACAGTCTGGCGCAAAAACTGGAGTGTTCCCCGCGTATGCGG
GGATAAACCGGAGATGCACTGGATATACCGACTCCTCACTGAGTGTTCCCCGCGTATGCGGGGATAAACCGGCTCGGGGG
GACATGAGCTTGTACAAAACAGCGTGTTCCCCGCGTATGCGGGGATAAACCGTTTTTAGCAGCGTGACAGTTATGGAGCC
GCTCGTGTTCCCCGCGTATGCGGGGATAAACCGATTATAAGGATCACTTGCTAGGGCATTATATAGTGTTCCCCGCGTAT
GCGGGGATAAACCGACTTGACTGTTTATGCAGTGGTTGTATTTCTTGTGTTCCCCGCGTATGCGGGGATAAACCGATCGG
AACGACTTAGATTAGCGTCCTTGCACATGTGTTCCCCGCGTATGCGGGGATAAACCGTAACCGCAACCATCGCCGCGATA
AATCCACTG-GTGTTCCCCGCGTATGCGGGGATAAACCGGTTGATACGGCTGATTACAATAAAATGTCACTGTGTTCCCC
GCGTATGCGGGGATAAACCGTAAAAAATGCCGCCATCGAATCAGCAAAATCG-GTGTTCCCCGCGTATGCGGGGATAAAC
CGCTGCGGAGCGTCAAACGGGCGTTAACTCTCGAGTGTTCCCCGCGTATGCGGGGATAAACCGCCCTTCTGGTGTTTTGA
TTCTCCTAGGTGATTGTGTTCCCCGCGTATGCGGGGATAAACCTAATGGACGAGATTTCACAGAAAATATCTGTTC-GTG
TTCCCCGCGTATGCGGGGATAAACCGGCTACTACGTGTACGCACAGCCGCTGGCCAGT-GTGTTCCCCGCGTATGCGGGG
ATAAACCGCAGATGAGGCTGCAAATTCCAGGCACTTTTTAGTGTTCCCCGCGTATGCGGGGATAAACCGGATGGTCGTAC
CGATGTTTGCGAAAGATTCGCGTGTTCCCCGCGTATGCGGGGATAAACCGACGGTCAGATGGTGGCGCTGGTTGCGCTGG
CA-GTGTTCCCCGCGTATGCGGGGATAAACCGCTGTTTATGAAAAATGCCAACAAACAGGAAGC-GTGTTCCCCGCGTAT
GCGGGGATAAACCGATTTTTCAGGAACGGGCCGACACGAAAATTTATGTGTTCCCCGCGTATGCGGGGATAAACCGATAT
TTACTAGCATTTCCCCATGCTGTATCAC----GTGTTCCCCGCGTATGCGGGGATAAACCGCTGGAGCATGAGACGAAAT
CGGGGGTAGTGCT-GTGTTCCCCGCGTATGCGGGGATAAACCGCCGGTTCAGGTTTGATAGGTTCTGCCTAACTC-GTGT
TCCCCGCGTATGCGGGGATAAACCGTTCGCATACGACAATCTCCCGGCACTGATTAA-GTGTTCCCCGCGTATGCGGGGA
TAAACCGAGGGTGACGCAACGATTGTTGCAATTCCTAAC-GTGTTCCCCGCGTATGCGGGGATAAACCGCACCAGTGTGT
ACATTCCAGACTCAGAAACCACGTGTTCCCCGCGTATGCGGGGATAAACCGCCTCGAGGTGTTCTAAGCACTCCGGGGCT
TTT-GTGTTCCCCGCGTATGCGGGGATAAACCGGACGCTCAATCAGTGGCGGCGAAACCCGACAG-GTGTTCCCCGCGTA
TGCGGGGATAAACCGCCAGAGGGGATTTAGCAAACGTCATTTCTGAC-GTGTTCCCCGCGTATGCGGGGATAAACCGTCA
TCTGCGGGTCGGGTAGGCTGCTTACGGGTGTGTTCCCCGCGTATGCGGGGATAAACCGCAGCTATTCCCCGCATCGGTCA
GTACTGCGCTGTGTTCCCCGCGTATGCGGGGATAAACCGTGGCCCACAATGGTAAAACCGGCGGCTTTCCAGTGTTCCCC
GCGTATGCGGGGATAAACCGGCCAATGGATTCAGGATTGGAGCCAGAATTTAGTGTTCCCCGCGTATGCGGGGATAAACC
GAAAAAAAGCCTAAAGCTCGAAAGAATAAAAATG-TGTTCCCCACGTATGCGGGGATAAACCGATGATGGCGCTGATAGT
TTTATTAGATGTCGAGTGTTCCCCGCACATACGGGGCTAATCCA------------------------------------
--------------------------------------------------------------------------------
--------------------------------------------------------------------------------
--------------------------------------------------------------------------------
--------------------------------------------------------------------------------
--------------------------------------------------------------------------------
--------------------------------------------------------------------------------
--------------------------------------------------------------------------------
--------------------------------------------------------------------------------
--------------------------------------------------------------------------------
--------------------------------------------------------------------------------
--------------------------------------------------------------------------------
--------------------------------------------------------------------------------
--------------------------------------------------------------------------------
--------------------------------------------------------------------------------
--------------------------------------------------------------------------------
------------------------------------------------
>JQ796491.1 Erwinia amylovora strain LebA-16 CRISPR2 repeat region
GTGTTCCCCGCGTATGCGGGGATAAACCGCCATTTTATGACAGTCTGGCGCAAAAACTGGAGTGTTCCCCGCGTATGCGG
GGATAAACCGGAGATGCACTGGATATACCGACTCCTCACTGAGTGTTCCCCGCGTATGCGGGGATAAACCGGCTCGGGGG
GACATGAGCTTGTACAAAACAGCGTGTTCCCCGCGTATGCGGGGATAAACCGTTTTTAGCAGCGTGACAGTTATGGAGCC
GCTCGTGTTCCCCGCGTATGCGGGGATAAACCGATTATAAGGATCACTTGCTAGGGCATTATATAGTGTTCCCCGCGTAT
GCGGGGATAAACCGACTTGACTGTTTATGCAGTGGTTGTATTTCTTGTGTTCCCCGCGTATGCGGGGATAAACCGATCGG
AACGACTTAGATTAGCGTCCTTGCACATGTGTTCCCCGCGTATGCGGGGATAAACCGTAACCGCAACCATCGCCGCGATA
AATCCACTG-GTGTTCCCCGCGTATGCGGGGATAAACCGGTTGATACGGCTGATTACAATAAAATGTCACTGTGTTCCCC
GCGTATGCGGGGATAAACCGTAAAAAATGCCGCCATCGAATCAGCAAAATCG-GTGTTCCCCGCGTATGCGGGGATAAAC
CGCTGCGGAGCGTCAAACGGGCGTTAACTCTCGAGTGTTCCCCGCGTATGCGGGGATAAACCGCCCTTCTGGTGTTTTGA
TTCTCCTAGGTGATTGTGTTCCCCGCGTATGCGGGGATAAACCTAATGGACGAGATTTCACAGAAAATATCTGTTC-GTG
TTCCCCGCGTATGCGGGGATAAACCGGCTACTACGTGTACGCACAGCCGCTGGCCAGT-GTGTTCCCCGCGTATGCGGGG
ATAAACCGCAGATGAGGCTGCAAATTCCAGGCACTTTTTAGTGTTCCCCGCGTATGCGGGGATAAACCGGATGGTCGTAC
CGATGTTTGCGAAAGATTCGCGTGTTCCCCGCGTATGCGGGGATAAACCGACGGTCAGATGGTGGCGCTGGTTGCGCTGG
CA-GTGTTCCCCGCGTATGCGGGGATAAACCGCTGTTTATGAAAAATGCCAACAAACAGGAAGC-GTGTTCCCCGCGTAT
GCGGGGATAAACCGATTTTTCAGGAACGGGCCGACACGAAAATTTATGTGTTCCCCGCGTATGCGGGGATAAACCGATAT
TTACTAGCATTTCCCCATGCTGTATCAC----GTGTTCCCCGCGTATGCGGGGATAAACCGCTGGAGCATGAGACGAAAT
CGGGGGTAGTGCT-GTGTTCCCCGCGTATGCGGGGATAAACCGCCGGTTCAGGTTTGATAGGTTCTGCCTAACTC-GTGT
TCCCCGCGTATGCGGGGATAAACCGTTCGCATACGACAATCTCCCGGCACTGATTAA-GTGTTCCCCGCGTATGCGGGGA
TAAACCGAGGGTGACGCAACGATTGTTGCAATTCCTAAC-GTGTTCCCCGCGTATGCGGGGATAAACCGCACCAGTGTGT
ACATTCCAGACTCAGAAACCACGTGTTCCCCGCGTATGCGGGGATAAACCGCCTCGAGGTGTTCTAAGCACTCCGGGGCT
TTT-GTGTTCCCCGCGTATGCGGGGATAAACCGGACGCTCAAATCAGTGGCGGCGAAACCCGACA-GTGTTCCCCGCGTA
TGCGGGGATAAACCGCCAGAGGGGATTTAGCAAACGTCATTTCTGAC-GTGTTCCCCGCGTATGCGGGGATAAACCGTCA
TCTGCGGGTCGGGTAGGCTGCTTACGGGTGTGTTCCCCGCGTATGCGGGGATAAACCGCAGCTATTCCCCGCATCGGTCA
GTACTGCGCTGTGTTCCCCGCGTATGCGGGGATAAACCGTGGCCCACAATGGTAAAACCGGCGGCTTTCCAGTGTTCCCC
GCGTATGCGGGGATAAACCGGCCAATGGATTCAGGATTGGAGCCAGAATTTAGTGTTCCCCGCGTATGCGGGGATAAACC
GAAAAAAAGCCTAAAGCTCGAAAGAATAAAAATG-TGTTCCCCACGTATGCGGGGATAAACCGATGATGGCGCTGATAGT
TTTATTAGATGTCGAGTGTTCCCCGCACATACGGGGCTAATCCA------------------------------------
--------------------------------------------------------------------------------
--------------------------------------------------------------------------------
--------------------------------------------------------------------------------
--------------------------------------------------------------------------------
--------------------------------------------------------------------------------
--------------------------------------------------------------------------------
--------------------------------------------------------------------------------
--------------------------------------------------------------------------------
--------------------------------------------------------------------------------
--------------------------------------------------------------------------------
--------------------------------------------------------------------------------
--------------------------------------------------------------------------------
--------------------------------------------------------------------------------
--------------------------------------------------------------------------------
--------------------------------------------------------------------------------
------------------------------------------------
>JQ796493.1 Erwinia amylovora strain L14 CRISPR2 repeat region
GTGTTCCCCGCGTATGCGGGGATAAACCGCCATTTTATGACAGTCTGGCGCAAAAACTGGAGTGTTCCCCGCGTATGCGG
GGATAAACCGGAGATGCACTGGATATACCGACTCCTCACTGAGTGTTCCCCGCGTATGCGGGGATAAACCGGCTCGGGGG
GACATGAGCTTGTACAAAACAGCGTGTTCCCCGCGTATGCGGGGATAAACCGTTTTTAGCAGCGTGACAGTTATGGAGCC
GCTCGTGTTCCCCGCGTATGCGGGGATAAACCGATTATAAGGATCACTTGCTAGGGCATTATATAGTGTTCCCCGCGTAT
GCGGGGATAAACCGACTTGACTGTTTATGCAGTGGTTGTATTTCTTGTGTTCCCCGCGTATGCGGGGATAAACCGATCGG
AACGACTTAGATTAGCGTCCTTGCACATGTGTTCCCCGCGTATGCGGGGATAAACCGTAACCGCAACCATCGCCGCGATA
AATCCACTG-GTGTTCCCCGCGTATGCGGGGATAAACCGGTTGATACGGCTGATTACAATAAAATGTCACTGTGTTCCCC
GCGTATGCGGGGATAAACCGTAAAAAATGCCGCCATCGAATCAGCAAAATCG-GTGTTCCCCGCGTATGCGGGGATAAAC
CGCTGCGGAGCGTCAAACGGGCGTTAACTCTCGAGTGTTCCCCGCGTATGCGGGGATAAACCGCCCTTCTGGTGTTTTGA
TTCTCCTAGGTGATTGTGTTCCCCGCGTATGCGGGGATAAACCTAATGGACGAGATTTCACAGAAAATATCTGTTC-GTG
TTCCCCGCGTATGCGGGGATAAACCGGCTACTACGTGTACGCACAGCCGCTGGCCAGT-GTGTTCCCCGCGTATGCGGGG
ATAAACCGCAGATGAGGCTGCAAATTCCAGGCACTTTTTAGTGTTCCCCGCGTATGCGGGGATAAACCGGATGGTCGTAC
CGATGTTTGCGAAAGATTCGCGTGTTCCCCGCGTATGCGGGGATAAACCGACGGTCAGATGGTGGCGCTGGTTGCGCTGG
CA-GTGTTCCCCGCGTATGCGGGGATAAACCGCTGTTTATGAAAAATGCCAACAAACAGGAAGC-GTGTTCCCCGCGTAT
GCGGGGATAAACCGATTTTTCAGGAACGGGCCGACACGAAAATTTATGTGTTCCCCGCGTATGCGGGGATAAACCGATAT
TTACTAGCATTTCCCCATGCTGTATCAC----GTGTTCCCCGCGTATGCGGGGATAAACCGCTGGAGCATGAGACGAAAT
CGGGGGTAGTGCT-GTGTTCCCCGCGTATGCGGGGATAAACCGCCGGTTCAGGTTTGATAGGTTCTGCCTAACTC-GTGT
TCCCCGCGTATGCGGGGATAAACCGTTCGCATACGACAATCTCCCGGCACTGATTAA-GTGTTCCCCGCGTATGCGGGGA
TAAACCGAGGGTGACGCAACGATTGTTGCAATTCCTAAC-GTGTTCCCCGCGTATGCGGGGATAAACCGCACCAGTGTGT
ACATTCCAGACTCAGAAACCACGTGTTCCCCGCGTATGCGGGGATAAACCGCCTCGAGGTGTTCTAAGCACTCCGGGGCT
TTT-GTGTTCCCCGCGTATGCGGGGATAAACCGGACGCTCAAATCAGTGGGGGCGAAACCCGACA-GTGTTCCCCGCGTA
TGCGGGGATAAACCGCCAGAGGGGATTTAGCAAACGTCATTTCTGAC-GTGTTCCCCGCGTATGCGGGGATAAACCGTCA
TCTGCGGGTCGGGTAGGCTGCTTACGGGTGTGTTCCCCGCGTATGCGGGGATAAACCGCAGCTATTCCCCGCATCGGTCA
GTACTGCGCTGTGTTCCCCGCGTATGCGGGGATAAACCGTGGCCCACAATGGTAAAACCGGCGGCTTTCCAGTGTTCCCC
GCGTATGCGGGGATAAACCGGCCAATGGATTCAGGATTGGAGCCAGAATTTAGTGTTCCCCGCGTATGCGGGGATAAACC
GAAAAAAAGCCTAAAGCTCGAAAGAATAAAAATG-TGTTCCCCACGTATGCGGGGATAAACCGATGATGGCGCTGATAGT
TTTATTAGATGTCGAGTGTTCCCCGCACATACGGGGCTAATCCA------------------------------------
--------------------------------------------------------------------------------
--------------------------------------------------------------------------------
--------------------------------------------------------------------------------
--------------------------------------------------------------------------------
--------------------------------------------------------------------------------
--------------------------------------------------------------------------------
--------------------------------------------------------------------------------
--------------------------------------------------------------------------------
--------------------------------------------------------------------------------
--------------------------------------------------------------------------------
--------------------------------------------------------------------------------
--------------------------------------------------------------------------------
--------------------------------------------------------------------------------
--------------------------------------------------------------------------------
--------------------------------------------------------------------------------
------------------------------------------------
>JQ796511.1 Erwinia amylovora strain RRP12 CRISPR2 repeat region
GTGTTCCCCGCGTATGCGGGGATAAACCGCCATTTTATGACAGTCTGGCGCAAAAACTGGAGTGTTCCCCGCGTATGCGG
GGATAAACCGGAGATGCACTGGATATACCGACTCCTCACTGAGTGTTCCCCGCGTATGCGGGGATAAACCGGCTCGGGGG
GACATGAGCTTGTACAAAACAGCGTGTTCCCCGCGTATGCGGGGATAAACCGTTTTTAGCAGCGTGACAGTTATGGAGCC
GCTCGTGTTCCCCGCGTATGCGGGGATAAACCGATTATAAGGATCACTTGCTAGGGCATTATATAGTGTTCCCCGCGTAT
GCGGGGATAAACCGACTTGACTGTTTATGCAGTGGTTGTATTTCTTGTGTTCCCCGCGTATGCGGGGATAAACCGATCGG
AACGACTTAGATTAGCGTCCTTGCACATGTGTTCCCCGCGTATGCGGGGATAAACCGTAACCGCAACCATCGCCGCGATA
AATCCACTG-GTGTTCCCCGCGTATGCGGGGATAAACCGGTTGATACGGCTGATTACAATAAAATGTCACTGTGTTCCCC
GCGTATGCGGGGATAAACCGTAAAAAATGCCGCCATCGAATCAGCAAAATCG-GTGTTCCCCGCGTATGCGGGGATAAAC
CGCTGCGGAGCGTCAAACGGGCGTTAACTCTCGAGTGTTCCCCGCGTATGCGGGGATAAACCGCCCTTCTGGTGTTTTGA
TTCTCCTAGGTGATTGTGTTCCCCGCGTATGCGGGGATAAACCTAATGGACGAGATTTCACAGAAAATATCTGTTC-GTG
TTCCCCGCGTATGCGGGGATAAACCGGCTACTACGTGTACGCACAGCCGCTGGCCAGT-GTGTTCCCCGCGTATGCGGGG
ATAAACCGCAGATGAGGCTGCAAATTCCAGGCACTTTTTAGTGTTCCCCGCGTATGCGGGGATAAACCGGATGGTCGTAC
CGATGTTTGCGAAAGATTCGCGTGTTCCCCGCGTATGCGGGGATAAACCGACGGTCAGATGGTGGCGCTGGTTGCGCTGG
CA-GTGTTCCCCGCGTATGCGGGGATAAACCGCTGTTTATGAAAAATGCCAACAAACAGGAAGC-GTGTTCCCCGCGTAT
GCGGGGATAAACCGATTTTTCAGGAACGGGCCGACACGAAAATTTATGTGTTCCCCGCGTATGCGGGGATAAACCGATAT
TTACTAGCATTTCCCCATGCTGTATCAC----GTGTTCCCCGCGTATGCGGGGATAAACCGCTGGAGCATGAGACGAAAT
CGGGGGTAGTGCT-GTGTTCCCCGCGTATGCGGGGATAAACCGCCGGTTCAGGTTTGATAGGTTCTGCCTAACTC-GTGT
TCCCCGCGTATGCGGGGATAAACCGTTCGCATACGACAATCTCCCGGCACTGATTAA-GTGTTCCCCGCGTATGCGGGGA
TAAACCGAGGGTGACGCAACGATTGTTGCAATTCCTAAC-GTGTTCCCCGCGTATGCGGGGATAAACCGCACCAGTGTGT
ACATTCCAGACTCAGAAACCACGTGTTCCCCGCGTATGCGGGGATAAACCGCCTCGAGGTGTTCTAAGCACTCCGGGGCT
TTT-GTGTTCCCCGCGTATGCGGGGATAAACCGGACGCTCAAATCAGTGGCGGCGAAACCCGACA-GTGTTCCCCGCGTA
TGCGGGGATAAACCGCCAGAGGGGATTTAGCAAACGTCATTTCTGAC-GTGTTCCCCGCGTATGCGGGGATAAACCGTCA
TCTGCGGGTCGGGTAGGCTGCTTACGGGTGTGTTCCCCGCGTATGCGGGGATAAACCGCAGCTATTCCCCGCATCGGTCA
GTACTGCGCTGTGTTCCCCGCGTATGCGGGGATAAACCGTGGCCCACAATGGTAAAACCGGCGGCTTTCCAGTGTTCCCC
GCGTATGCGGGGATAAACCGGCCAATGGATTCAGGATTGGAGCCAGAATTTAGTGTTCCCCGCGTATGCGGGGATAAACC
GAAAAAAAGCCTAAAGCTCGAAAGAATAAAAATG-TGTTCCCCACGTATGCGGGGATAAACCGATGATGGCGCTGATAGT
TTTATTAGATGTCGAGTGTTCCCCGCACATACGGGGCTAATCCA------------------------------------
--------------------------------------------------------------------------------
--------------------------------------------------------------------------------
--------------------------------------------------------------------------------
--------------------------------------------------------------------------------
--------------------------------------------------------------------------------
--------------------------------------------------------------------------------
--------------------------------------------------------------------------------
--------------------------------------------------------------------------------
--------------------------------------------------------------------------------
--------------------------------------------------------------------------------
--------------------------------------------------------------------------------
--------------------------------------------------------------------------------
--------------------------------------------------------------------------------
--------------------------------------------------------------------------------
--------------------------------------------------------------------------------
------------------------------------------------
>JQ796519.1 Erwinia amylovora strain Ea322 CRISPR2 repeat region
GTGTTCCCCGCGTATGCGGGGATAAACCGCCATTTTATGACAGTCTGGCGCAAAAACTGGAGTGTTCCCCGCGTATGCGG
GGATAAACCGGAGATGCACTGGATATACCGACTCCTCACTGAGTGTTCCCCGCGTATGCGGGGATAAACCGGCTCGGGGG
GACATGAGCTTGTACAAAACAGCGTGTTCCCCGCGTATGCGGGGATAAACCGTTTTTAGCAGCGTGACAGTTATGGAGCC
GCTCGTGTTCCCCGCGTATGCGGGGATAAACCGATTATAAGGATCACTTGCTAGGGCATTATATAGTGTTCCCCGCGTAT
GCGGGGATAAACCGACTTGACTGTTTATGCAGTGGTTGTATTTCTTGTGTTCCCCGCGTATGCGGGGATAAACCGATCGG
AACGACTTAGATTAGCGTCCTTGCACATGTGTTCCCCGCGTATGCGGGGATAAACCGTAACCGCAACCATCGCCGCGATA
AATCCACTG-GTGTTCCCCGCGTATGCGGGGATAAACCGGTTGATACGGCTGATTACAATAAAATGTCACTGTGTTCCCC
GCGTATGCGGGGATAAACCGTAAAAAATGCCGCCATCGAATCAGCAAAATCG-GTGTTCCCCGCGTATGCGGGGATAAAC
CGCTGCGGAGCGTCAAACGGGCGTTAACTCTCGAGTGTTCCCCGCGTATGCGGGGATAAACCGCCCTTCTGGTGTTTTGA
TTCTCCTAGGTGATTGTGTTCCCCGCGTATGCGGGGATAAACCTAATGGACGAGATTTCACAGAAAATATCTGTTC-GTG
TTCCCCGCGTATGCGGGGATAAACCGGCTACTACGTGTACGCACAGCCGCTGGCCAGT-GTGTTCCCCGCGTATGCGGGG
ATAAACCGCAGATGAGGCTGCAAATTCCAGGCACTTTTTAGTGTTCCCCGCGTATGCGGGGATAAACCGGATGGTCGTAC
CGATGTTTGCGAAAGATTCGCGTGTTCCCCGCGTATGCGGGGATAAACCGACGGTCAGATGGTGGCGCTGGTTGCGCTGG
CA-GTGTTCCCCGCGTATGCGGGGATAAACCGCTGTTTATGAAAAATGCCAACAAACAGGAAGC-GTGTTCCCCGCGTAT
GCGGGGATAAACCGATTTTTCAGGAACGGGCCGACACGAAAATTTATGTGTTCCCCGCGTATGCGGGGATAAACCGATAT
TTACTAGCATTTCCCCATGCTGTATCAC----GTGTTCCCCGCGTATGCGGGGATAAACCGCTGGAGCATGAGACGAAAT
CGGGGGTAGTGCT-GTGTTCCCCGCGTATGCGGGGATAAACCGCCGGTTCAGGTTTGATAGGTTCTGCCTAACTC-GTGT
TCCCCGCGTATGCGGGGATAAACCGTTCGCATACGACAATCTCCCGGCACTGATTAA-GTGTTCCCCGCGTATGCGGGGA
TAAACCGAGGGTGACGCAACGATTGTTGCAATTCCTAAC-GTGTTCCCCGCGTATGCGGGGATAAACCGCACCAGTGTGT
ACATTCCAGACTCAGAAACCACGTGTTCCCCGCGTATGCGGGGATAAACCGCCTCGAGGTGTTCTAAGCACTCCGGGGCT
TTT-GTGTTCCCCGCGTATGCGGGGATAAACCGGACGCTCAAATCAGTGGCGGCGAAACCCGACA-GTGTTCCCCGCGTA
TGCGGGGATAAACCGCCAGAGGGGATTTAGCAAACGTCATTTCTGAC-GTGTTCCCCGCGTATGCGGGGATAAACCGTCA
TCTGCGGGTCGGGTAGGCTGCTTACGGGTGTGTTCCCCGCGTATGCGGGGATAAACCGCAGCTATTCCCCGCATCGGTCA
GTACTGCGCTGTGTTCCCCGCGTATGCGGGGATAAACCGTGGCCCACAATGGTAAAACCGGCGGCTTTCCAGTGTTCCCC
GCGTATGCGGGGATAAACCGGCCAATGGATTCAGGATTGGAGCCAGAATTTAGTGTTCCCCGCGTATGCGGGGATAAACC
GAAAAAAAGCCTAAAGCTCGAAAGAATAAAAATG-TGTTCCCCACGTATGCGGGGATAAACCGATGATGGCGCTGATAGT
TTTATTAGATGTCGAGTGTTCCCCGCACATACGGGGCTAATCCA------------------------------------
--------------------------------------------------------------------------------
--------------------------------------------------------------------------------
--------------------------------------------------------------------------------
--------------------------------------------------------------------------------
--------------------------------------------------------------------------------
--------------------------------------------------------------------------------
--------------------------------------------------------------------------------
--------------------------------------------------------------------------------
--------------------------------------------------------------------------------
--------------------------------------------------------------------------------
--------------------------------------------------------------------------------
--------------------------------------------------------------------------------
--------------------------------------------------------------------------------
--------------------------------------------------------------------------------
--------------------------------------------------------------------------------
------------------------------------------------
>JQ796521.1 Erwinia amylovora strain 87-73 CRISPR2 repeat region
GTGTTCCCCGCGTATGCGGGGATAAACCGCCATTTTATGACAGTCTGGCGCAAAAACTGGAGTGTTCCCCGCGTATGCGG
GGATAAACCGGAGATGCACTGGATATACCGACTCCTCACTGAGTGTTCCCCGCGTATGCGGGGATAAACCGGCTCGGGGG
GACATGAGCTTGTACAAAACAGCGTGTTCCCCGCGTATGCGGGGATAAACCGTTTTTAGCAGCGTGACAGTTATGGAGCC
GCTCGTGTTCCCCGCGTATGCGGGGATAAACCGATTATAAGGATCACTTGCTAGGGCATTATATAGTGTTCCCCGCGTAT
GCGGGGATAAACCGACTTGACTGTTTATGCAGTGGTTGTATTTCTTGTGTTCCCCGCGTATGCGGGGATAAACCGATCGG
AACGACTTAGATTAGCGTCCTTGCACATGTGTTCCCCGCGTATGCGGGGATAAACCGTAACCGCAACCATCGCCGCGATA
AATCCACTG-GTGTTCCCCGCGTATGCGGGGATAAACCGGTTGATACGGCTGATTACAATAAAATGTCACTGTGTTCCCC
GCGTATGCGGGGATAAACCGTAAAAAATGCCGCCATCGAATCAGCAAAATCG-GTGTTCCCCGCGTATGCGGGGATAAAC
CGCTGCGGAGCGTCAAACGGGCGTTAACTCTCGAGTGTTCCCCGCGTATGCGGGGATAAACCGCCCTTCTGGTGTTTTGA
TTCTCCTAGGTGATTGTGTTCCCCGCGTATGCGGGGATAAACCTAATGGACGAGATTTCACAGAAAATATCTGTTC-GTG
TTCCCCGCGTATGCGGGGATAAACCGGCTACTACGTGTACGCACAGCCGCTGGCCAGT-GTGTTCCCCGCGTATGCGGGG
ATAAACCGCAGATGAGGCTGCAAATTCCAGGCACTTTTTAGTGTTCCCCGCGTATGCGGGGATAAACCGGATGGTCGTAC
CGATGTTTGCGAAAGATTCGCGTGTTCCCCGCGTATGCGGGGATAAACCGACGGTCAGATGGTGGCGCTGGTTGCGCTGG
CA-GTGTTCCCCGCGTATGCGGGGATAAACCGCTGTTTATGAAAAATGCCAACAAACAGGAAGC-GTGTTCCCCGCGTAT
GCGGGGATAAACCGATTTTTCAGGAACGGGCCGACACGAAAATTTATGTGTTCCCCGCGTATGCGGGGATAAACCGATAT
TTACTAGCATTTCCCCATGCTGTATCAC----GTGTTCCCCGCGTATGCGGGGATAAACCGCTGGAGCATGAGACGAAAT
CGGGGGTAGTGCT-GTGTTCCCCGCGTATGCGGGGATAAACCGCCGGTTCAGGTTTGATAGGTTCTGCCTAACTC-GTGT
TCCCCGCGTATGCGGGGATAAACCGTTCGCATACGACAATCTCCCGGCACTGATTAA-GTGTTCCCCGCGTATGCGGGGA
TAAACCGAGGGTGACGCAACGATTGTTGCAATTCCTAAC-GTGTTCCCCGCGTATGCGGGGATAAACCGCACCAGTGTGT
ACATTCCAGACTCAGAAACCACGTGTTCCCCGCGTATGCGGGGATAAACCGCCTCGAGGTGTTCTAAGCACTCCGGGGCT
TTT-GTGTTCCCCGCGTATGCGGGGATAAACCGGACGCTCAAATCAGTGGCGGCGAAACCCGACA-GTGTTCCCCGCGTA
TGCGGGGATAAACCGCCAGAGGGGATTTAGCAAACGTCATTTCTGAC-GTGTTCCCCGCGTATGCGGGGATAAACCGTCA
TCTGCGGGTCGGGTAGGCTGCTTACGGGTGTGTTCCCCGCGTATGCGGGGATAAACCGCAGCTATTCCCCGCATCGGTCA
GTACTGCGCTGTGTTCCCCGCGTATGCGGGGATAAACCGTGGCCCACAATGGTAAAACCGGCGGCTTTCCAGTGTTCCCC
GCGTATGCGGGGATAAACCGGCCAATGGATTCAGGATTGGAGCCAGAATTTAGTGTTCCCCGCGTATGCGGGGATAAACC
GAAAAAAAGCCTAAAGCTCGAAAGAATAAAAATG-TGTTCCCCACGTATGCGGGGATAAACCGATGATGGCGCTGATAGT
TTTATTAGATGTCGAGTGTTCCCCGCACATACGGGGCTAATCCA------------------------------------
--------------------------------------------------------------------------------
--------------------------------------------------------------------------------
--------------------------------------------------------------------------------
--------------------------------------------------------------------------------
--------------------------------------------------------------------------------
--------------------------------------------------------------------------------
--------------------------------------------------------------------------------
--------------------------------------------------------------------------------
--------------------------------------------------------------------------------
--------------------------------------------------------------------------------
--------------------------------------------------------------------------------
--------------------------------------------------------------------------------
--------------------------------------------------------------------------------
--------------------------------------------------------------------------------
--------------------------------------------------------------------------------
------------------------------------------------
>JQ796523.1 Erwinia amylovora strain FB93-9 CRISPR2 repeat region
GTGTTCCCCGCGTATGCGGGGATAAACCGCCATTTTATGACAGTCTGGCGCAAAAACTGGAGTGTTCCCCGCGTATGCGG
GGATAAACCGGAGATGCACTGGATATACCGACTCCTCACTGAGTGTTCCCCGCGTATGCGGGGATAAACCGGCTCGGGGG
GACATGAGCTTGTACAAAACAGCGTGTTCCCCGCGTATGCGGGGATAAACCGTTTTTAGCAGCGTGACAGTTATGGAGCC
GCTCGTGTTCCCCGCGTATGCGGGGATAAACCGATTATAAGGATCACTTGCTAGGGCATTATATAGTGTTCCCCGCGTAT
GCGGGGATAAACCGACTTGACTGTTTATGCAGTGGTTGTATTTCTTGTGTTCCCCGCGTATGCGGGGATAAACCGATCGG
AACGACTTAGATTAGCGTCCTTGCACATGTGTTCCCCGCGTATGCGGGGATAAACCGTAACCGCAACCATCGCCGCGATA
AATCCACTG-GTGTTCCCCGCGTATGCGGGGATAAACCGGTTGATACGGCTGATTACAATAAAATGTCACTGTGTTCCCC
GCGTATGCGGGGATAAACCGTAAAAAATGCCGCCATCGAATCAGCAAAATCG-GTGTTCCCCGCGTATGCGGGGATAAAC
CGCTGCGGAGCGTCAAACGGGCGTTAACTCTCGAGTGTTCCCCGCGTATGCGGGGATAAACCGCCCTTCTGGTGTTTTGA
TTCTCCTAGGTGATTGTGTTCCCCGCGTATGCGGGGATAAACCTAATGGACGAGATTTCACAGAAAATATCTGTTC-GTG
TTCCCCGCGTATGCGGGGATAAACCGGCTACTACGTGTACGCACAGCCGCTGGCCAGT-GTGTTCCCCGCGTATGCGGGG
ATAAACCGCAGATGAGGCTGCAAATTCCAGGCACTTTTTAGTGTTCCCCGCGTATGCGGGGATAAACCGGATGGTCGTAC
CGATGTTTGCGAAAGATTCGCGTGTTCCCCGCGTATGCGGGGATAAACCGACGGTCAGATGGTGGCGCTGGTTGCGCTGG
CA-GTGTTCCCCGCGTATGCGGGGATAAACCGCTGTTTATGAAAAATGCCAACAAACAGGAAGC-GTGTTCCCCGCGTAT
GCGGGGATAAACCGATTTTTCAGGAACGGGCCGACACGAAAATTTATGTGTTCCCCGCGTATGCGGGGATAAACCGATAT
TTACTAGCATTTCCCCATGCTGTATCAC----GTGTTCCCCGCGTATGCGGGGATAAACCGCTGGAGCATGAGACGAAAT
CGGGGGTAGTGCT-GTGTTCCCCGCGTATGCGGGGATAAACCGCCGGTTCAGGTTTGATAGGTTCTGCCTAACTC-GTGT
TCCCCGCGTATGCGGGGATAAACCGTTCGCATACGACAATCTCCCGGCACTGATTAA-GTGTTCCCCGCGTATGCGGGGA
TAAACCGAGGGTGACGCAACGATTGTTGCAATTCCTAAC-GTGTTCCCCGCGTATGCGGGGATAAACCGCACCAGTGTGT
ACATTCCAGACTCAGAAACCACGTGTTCCCCGCGTATGCGGGGATAAACCGCCTCGAGGTGTTCTAAGCACTCCGGGGCT
TTT-GTGTTCCCCGCGTATGCGGGGATAAACCGGACGCTCAAATCAGTGGCGGCGAAACCCGACA-GTGTTCCCCGCGTA
TGCGGGGATAAACCGCCAGAGGGGATTTAGCAAACGTCATTTCTGAC-GTGTTCCCCGCGTATGCGGGGATAAACCGTCA
TCTGCGGGTCGGGTAGGCTGCTTACGGGTGTGTTCCCCGCGTATGCGGGGATAAACCGCAGCTATTCCCCGCATCGGTCA
GTACTGCGCTGTGTTCCCCGCGTATGCGGGGATAAACCGTGGCCCACAATGGTAAAACCGGCGGCTTTCCAGTGTTCCCC
GCGTATGCGGGGATAAACCGGCCAATGGATTCAGGATTGGAGCCAGAATTTAGTGTTCCCCGCGTATGCGGGGATAAACC
GAAAAAAAGCCTAAAGCTCGAAAGAATAAAAATG-TGTTCCCCACGTATGCGGGGATAAACCGATGATGGCGCTGATAGT
TTTATTAGATGTCGAGTGTTCCCCGCACATACGGGGCTAATCCA------------------------------------
--------------------------------------------------------------------------------
--------------------------------------------------------------------------------
--------------------------------------------------------------------------------
--------------------------------------------------------------------------------
--------------------------------------------------------------------------------
--------------------------------------------------------------------------------
--------------------------------------------------------------------------------
--------------------------------------------------------------------------------
--------------------------------------------------------------------------------
--------------------------------------------------------------------------------
--------------------------------------------------------------------------------
--------------------------------------------------------------------------------
--------------------------------------------------------------------------------
--------------------------------------------------------------------------------
--------------------------------------------------------------------------------
------------------------------------------------
>JQ796525.1 Erwinia amylovora strain LebA-1 CRISPR2 repeat region
GTGTTCCCCGCGTATGCGGGGATAAACCGCCATTTTATGACAGTCTGGCGCAAAAACTGGAGTGTTCCCCGCGTATGCGG
GGATAAACCGGAGATGCACTGGATATACCGACTCCTCACTGAGTGTTCCCCGCGTATGCGGGGATAAACCGGCTCGGGGG
GACATGAGCTTGTACAAAACAGCGTGTTCCCCGCGTATGCGGGGATAAACCGTTTTTAGCAGCGTGACAGTTATGGAGCC
GCTCGTGTTCCCCGCGTATGCGGGGATAAACCGATTATAAGGATCACTTGCTAGGGCATTATATAGTGTTCCCCGCGTAT
GCGGGGATAAACCGACTTGACTGTTTATGCAGTGGTTGTATTTCTTGTGTTCCCCGCGTATGCGGGGATAAACCGATCGG
AACGACTTAGATTAGCGTCCTTGCACATGTGTTCCCCGCGTATGCGGGGATAAACCGTAACCGCAACCATCGCCGCGATA
AATCCACTG-GTGTTCCCCGCGTATGCGGGGATAAACCGGTTGATACGGCTGATTACAATAAAATGTCACTGTGTTCCCC
GCGTATGCGGGGATAAACCGTAAAAAATGCCGCCATCGAATCAGCAAAATCG-GTGTTCCCCGCGTATGCGGGGATAAAC
CGCTGCGGAGCGTCAAACGGGCGTTAACTCTCGAGTGTTCCCCGCGTATGCGGGGATAAACCGCCCTTCTGGTGTTTTGA
TTCTCCTAGGTGATTGTGTTCCCCGCGTATGCGGGGATAAACCTAATGGACGAGATTTCACAGAAAATATCTGTTC-GTG
TTCCCCGCGTATGCGGGGATAAACCGGCTACTACGTGTACGCACAGCCGCTGGCCAGT-GTGTTCCCCGCGTATGCGGGG
ATAAACCGCAGATGAGGCTGCAAATTCCAGGCACTTTTTAGTGTTCCCCGCGTATGCGGGGATAAACCGGATGGTCGTAC
CGATGTTTGCGAAAGATTCGCGTGTTCCCCGCGTATGCGGGGATAAACCGACGGTCAGATGGTGGCGCTGGTTGCGCTGG
CA-GTGTTCCCCGCGTATGCGGGGATAAACCGCTGTTTATGAAAAATGCCAACAAACAGGAAGC-GTGTTCCCCGCGTAT
GCGGGGATAAACCGATTTTTCAGGAACGGGCCGACACGAAAATTTATGTGTTCCCCGCGTATGCGGGGATAAACCGATAT
TTACTAGCATTTCCCCATGCTGTATCAC----GTGTTCCCCGCGTATGCGGGGATAAACCGCTGGAGCATGAGACGAAAT
CGGGGGTAGTGCT-GTGTTCCCCGCGTATGCGGGGATAAACCGCCGGTTCAGGTTTGATAGGTTCTGCCTAACTC-GTGT
TCCCCGCGTATGCGGGGATAAACCGTTCGCATACGACAATCTCCCGGCACTGATTAA-GTGTTCCCCGCGTATGCGGGGA
TAAACCGAGGGTGACGCAACGATTGTTGCAATTCCTAAC-GTGTTCCCCGCGTATGCGGGGATAAACCGCACCAGTGTGT
ACATTCCAGACTCAGAAACCACGTGTTCCCCGCGTATGCGGGGATAAACCGCCTCGAGGTGTTCTAAGCACTCCGGGGCT
TTT-GTGTTCCCCGCGTATGCGGGGATAAACCGGACGCTCAAATCAGTGGCGGCGAAACCCGACA-GTGTTCCCCGCGTA
TGCGGGGATAAACCGCCAGAGGGGATTTAGCAAACGTCATTTCTGAC-GTGTTCCCCGCGTATGCGGGGATAAACCGTCA
TCTGCGGGTCGGGTAGGCTGCTTACGGGTGTGTTCCCCGCGTATGCGGGGATAAACCGCAGCTATTCCCCGCATCGGTCA
GTACTGCGCTGTGTTCCCCGCGTATGCGGGGATAAACCGTGGCCCACAATGGTAAAACCGGCGGCTTTCCAGTGTTCCCC
GCGTATGCGGGGATAAACCGGCCAATGGATTCAGGATTGGAGCCAGAATTTAGTGTTCCCCGCGTATGCGGGGATAAACC
GAAAAAAAGCCTAAAGCTCGAAAGAATAAAAATG-TGTTCCCCACGTATGCGGGGATAAACCGATGATGGCGCTGATAGT
TTTATTAGATGTCGAGTGTTCCCCGCACATACGGGGCTAATCCA------------------------------------
--------------------------------------------------------------------------------
--------------------------------------------------------------------------------
--------------------------------------------------------------------------------
--------------------------------------------------------------------------------
--------------------------------------------------------------------------------
--------------------------------------------------------------------------------
--------------------------------------------------------------------------------
--------------------------------------------------------------------------------
--------------------------------------------------------------------------------
--------------------------------------------------------------------------------
--------------------------------------------------------------------------------
--------------------------------------------------------------------------------
--------------------------------------------------------------------------------
--------------------------------------------------------------------------------
--------------------------------------------------------------------------------
------------------------------------------------
>JQ796541.1 Erwinia amylovora strain NZR3 CRISPR2 repeat region
GTGTTCCCCGCGTATGCGGGGATAAACCGCCATTTTATGACAGTCTGGCGCAAAAACTGGAGTGTTCCCCGCGTATGCGG
GGATAAACCGGAGATGCACTGGATATACCGACTCCTCACTGAGTGTTCCCCGCGTATGCGGGGATAAACCGGCTCGGGGG
GACATGAGCTTGTACAAAACAGCGTGTTCCCCGCGTATGCGGGGATAAACCGTTTTTAGCAGCGTGACAGTTATGGAGCC
GCTCGTGTTCCCCGCGTATGCGGGGATAAACCGATTATAAGGATCACTTGCTAGGGCATTATATAGTGTTCCCCGCGTAT
GCGGGGATAAACCGACTTGACTGTTTATGCAGTGGTTGTATTTCTTGTGTTCCCCGCGTATGCGGGGATAAACCGATCGG
AACGACTTAGATTAGCGTCCTTGCACATGTGTTCCCCGCGTATGCGGGGATAAACCGTAACCGCAACCATCGGGGCGATA
AATCCACTG-GTGTTCCCCGCGTATGCGGGGATAAACCGGTTGATACGGCTGATTACAATAAAATGTCACTGTGTTCCCC
GCGTATGCGGGGATAAACCGTAAAAAATGCCGCCATCGAATCAGCAAAATCG-GTGTTCCCCGCGTATGCGGGGATAAAC
CGCTGCGGAGCGTCAAACGGGCGTTAACTCTCGAGTGTTCCCCGCGTATGCGGGGATAAACCGCCCTTCTGGTGTTTTGA
TTCTCCTAGGTGATTGTGTTCCCCGCGTATGCGGGGATAAACCTAATGGACGAGATTTCACAGAAAATATCTGTTC-GTG
TTCCCCGCGTATGCGGGGATAAACCGGCTACTACGTGTACGCACAGCCGCTGGCCAGT-GTGTTCCCCGCGTATGCGGGG
ATAAACCGCAGATGAGGCTGCAAATTCCAGGCACTTTTTAGTGTTCCCCGCGTATGCGGGGATAAACCGGATGGTCGTAC
CGATGTTTGCGAAAGATTCGCGTGTTCCCCGCGTATGCGGGGATAAACCGACGGTCAGATGGTGGCGCTGGTTGCGCTGG
CA-GTGTTCCCCGCGTATGCGGGGATAAACCGCTGTTTATGAAAAATGCCAACAAACAGGAAGC-GTGTTCCCCGCGTAT
GCGGGGATAAACCGATTTTTCAGGAACGGGCCGACACGAAAATTTATGTGTTCCCCGCGTATGCGGGGATAAACCGATAT
TTACTAGCATTTCCCCATGCTGTATCAC----GTGTTCCCCGCGTATGCGGGGATAAACCGCTGGAGCATGAGACGAAAT
CGGGGGTAGTGCT-GTGTTCCCCGCGTATGCGGGGATAAACCGCCGGTTCAGGTTTGATAGGTTCTGCCTAACTC-GTGT
TCCCCGCGTATGCGGGGATAAACCGTTCGCATACGACAATCTCCCGGCACTGATTAA-GTGTTCCCCGCGTATGCGGGGA
TAAACCGAGGGTGACGCAACGATTGTTGCAATTCCTAAC-GTGTTCCCCGCGTATGCGGGGATAAACCGCACCAGTGTGT
ACATTCCAGACTCAGAAACCACGTGTTCCCCGCGTATGCGGGGATAAACCGCCTCGAGGTGTTCTAAGCACTCCGGGGCT
TTT-GTGTTCCCCGCGTATGCGGGGATAAACCGGACGCTCAAATCAGTGGCGGCGAAACCCGACA-GTGTTCCCCGCGTA
TGCGGGGATAAACCGCCAGAGGGGATTTAGCAAACGTCATTTCTGAC-GTGTTCCCCGCGTATGCGGGGATAAACCGTCA
TCTGCGGGTCGGGTAGGCTGCTTACGGGTGTGTTCCCCGCGTATGCGGGGATAAACCGCAGCTATTCCCCGCATCGGTCA
GTACTGCGCTGTGTTCCCCGCGTATGCGGGGATAAACCGTGGCCCACAATGGTAAAACCGGCGGCTTTCCAGTGTTCCCC
GCGTATGCGGGGATAAACCGGCCAATGGATTCAGGATTGGAGCCAGAATTTAGTGTTCCCCGCGTATGCGGGGATAAACC
GAAAAAAAGCCTAAAGCTCGAAAGAATAAAAATG-TGTTCCCCACGTATGCGGGGATAAACCGATGATGGCGCTGATAGT
TTTATTAGATGTCGAGTGTTCCCCGCACATACGGGGCTAATCCA------------------------------------
--------------------------------------------------------------------------------
--------------------------------------------------------------------------------
--------------------------------------------------------------------------------
--------------------------------------------------------------------------------
--------------------------------------------------------------------------------
--------------------------------------------------------------------------------
--------------------------------------------------------------------------------
--------------------------------------------------------------------------------
--------------------------------------------------------------------------------
--------------------------------------------------------------------------------
--------------------------------------------------------------------------------
--------------------------------------------------------------------------------
--------------------------------------------------------------------------------
--------------------------------------------------------------------------------
--------------------------------------------------------------------------------
------------------------------------------------
>MK784021.1 Erwinia amylovora strain Ea 230 CRISPR2 repeat region
GTGTTCCCCGCGTATGCGGGGATAAACCGCCATTTTATGACAGTCTGGCGCAAAAACTGGAGTGTTCCCCGCGTATGCGG
GGATAAACCGGAGATGCACTGGATATACCGACTCCTCACTGAGTGTTCCCCGCGTATGCGGGGATAAACCGGCTCGGGGG
GACATGAGCTTGTACAAAACAGCGTGTTCCCCGCGTATGCGGGGATAAACCGTTTTTAGCAGCGTGACAGTTATGGAGCC
GCTCGTGTTCCCCGCGTATGCGGGGATAAACCGATTATAAGGATCACTTGCTAGGGCATTATATAGTGTTCCCCGCGTAT
GCGGGGATAAACCGACTTGACTGTTTATGCAGTGGTTGTATTTCTTGTGTTCCCCGCGTATGCGGGGATAAACCGATCGG
AACGACTTAGATTAGCGTCCTTGCACATGTGTTCCCCGCGTATGCGGGGATAAACCGTAACCGCAACCATCGCCGCGATA
AATCCACTG-GTGTTCCCCGCGTATGCGGGGATAAACCGGTTGATACGGCTGATTACAATAAAATGTCACTGTGTTCCCC
GCGTATGCGGGGATAAACCGTAAAAAATGCCGCCATCGAATCAGCAAAATCG-GTGTTCCCCGCGTATGCGGGGATAAAC
CGCTGCGGAGCGTCAAACGGGCGTTAACTCTCGAGTGTTCCCCGCGTATGCGGGGATAAACCGCCCTTCTGGTGTTTTGA
TTCTCCTAGGTGATTGTGTTCCCCGCGTATGCGGGGATAAACCTAATGGACGAGATTTCACAGAAAATATCTGTTC-GTG
TTCCCCGCGTATGCGGGGATAAACCGGCTACTACGTGTACGCACAGCCGCTGGCCAGT-GTGTTCCCCGCGTATGCGGGG
ATAAACCGCAGATGAGGCTGCAAATTCCAGGCACTTTTTAGTGTTCCCCGCGTATGCGGGGATAAACCGGATGGTCGTAC
CGATGTTTGCGAAAGATTCGCGTGTTCCCCGCGTATGCGGGGATAAACCGACGGTCAGATGGTGGCGCTGGTTGCGCTGG
CA-GTGTTCCCCGCGTATGCGGGGATAAACCGCTGTTTATGAAAAATGCCAACAAACAGGAAGC-GTGTTCCCCGCGTAT
GCGGGGATAAACCGATTTTTCAGGAACGGGCCGACACGAAAATTTATGTGTTCCCCGCGTATGCGGGGATAAACCGATAT
TTACTAGCATTTCCCCATGCTGTATCAC----GTGTTCCCCGCGTATGCGGGGATAAACCGCTGGAGCATGAGACGAAAT
CGGGGGTAGTGCT-GTGTTCCCCGCGTATGCGGGGATAAACCGCCGGTTCAGGTTTGATAGGTTCTGCCTAACTC-GTGT
TCCCCGCGTATGCGGGGATAAACCGTTCGCATACGACAATCTCCCGGCACTGATTAA-GTGTTCCCCGCGTATGCGGGGA
TAAACCGAGGGTGACGCAACGATTGTTGCAATTCCTAAC-GTGTTCCCCGCGTATGCGGGGATAAACCGCACCAGTGTGT
ACATTCCAGACTCAGAAACCACGTGTTCCCCGCGTATGCGGGGATAAACCGCCTCGAGGTGTTCTAAGCACTCCGGGGCT
TTT-GTGTTCCCCGCGTATGCGGGGATAAACCGGACGCTCAAATCAGTGGCGGCGAAACCCGACA-GTGTTCCCCGCGTA
TGCGGGGATAAACCGCCAGAGGGGATTTAGCAAACGTCATTTCTGAC-GTGTTCCCCGCGTATGCGGGGATAAACCGTCA
TCTGCGGGTCGGGTAGGCTGCTTACGGGTGTGTTCCCCGCGTATGCGGGGATAAACCGCAGCTATTCCCCGCATCGGTCA
GTACTGCGCTGTGTTCCCCGCGTATGCGGGGATAAACCGTGGCCCACAATGGTAAAACCGGCGGCTTTCCAGTGTTCCCC
GCGTATGCGGGGATAAACCGGCCAATGGATTCAGGATTGGAGCCAGAATTTAGTGTTCCCCGCGTATGCGGGGATAAACC
GAAAAAAAGCCTAAAGCTCGAAAGAATAAAAATG-TGTTCCCCACGTATGCGGGGATAAACCGATGATGGCGCTGATAGT
TTTATTAGATGTCGAGTGTTCCCCGCACATACGGGGCTAATCCA------------------------------------
--------------------------------------------------------------------------------
--------------------------------------------------------------------------------
--------------------------------------------------------------------------------
--------------------------------------------------------------------------------
--------------------------------------------------------------------------------
--------------------------------------------------------------------------------
--------------------------------------------------------------------------------
--------------------------------------------------------------------------------
--------------------------------------------------------------------------------
--------------------------------------------------------------------------------
--------------------------------------------------------------------------------
--------------------------------------------------------------------------------
--------------------------------------------------------------------------------
--------------------------------------------------------------------------------
--------------------------------------------------------------------------------
------------------------------------------------
>MK784022.1 Erwinia amylovora strain Ea 240 CRISPR2 repeat region
GTGTTCCCCGCGTATGCGGGGATAAACCGCCATTTTATGACAGTCTGGCGCAAAAACTGGAGTGTTCCCCGCGTATGCGG
GGATAAACCGGAGATGCACTGGATATACCGACTCCTCACTGAGTGTTCCCCGCGTATGCGGGGATAAACCGGCTCGGGGG
GACATGAGCTTGTACAAAACAGCGTGTTCCCCGCGTATGCGGGGATAAACCGTTTTTAGCAGCGTGACAGTTATGGAGCC
GCTCGTGTTCCCCGCGTATGCGGGGATAAACCGATTATAAGGATCACTTGCTAGGGCATTATATAGTGTTCCCCGCGTAT
GCGGGGATAAACCGACTTGACTGTTTATGCAGTGGTTGTATTTCTTGTGTTCCCCGCGTATGCGGGGATAAACCGATCGG
AACGACTTAGATTAGCGTCCTTGCACATGTGTTCCCCGCGTATGCGGGGATAAACCGTAACCGCAACCATCGCCGCGATA
AATCCACTG-GTGTTCCCCGCGTATGCGGGGATAAACCGGTTGATACGGCTGATTACAATAAAATGTCACTGTGTTCCCC
GCGTATGCGGGGATAAACCGTAAAAAATGCCGCCATCGAATCAGCAAAATCG-GTGTTCCCCGCGTATGCGGGGATAAAC
CGCTGCGGAGCGTCAAACGGGCGTTAACTCTCGAGTGTTCCCCGCGTATGCGGGGATAAACCGCCCTTCTGGTGTTTTGA
TTCTCCTAGGTGATTGTGTTCCCCGCGTATGCGGGGATAAACCTAATGGACGAGATTTCACAGAAAATATCTGTTC-GTG
TTCCCCGCGTATGCGGGGATAAACCGGCTACTACGTGTACGCACAGCCGCTGGCCAGT-GTGTTCCCCGCGTATGCGGGG
ATAAACCGCAGATGAGGCTGCAAATTCCAGGCACTTTTTAGTGTTCCCCGCGTATGCGGGGATAAACCGGATGGTCGTAC
CGATGTTTGCGAAAGATTCGCGTGTTCCCCGCGTATGCGGGGATAAACCGACGGTCAGATGGTGGCGCTGGTTGCGCTGG
CA-GTGTTCCCCGCGTATGCGGGGATAAACCGCTGTTTATGAAAAATGCCAACAAACAGGAAGC-GTGTTCCCCGCGTAT
GCGGGGATAAACCGATTTTTCAGGAACGGGCCGACACGAAAATTTATGTGTTCCCCGCGTATGCGGGGATAAACCGATAT
TTACTAGCATTTCCCCATGCTGTATCAC----GTGTTCCCCGCGTATGCGGGGATAAACCGCTGGAGCATGAGACGAAAT
CGGGGGTAGTGCT-GTGTTCCCCGCGTATGCGGGGATAAACCGCCGGTTCAGGTTTGATAGGTTCTGCCTAACTC-GTGT
TCCCCGCGTATGCGGGGATAAACCGTTCGCATACGACAATCTCCCGGCACTGATTAA-GTGTTCCCCGCGTATGCGGGGA
TAAACCGAGGGTGACGCAACGATTGTTGCAATTCCTAAC-GTGTTCCCCGCGTATGCGGGGATAAACCGCACCAGTGTGT
ACATTCCAGACTCAGAAACCACGTGTTCCCCGCGTATGCGGGGATAAACCGCCTCGAGGTGTTCTAAGCACTCCGGGGCT
TTT-GTGTTCCCCGCGTATGCGGGGATAAACCGGACGCTCAAATCAGTGGCGGCGAAACCCGACA-GTGTTCCCCGCGTA
TGCGGGGATAAACCGCCAGAGGGGATTTAGCAAACGTCATTTCTGAC-GTGTTCCCCGCGTATGCGGGGATAAACCGTCA
TCTGCGGGTCGGGTAGGCTGCTTACGGGTGTGTTCCCCGCGTATGCGGGGATAAACCGCAGCTATTCCCCGCATCGGTCA
GTACTGCGCTGTGTTCCCCGCGTATGCGGGGATAAACCGTGGCCCACAATGGTAAAACCGGCGGCTTTCCAGTGTTCCCC
GCGTATGCGGGGATAAACCGGCCAATGGATTCAGGATTGGAGCCAGAATTTAGTGTTCCCCGCGTATGCGGGGATAAACC
GAAAAAAAGCCTAAAGCTCGAAAGAATAAAAATG-TGTTCCCCACGTATGCGGGGATAAACCGATGATGGCGCTGATAGT
TTTATTAGATGTCGAGTGTTCCCCGCACATACGGGGCTAATCCA------------------------------------
--------------------------------------------------------------------------------
--------------------------------------------------------------------------------
--------------------------------------------------------------------------------
--------------------------------------------------------------------------------
--------------------------------------------------------------------------------
--------------------------------------------------------------------------------
--------------------------------------------------------------------------------
--------------------------------------------------------------------------------
--------------------------------------------------------------------------------
--------------------------------------------------------------------------------
--------------------------------------------------------------------------------
--------------------------------------------------------------------------------
--------------------------------------------------------------------------------
--------------------------------------------------------------------------------
--------------------------------------------------------------------------------
------------------------------------------------
>MK784023.1 Erwinia amylovora strain Ea 250 CRISPR2 repeat region
GTGTTCCCCGCGTATGCGGGGATAAACCGCCATTTTATGACAGTCTGGCGCAAAAACTGGAGTGTTCCCCGCGTATGCGG
GGATAAACCGGAGATGCACTGGATATACCGACTCCTCACTGAGTGTTCCCCGCGTATGCGGGGATAAACCGGCTCGGGGG
GACATGAGCTTGTACAAAACAGCGTGTTCCCCGCGTATGCGGGGATAAACCGTTTTTAGCAGCGTGACAGTTATGGAGCC
GCTCGTGTTCCCCGCGTATGCGGGGATAAACCGATTATAAGGATCACTTGCTAGGGCATTATATAGTGTTCCCCGCGTAT
GCGGGGATAAACCGACTTGACTGTTTATGCAGTGGTTGTATTTCTTGTGTTCCCCGCGTATGCGGGGATAAACCGATCGG
AACGACTTAGATTAGCGTCCTTGCACATGTGTTCCCCGCGTATGCGGGGATAAACCGTAACCGCAACCATCGCCGCGATA
AATCCACTG-GTGTTCCCCGCGTATGCGGGGATAAACCGGTTGATACGGCTGATTACAATAAAATGTCACTGTGTTCCCC
GCGTATGCGGGGATAAACCGTAAAAAATGCCGCCATCGAATCAGCAAAATCG-GTGTTCCCCGCGTATGCGGGGATAAAC
CGCTGCGGAGCGTCAAACGGGCGTTAACTCTCGAGTGTTCCCCGCGTATGCGGGGATAAACCGCCCTTCTGGTGTTTTGA
TTCTCCTAGGTGATTGTGTTCCCCGCGTATGCGGGGATAAACCTAATGGACGAGATTTCACAGAAAATATCTGTTC-GTG
TTCCCCGCGTATGCGGGGATAAACCGGCTACTACGTGTACGCACAGCCGCTGGCCAGT-GTGTTCCCCGCGTATGCGGGG
ATAAACCGCAGATGAGGCTGCAAATTCCAGGCACTTTTTAGTGTTCCCCGCGTATGCGGGGATAAACCGGATGGTCGTAC
CGATGTTTGCGAAAGATTCGCGTGTTCCCCGCGTATGCGGGGATAAACCGACGGTCAGATGGTGGCGCTGGTTGCGCTGG
CA-GTGTTCCCCGCGTATGCGGGGATAAACCGCTGTTTATGAAAAATGCCAACAAACAGGAAGC-GTGTTCCCCGCGTAT
GCGGGGATAAACCGATTTTTCAGGAACGGGCCGACACGAAAATTTATGTGTTCCCCGCGTATGCGGGGATAAACCGATAT
TTACTAGCATTTCCCCATGCTGTATCAC----GTGTTCCCCGCGTATGCGGGGATAAACCGCTGGAGCATGAGACGAAAT
CGGGGGTAGTGCT-GTGTTCCCCGCGTATGCGGGGATAAACCGCCGGTTCAGGTTTGATAGGTTCTGCCTAACTC-GTGT
TCCCCGCGTATGCGGGGATAAACCGTTCGCATACGACAATCTCCCGGCACTGATTAA-GTGTTCCCCGCGTATGCGGGGA
TAAACCGAGGGTGACGCAACGATTGTTGCAATTCCTAAC-GTGTTCCCCGCGTATGCGGGGATAAACCGCACCAGTGTGT
ACATTCCAGACTCAGAAACCACGTGTTCCCCGCGTATGCGGGGATAAACCGCCTCGAGGTGTTCTAAGCACTCCGGGGCT
TTT-GTGTTCCCCGCGTATGCGGGGATAAACCGGACGCTCAAATCAGTGGCGGCGAAACCCGACA-GTGTTCCCCGCGTA
TGCGGGGATAAACCGCCAGAGGGGATTTAGCAAACGTCATTTCTGAC-GTGTTCCCCGCGTATGCGGGGATAAACCGTCA
TCTGCGGGTCGGGTAGGCTGCTTACGGGTGTGTTCCCCGCGTATGCGGGGATAAACCGCAGCTATTCCCCGCATCGGTCA
GTACTGCGCTGTGTTCCCCGCGTATGCGGGGATAAACCGTGGCCCACAATGGTAAAACCGGCGGCTTTCCAGTGTTCCCC
GCGTATGCGGGGATAAACCGGCCAATGGATTCAGGATTGGAGCCAGAATTTAGTGTTCCCCGCGTATGCGGGGATAAACC
GAAAAAAAGCCTAAAGCTCGAAAGAATAAAAATG-TGTTCCCCACGTATGCGGGGATAAACCGATGATGGCGCTGATAGT
TTTATTAGATGTCGAGTGTTCCCCGCACATACGGGGCTAATCCA------------------------------------
--------------------------------------------------------------------------------
--------------------------------------------------------------------------------
--------------------------------------------------------------------------------
--------------------------------------------------------------------------------
--------------------------------------------------------------------------------
--------------------------------------------------------------------------------
--------------------------------------------------------------------------------
--------------------------------------------------------------------------------
--------------------------------------------------------------------------------
--------------------------------------------------------------------------------
--------------------------------------------------------------------------------
--------------------------------------------------------------------------------
--------------------------------------------------------------------------------
--------------------------------------------------------------------------------
--------------------------------------------------------------------------------
------------------------------------------------
>MK784024.1 Erwinia amylovora strain Ea 260 CRISPR2 repeat region
GTGTTCCCCGCGTATGCGGGGATAAACCGCCATTTTATGACAGTCTGGCGCAAAAACTGGAGTGTTCCCCGCGTATGCGG
GGATAAACCGGAGATGCACTGGATATACCGACTCCTCACTGAGTGTTCCCCGCGTATGCGGGGATAAACCGGCTCGGGGG
GACATGAGCTTGTACAAAACAGCGTGTTCCCCGCGTATGCGGGGATAAACCGTTTTTAGCAGCGTGACAGTTATGGAGCC
GCTCGTGTTCCCCGCGTATGCGGGGATAAACCGATTATAAGGATCACTTGCTAGGGCATTATATAGTGTTCCCCGCGTAT
GCGGGGATAAACCGACTTGACTGTTTATGCAGTGGTTGTATTTCTTGTGTTCCCCGCGTATGCGGGGATAAACCGATCGG
AACGACTTAGATTAGCGTCCTTGCACATGTGTTCCCCGCGTATGCGGGGATAAACCGTAACCGCAACCATCGCCGCGATA
AATCCACTG-GTGTTCCCCGCGTATGCGGGGATAAACCGGTTGATACGGCTGATTACAATAAAATGTCACTGTGTTCCCC
GCGTATGCGGGGATAAACCGTAAAAAATGCCGCCATCGAATCAGCAAAATCG-GTGTTCCCCGCGTATGCGGGGATAAAC
CGCTGCGGAGCGTCAAACGGGCGTTAACTCTCGAGTGTTCCCCGCGTATGCGGGGATAAACCGCCCTTCTGGTGTTTTGA
TTCTCCTAGGTGATTGTGTTCCCCGCGTATGCGGGGATAAACCTAATGGACGAGATTTCACAGAAAATATCTGTTC-GTG
TTCCCCGCGTATGCGGGGATAAACCGGCTACTACGTGTACGCACAGCCGCTGGCCAGT-GTGTTCCCCGCGTATGCGGGG
ATAAACCGCAGATGAGGCTGCAAATTCCAGGCACTTTTTAGTGTTCCCCGCGTATGCGGGGATAAACCGGATGGTCGTAC
CGATGTTTGCGAAAGATTCGCGTGTTCCCCGCGTATGCGGGGATAAACCGACGGTCAGATGGTGGCGCTGGTTGCGCTGG
CA-GTGTTCCCCGCGTATGCGGGGATAAACCGCTGTTTATGAAAAATGCCAACAAACAGGAAGC-GTGTTCCCCGCGTAT
GCGGGGATAAACCGATTTTTCAGGAACGGGCCGACACGAAAATTTATGTGTTCCCCGCGTATGCGGGGATAAACCGATAT
TTACTAGCATTTCCCCATGCTGTATCAC----GTGTTCCCCGCGTATGCGGGGATAAACCGCTGGAGCATGAGACGAAAT
CGGGGGTAGTGCT-GTGTTCCCCGCGTATGCGGGGATAAACCGCCGGTTCAGGTTTGATAGGTTCTGCCTAACTC-GTGT
TCCCCGCGTATGCGGGGATAAACCGTTCGCATACGACAATCTCCCGGCACTGATTAA-GTGTTCCCCGCGTATGCGGGGA
TAAACCGAGGGTGACGCAACGATTGTTGCAATTCCTAAC-GTGTTCCCCGCGTATGCGGGGATAAACCGCACCAGTGTGT
ACATTCCAGACTCAGAAACCACGTGTTCCCCGCGTATGCGGGGATAAACCGCCTCGAGGTGTTCTAAGCACTCCGGGGCT
TTT-GTGTTCCCCGCGTATGCGGGGATAAACCGGACGCTCAAATCAGTGGCGGCGAAACCCGACA-GTGTTCCCCGCGTA
TGCGGGGATAAACCGCCAGAGGGGATTTAGCAAACGTCATTTCTGAC-GTGTTCCCCGCGTATGCGGGGATAAACCGTCA
TCTGCGGGTCGGGTAGGCTGCTTACGGGTGTGTTCCCCGCGTATGCGGGGATAAACCGCAGCTATTCCCCGCATCGGTCA
GTACTGCGCTGTGTTCCCCGCGTATGCGGGGATAAACCGTGGCCCACAATGGTAAAACCGGCGGCTTTCCAGTGTTCCCC
GCGTATGCGGGGATAAACCGGCCAATGGATTCAGGATTGGAGCCAGAATTTAGTGTTCCCCGCGTATGCGGGGATAAACC
GAAAAAAAGCCTAAAGCTCGAAAGAATAAAAATG-TGTTCCCCACGTATGCGGGGATAAACCGATGATGGCGCTGATAGT
TTTATTAGATGTCGAGTGTTCCCCGCACATACGGGGCTAATCCA------------------------------------
--------------------------------------------------------------------------------
--------------------------------------------------------------------------------
--------------------------------------------------------------------------------
--------------------------------------------------------------------------------
--------------------------------------------------------------------------------
--------------------------------------------------------------------------------
--------------------------------------------------------------------------------
--------------------------------------------------------------------------------
--------------------------------------------------------------------------------
--------------------------------------------------------------------------------
--------------------------------------------------------------------------------
--------------------------------------------------------------------------------
--------------------------------------------------------------------------------
--------------------------------------------------------------------------------
--------------------------------------------------------------------------------
------------------------------------------------
>MK784025.1 Erwinia amylovora strain Ea 270 CRISPR2 repeat region
GTGTTCCCCGCGTATGCGGGGATAAACCGCCATTTTATGACAGTCTGGCGCAAAAACTGGAGTGTTCCCCGCGTATGCGG
GGATAAACCGGAGATGCACTGGATATACCGACTCCTCACTGAGTGTTCCCCGCGTATGCGGGGATAAACCGGCTCGGGGG
GACATGAGCTTGTACAAAACAGCGTGTTCCCCGCGTATGCGGGGATAAACCGTTTTTAGCAGCGTGACAGTTATGGAGCC
GCTCGTGTTCCCCGCGTATGCGGGGATAAACCGATTATAAGGATCACTTGCTAGGGCATTATATAGTGTTCCCCGCGTAT
GCGGGGATAAACCGACTTGACTGTTTATGCAGTGGTTGTATTTCTTGTGTTCCCCGCGTATGCGGGGATAAACCGATCGG
AACGACTTAGATTAGCGTCCTTGCACATGTGTTCCCCGCGTATGCGGGGATAAACCGTAACCGCAACCATCGCCGCGATA
AATCCACTG-GTGTTCCCCGCGTATGCGGGGATAAACCGGTTGATACGGCTGATTACAATAAAATGTCACTGTGTTCCCC
GCGTATGCGGGGATAAACCGTAAAAAATGCCGCCATCGAATCAGCAAAATCG-GTGTTCCCCGCGTATGCGGGGATAAAC
CGCTGCGGAGCGTCAAACGGGCGTTAACTCTCGAGTGTTCCCCGCGTATGCGGGGATAAACCGCCCTTCTGGTGTTTTGA
TTCTCCTAGGTGATTGTGTTCCCCGCGTATGCGGGGATAAACCTAATGGACGAGATTTCACAGAAAATATCTGTTC-GTG
TTCCCCGCGTATGCGGGGATAAACCGGCTACTACGTGTACGCACAGCCGCTGGCCAGT-GTGTTCCCCGCGTATGCGGGG
ATAAACCGCAGATGAGGCTGCAAATTCCAGGCACTTTTTAGTGTTCCCCGCGTATGCGGGGATAAACCGGATGGTCGTAC
CGATGTTTGCGAAAGATTCGCGTGTTCCCCGCGTATGCGGGGATAAACCGACGGTCAGATGGTGGCGCTGGTTGCGCTGG
CA-GTGTTCCCCGCGTATGCGGGGATAAACCGCTGTTTATGAAAAATGCCAACAAACAGGAAGC-GTGTTCCCCGCGTAT
GCGGGGATAAACCGATTTTTCAGGAACGGGCCGACACGAAAATTTATGTGTTCCCCGCGTATGCGGGGATAAACCGATAT
TTACTAGCATTTCCCCATGCTGTATCAC----GTGTTCCCCGCGTATGCGGGGATAAACCGCTGGAGCATGAGACGAAAT
CGGGGGTAGTGCT-GTGTTCCCCGCGTATGCGGGGATAAACCGCCGGTTCAGGTTTGATAGGTTCTGCCTAACTC-GTGT
TCCCCGCGTATGCGGGGATAAACCGTTCGCATACGACAATCTCCCGGCACTGATTAA-GTGTTCCCCGCGTATGCGGGGA
TAAACCGAGGGTGACGCAACGATTGTTGCAATTCCTAAC-GTGTTCCCCGCGTATGCGGGGATAAACCGCACCAGTGTGT
ACATTCCAGACTCAGAAACCACGTGTTCCCCGCGTATGCGGGGATAAACCGCCTCGAGGTGTTCTAAGCACTCCGGGGCT
TTT-GTGTTCCCCGCGTATGCGGGGATAAACCGGACGCTCAAATCAGTGGCGGCGAAACCCGACA-GTGTTCCCCGCGTA
TGCGGGGATAAACCGCCAGAGGGGATTTAGCAAACGTCATTTCTGAC-GTGTTCCCCGCGTATGCGGGGATAAACCGTCA
TCTGCGGGTCGGGTAGGCTGCTTACGGGTGTGTTCCCCGCGTATGCGGGGATAAACCGCAGCTATTCCCCGCATCGGTCA
GTACTGCGCTGTGTTCCCCGCGTATGCGGGGATAAACCGTGGCCCACAATGGTAAAACCGGCGGCTTTCCAGTGTTCCCC
GCGTATGCGGGGATAAACCGGCCAATGGATTCAGGATTGGAGCCAGAATTTAGTGTTCCCCGCGTATGCGGGGATAAACC
GAAAAAAAGCCTAAAGCTCGAAAGAATAAAAATG-TGTTCCCCACGTATGCGGGGATAAACCGATGATGGCGCTGATAGT
TTTATTAGATGTCGAGTGTTCCCCGCACATACGGGGCTAATCCA------------------------------------
--------------------------------------------------------------------------------
--------------------------------------------------------------------------------
--------------------------------------------------------------------------------
--------------------------------------------------------------------------------
--------------------------------------------------------------------------------
--------------------------------------------------------------------------------
--------------------------------------------------------------------------------
--------------------------------------------------------------------------------
--------------------------------------------------------------------------------
--------------------------------------------------------------------------------
--------------------------------------------------------------------------------
--------------------------------------------------------------------------------
--------------------------------------------------------------------------------
--------------------------------------------------------------------------------
--------------------------------------------------------------------------------
------------------------------------------------
>MK784026.1 Erwinia amylovora strain Ea 280 CRISPR2 repeat region
GTGTTCCCCGCGTATGCGGGGATAAACCGCCATTTTATGACAGTCTGGCGCAAAAACTGGAGTGTTCCCCGCGTATGCGG
GGATAAACCGGAGATGCACTGGATATACCGACTCCTCACTGAGTGTTCCCCGCGTATGCGGGGATAAACCGGCTCGGGGG
GACATGAGCTTGTACAAAACAGCGTGTTCCCCGCGTATGCGGGGATAAACCGTTTTTAGCAGCGTGACAGTTATGGAGCC
GCTCGTGTTCCCCGCGTATGCGGGGATAAACCGATTATAAGGATCACTTGCTAGGGCATTATATAGTGTTCCCCGCGTAT
GCGGGGATAAACCGACTTGACTGTTTATGCAGTGGTTGTATTTCTTGTGTTCCCCGCGTATGCGGGGATAAACCGATCGG
AACGACTTAGATTAGCGTCCTTGCACATGTGTTCCCCGCGTATGCGGGGATAAACCGTAACCGCAACCATCGCCGCGATA
AATCCACTG-GTGTTCCCCGCGTATGCGGGGATAAACCGGTTGATACGGCTGATTACAATAAAATGTCACTGTGTTCCCC
GCGTATGCGGGGATAAACCGTAAAAAATGCCGCCATCGAATCAGCAAAATCG-GTGTTCCCCGCGTATGCGGGGATAAAC
CGCTGCGGAGCGTCAAACGGGCGTTAACTCTCGAGTGTTCCCCGCGTATGCGGGGATAAACCGCCCTTCTGGTGTTTTGA
TTCTCCTAGGTGATTGTGTTCCCCGCGTATGCGGGGATAAACCTAATGGACGAGATTTCACAGAAAATATCTGTTC-GTG
TTCCCCGCGTATGCGGGGATAAACCGGCTACTACGTGTACGCACAGCCGCTGGCCAGT-GTGTTCCCCGCGTATGCGGGG
ATAAACCGCAGATGAGGCTGCAAATTCCAGGCACTTTTTAGTGTTCCCCGCGTATGCGGGGATAAACCGGATGGTCGTAC
CGATGTTTGCGAAAGATTCGCGTGTTCCCCGCGTATGCGGGGATAAACCGACGGTCAGATGGTGGCGCTGGTTGCGCTGG
CA-GTGTTCCCCGCGTATGCGGGGATAAACCGCTGTTTATGAAAAATGCCAACAAACAGGAAGC-GTGTTCCCCGCGTAT
GCGGGGATAAACCGATTTTTCAGGAACGGGCCGACACGAAAATTTATGTGTTCCCCGCGTATGCGGGGATAAACCGATAT
TTACTAGCATTTCCCCATGCTGTATCAC----GTGTTCCCCGCGTATGCGGGGATAAACCGCTGGAGCATGAGACGAAAT
CGGGGGTAGTGCT-GTGTTCCCCGCGTATGCGGGGATAAACCGCCGGTTCAGGTTTGATAGGTTCTGCCTAACTC-GTGT
TCCCCGCGTATGCGGGGATAAACCGTTCGCATACGACAATCTCCCGGCACTGATTAA-GTGTTCCCCGCGTATGCGGGGA
TAAACCGAGGGTGACGCAACGATTGTTGCAATTCCTAAC-GTGTTCCCCGCGTATGCGGGGATAAACCGCACCAGTGTGT
ACATTCCAGACTCAGAAACCACGTGTTCCCCGCGTATGCGGGGATAAACCGCCTCGAGGTGTTCTAAGCACTCCGGGGCT
TTT-GTGTTCCCCGCGTATGCGGGGATAAACCGGACGCTCAAATCAGTGGCGGCGAAACCCGACA-GTGTTCCCCGCGTA
TGCGGGGATAAACCGCCAGAGGGGATTTAGCAAACGTCATTTCTGAC-GTGTTCCCCGCGTATGCGGGGATAAACCGTCA
TCTGCGGGTCGGGTAGGCTGCTTACGGGTGTGTTCCCCGCGTATGCGGGGATAAACCGCAGCTATTCCCCGCATCGGTCA
GTACTGCGCTGTGTTCCCCGCGTATGCGGGGATAAACCGTGGCCCACAATGGTAAAACCGGCGGCTTTCCAGTGTTCCCC
GCGTATGCGGGGATAAACCGGCCAATGGATTCAGGATTGGAGCCAGAATTTAGTGTTCCCCGCGTATGCGGGGATAAACC
GAAAAAAAGCCTAAAGCTCGAAAGAATAAAAATG-TGTTCCCCACGTATGCGGGGATAAACCGATGATGGCGCTGATAGT
TTTATTAGATGTCGAGTGTTCCCCGCACATACGGGGCTAATCCA------------------------------------
--------------------------------------------------------------------------------
--------------------------------------------------------------------------------
--------------------------------------------------------------------------------
--------------------------------------------------------------------------------
--------------------------------------------------------------------------------
--------------------------------------------------------------------------------
--------------------------------------------------------------------------------
--------------------------------------------------------------------------------
--------------------------------------------------------------------------------
--------------------------------------------------------------------------------
--------------------------------------------------------------------------------
--------------------------------------------------------------------------------
--------------------------------------------------------------------------------
--------------------------------------------------------------------------------
--------------------------------------------------------------------------------
------------------------------------------------
>MK784027.1 Erwinia amylovora strain Ea 310 CRISPR2 repeat region
GTGTTCCCCGCGTATGCGGGGATAAACCGCCATTTTATGACAGTCTGGCGCAAAAACTGGAGTGTTCCCCGCGTATGCGG
GGATAAACCGGAGATGCACTGGATATACCGACTCCTCACTGAGTGTTCCCCGCGTATGCGGGGATAAACCGGCTCGGGGG
GACATGAGCTTGTACAAAACAGCGTGTTCCCCGCGTATGCGGGGATAAACCGTTTTTAGCAGCGTGACAGTTATGGAGCC
GCTCGTGTTCCCCGCGTATGCGGGGATAAACCGATTATAAGGATCACTTGCTAGGGCATTATATAGTGTTCCCCGCGTAT
GCGGGGATAAACCGACTTGACTGTTTATGCAGTGGTTGTATTTCTTGTGTTCCCCGCGTATGCGGGGATAAACCGATCGG
AACGACTTAGATTAGCGTCCTTGCACATGTGTTCCCCGCGTATGCGGGGATAAACCGTAACCGCAACCATCGCCGCGATA
AATCCACTG-GTGTTCCCCGCGTATGCGGGGATAAACCGGTTGATACGGCTGATTACAATAAAATGTCACTGTGTTCCCC
GCGTATGCGGGGATAAACCGTAAAAAATGCCGCCATCGAATCAGCAAAATCG-GTGTTCCCCGCGTATGCGGGGATAAAC
CGCTGCGGAGCGTCAAACGGGCGTTAACTCTCGAGTGTTCCCCGCGTATGCGGGGATAAACCGCCCTTCTGGTGTTTTGA
TTCTCCTAGGTGATTGTGTTCCCCGCGTATGCGGGGATAAACCTAATGGACGAGATTTCACAGAAAATATCTGTTC-GTG
TTCCCCGCGTATGCGGGGATAAACCGGCTACTACGTGTACGCACAGCCGCTGGCCAGT-GTGTTCCCCGCGTATGCGGGG
ATAAACCGCAGATGAGGCTGCAAATTCCAGGCACTTTTTAGTGTTCCCCGCGTATGCGGGGATAAACCGGATGGTCGTAC
CGATGTTTGCGAAAGATTCGCGTGTTCCCCGCGTATGCGGGGATAAACCGACGGTCAGATGGTGGCGCTGGTTGCGCTGG
CA-GTGTTCCCCGCGTATGCGGGGATAAACCGCTGTTTATGAAAAATGCCAACAAACAGGAAGC-GTGTTCCCCGCGTAT
GCGGGGATAAACCGATTTTTCAGGAACGGGCCGACACGAAAATTTATGTGTTCCCCGCGTATGCGGGGATAAACCGATAT
TTACTAGCATTTCCCCATGCTGTATCAC----GTGTTCCCCGCGTATGCGGGGATAAACCGCTGGAGCATGAGACGAAAT
CGGGGGTAGTGCT-GTGTTCCCCGCGTATGCGGGGATAAACCGCCGGTTCAGGTTTGATAGGTTCTGCCTAACTC-GTGT
TCCCCGCGTATGCGGGGATAAACCGTTCGCATACGACAATCTCCCGGCACTGATTAA-GTGTTCCCCGCGTATGCGGGGA
TAAACCGAGGGTGACGCAACGATTGTTGCAATTCCTAAC-GTGTTCCCCGCGTATGCGGGGATAAACCGCACCAGTGTGT
ACATTCCAGACTCAGAAACCACGTGTTCCCCGCGTATGCGGGGATAAACCGCCTCGAGGTGTTCTAAGCACTCCGGGGCT
TTT-GTGTTCCCCGCGTATGCGGGGATAAACCGGACGCTCAAATCAGTGGCGGCGAAACCCGACA-GTGTTCCCCGCGTA
TGCGGGGATAAACCGCCAGAGGGGATTTAGCAAACGTCATTTCTGAC-GTGTTCCCCGCGTATGCGGGGATAAACCGTCA
TCTGCGGGTCGGGTAGGCTGCTTACGGGTGTGTTCCCCGCGTATGCGGGGATAAACCGCAGCTATTCCCCGCATCGGTCA
GTACTGCGCTGTGTTCCCCGCGTATGCGGGGATAAACCGTGGCCCACAATGGTAAAACCGGCGGCTTTCCAGTGTTCCCC
GCGTATGCGGGGATAAACCGGCCAATGGATTCAGGATTGGAGCCAGAATTTAGTGTTCCCCGCGTATGCGGGGATAAACC
GAAAAAAAGCCTAAAGCTCGAAAGAATAAAAATG-TGTTCCCCACGTATGCGGGGATAAACCGATGATGGCGCTGATAGT
TTTATTAGATGTCGAGTGTTCCCCGCACATACGGGGCTAATCCA------------------------------------
--------------------------------------------------------------------------------
--------------------------------------------------------------------------------
--------------------------------------------------------------------------------
--------------------------------------------------------------------------------
--------------------------------------------------------------------------------
--------------------------------------------------------------------------------
--------------------------------------------------------------------------------
--------------------------------------------------------------------------------
--------------------------------------------------------------------------------
--------------------------------------------------------------------------------
--------------------------------------------------------------------------------
--------------------------------------------------------------------------------
--------------------------------------------------------------------------------
--------------------------------------------------------------------------------
--------------------------------------------------------------------------------
------------------------------------------------
>MK784028.1 Erwinia amylovora strain Ea 320 CRISPR2 repeat region
GTGTTCCCCGCGTATGCGGGGATAAACCGCCATTTTATGACAGTCTGGCGCAAAAACTGGAGTGTTCCCCGCGTATGCGG
GGATAAACCGGAGATGCACTGGATATACCGACTCCTCACTGAGTGTTCCCCGCGTATGCGGGGATAAACCGGCTCGGGGG
GACATGAGCTTGTACAAAACAGCGTGTTCCCCGCGTATGCGGGGATAAACCGTTTTTAGCAGCGTGACAGTTATGGAGCC
GCTCGTGTTCCCCGCGTATGCGGGGATAAACCGATTATAAGGATCACTTGCTAGGGCATTATATAGTGTTCCCCGCGTAT
GCGGGGATAAACCGACTTGACTGTTTATGCAGTGGTTGTATTTCTTGTGTTCCCCGCGTATGCGGGGATAAACCGATCGG
AACGACTTAGATTAGCGTCCTTGCACATGTGTTCCCCGCGTATGCGGGGATAAACCGTAACCGCAACCATCGCCGCGATA
AATCCACTG-GTGTTCCCCGCGTATGCGGGGATAAACCGGTTGATACGGCTGATTACAATAAAATGTCACTGTGTTCCCC
GCGTATGCGGGGATAAACCGTAAAAAATGCCGCCATCGAATCAGCAAAATCG-GTGTTCCCCGCGTATGCGGGGATAAAC
CGCTGCGGAGCGTCAAACGGGCGTTAACTCTCGAGTGTTCCCCGCGTATGCGGGGATAAACCGCCCTTCTGGTGTTTTGA
TTCTCCTAGGTGATTGTGTTCCCCGCGTATGCGGGGATAAACCTAATGGACGAGATTTCACAGAAAATATCTGTTC-GTG
TTCCCCGCGTATGCGGGGATAAACCGGCTACTACGTGTACGCACAGCCGCTGGCCAGT-GTGTTCCCCGCGTATGCGGGG
ATAAACCGCAGATGAGGCTGCAAATTCCAGGCACTTTTTAGTGTTCCCCGCGTATGCGGGGATAAACCGGATGGTCGTAC
CGATGTTTGCGAAAGATTCGCGTGTTCCCCGCGTATGCGGGGATAAACCGACGGTCAGATGGTGGCGCTGGTTGCGCTGG
CA-GTGTTCCCCGCGTATGCGGGGATAAACCGCTGTTTATGAAAAATGCCAACAAACAGGAAGC-GTGTTCCCCGCGTAT
GCGGGGATAAACCGATTTTTCAGGAACGGGCCGACACGAAAATTTATGTGTTCCCCGCGTATGCGGGGATAAACCGATAT
TTACTAGCATTTCCCCATGCTGTATCAC----GTGTTCCCCGCGTATGCGGGGATAAACCGCTGGAGCATGAGACGAAAT
CGGGGGTAGTGCT-GTGTTCCCCGCGTATGCGGGGATAAACCGCCGGTTCAGGTTTGATAGGTTCTGCCTAACTC-GTGT
TCCCCGCGTATGCGGGGATAAACCGTTCGCATACGACAATCTCCCGGCACTGATTAA-GTGTTCCCCGCGTATGCGGGGA
TAAACCGAGGGTGACGCAACGATTGTTGCAATTCCTAAC-GTGTTCCCCGCGTATGCGGGGATAAACCGCACCAGTGTGT
ACATTCCAGACTCAGAAACCACGTGTTCCCCGCGTATGCGGGGATAAACCGCCTCGAGGTGTTCTAAGCACTCCGGGGCT
TTT-GTGTTCCCCGCGTATGCGGGGATAAACCGGACGCTCAAATCAGTGGCGGCGAAACCCGACA-GTGTTCCCCGCGTA
TGCGGGGATAAACCGCCAGAGGGGATTTAGCAAACGTCATTTCTGAC-GTGTTCCCCGCGTATGCGGGGATAAACCGTCA
TCTGCGGGTCGGGTAGGCTGCTTACGGGTGTGTTCCCCGCGTATGCGGGGATAAACCGCAGCTATTCCCCGCATCGGTCA
GTACTGCGCTGTGTTCCCCGCGTATGCGGGGATAAACCGTGGCCCACAATGGTAAAACCGGCGGCTTTCCAGTGTTCCCC
GCGTATGCGGGGATAAACCGGCCAATGGATTCAGGATTGGAGCCAGAATTTAGTGTTCCCCGCGTATGCGGGGATAAACC
GAAAAAAAGCCTAAAGCTCGAAAGAATAAAAATG-TGTTCCCCACGTATGCGGGGATAAACCGATGATGGCGCTGATAGT
TTTATTAGATGTCGAGTGTTCCCCGCACATACGGGGCTAATCCA------------------------------------
--------------------------------------------------------------------------------
--------------------------------------------------------------------------------
--------------------------------------------------------------------------------
--------------------------------------------------------------------------------
--------------------------------------------------------------------------------
--------------------------------------------------------------------------------
--------------------------------------------------------------------------------
--------------------------------------------------------------------------------
--------------------------------------------------------------------------------
--------------------------------------------------------------------------------
--------------------------------------------------------------------------------
--------------------------------------------------------------------------------
--------------------------------------------------------------------------------
--------------------------------------------------------------------------------
--------------------------------------------------------------------------------
------------------------------------------------
>MK784029.1 Erwinia amylovora strain Ea 340 CRISPR2 repeat region
GTGTTCCCCGCGTATGCGGGGATAAACCGCCATTTTATGACAGTCTGGCGCAAAAACTGGAGTGTTCCCCGCGTATGCGG
GGATAAACCGGAGATGCACTGGATATACCGACTCCTCACTGAGTGTTCCCCGCGTATGCGGGGATAAACCGGCTCGGGGG
GACATGAGCTTGTACAAAACAGCGTGTTCCCCGCGTATGCGGGGATAAACCGTTTTTAGCAGCGTGACAGTTATGGAGCC
GCTCGTGTTCCCCGCGTATGCGGGGATAAACCGATTATAAGGATCACTTGCTAGGGCATTATATAGTGTTCCCCGCGTAT
GCGGGGATAAACCGACTTGACTGTTTATGCAGTGGTTGTATTTCTTGTGTTCCCCGCGTATGCGGGGATAAACCGATCGG
AACGACTTAGATTAGCGTCCTTGCACATGTGTTCCCCGCGTATGCGGGGATAAACCGTAACCGCAACCATCGCCGCGATA
AATCCACTG-GTGTTCCCCGCGTATGCGGGGATAAACCGGTTGATACGGCTGATTACAATAAAATGTCACTGTGTTCCCC
GCGTATGCGGGGATAAACCGTAAAAAATGCCGCCATCGAATCAGCAAAATCG-GTGTTCCCCGCGTATGCGGGGATAAAC
CGCTGCGGAGCGTCAAACGGGCGTTAACTCTCGAGTGTTCCCCGCGTATGCGGGGATAAACCGCCCTTCTGGTGTTTTGA
TTCTCCTAGGTGATTGTGTTCCCCGCGTATGCGGGGATAAACCTAATGGACGAGATTTCACAGAAAATATCTGTTC-GTG
TTCCCCGCGTATGCGGGGATAAACCGGCTACTACGTGTACGCACAGCCGCTGGCCAGT-GTGTTCCCCGCGTATGCGGGG
ATAAACCGCAGATGAGGCTGCAAATTCCAGGCACTTTTTAGTGTTCCCCGCGTATGCGGGGATAAACCGGATGGTCGTAC
CGATGTTTGCGAAAGATTCGCGTGTTCCCCGCGTATGCGGGGATAAACCGACGGTCAGATGGTGGCGCTGGTTGCGCTGG
CA-GTGTTCCCCGCGTATGCGGGGATAAACCGCTGTTTATGAAAAATGCCAACAAACAGGAAGC-GTGTTCCCCGCGTAT
GCGGGGATAAACCGATTTTTCAGGAACGGGCCGACACGAAAATTTATGTGTTCCCCGCGTATGCGGGGATAAACCGATAT
TTACTAGCATTTCCCCATGCTGTATCAC----GTGTTCCCCGCGTATGCGGGGATAAACCGCTGGAGCATGAGACGAAAT
CGGGGGTAGTGCT-GTGTTCCCCGCGTATGCGGGGATAAACCGCCGGTTCAGGTTTGATAGGTTCTGCCTAACTC-GTGT
TCCCCGCGTATGCGGGGATAAACCGTTCGCATACGACAATCTCCCGGCACTGATTAA-GTGTTCCCCGCGTATGCGGGGA
TAAACCGAGGGTGACGCAACGATTGTTGCAATTCCTAAC-GTGTTCCCCGCGTATGCGGGGATAAACCGCACCAGTGTGT
ACATTCCAGACTCAGAAACCACGTGTTCCCCGCGTATGCGGGGATAAACCGCCTCGAGGTGTTCTAAGCACTCCGGGGCT
TTT-GTGTTCCCCGCGTATGCGGGGATAAACCGGACGCTCAAATCAGTGGCGGCGAAACCCGACA-GTGTTCCCCGCGTA
TGCGGGGATAAACCGCCAGAGGGGATTTAGCAAACGTCATTTCTGAC-GTGTTCCCCGCGTATGCGGGGATAAACCGTCA
TCTGCGGGTCGGGTAGGCTGCTTACGGGTGTGTTCCCCGCGTATGCGGGGATAAACCGCAGCTATTCCCCGCATCGGTCA
GTACTGCGCTGTGTTCCCCGCGTATGCGGGGATAAACCGTGGCCCACAATGGTAAAACCGGCGGCTTTCCAGTGTTCCCC
GCGTATGCGGGGATAAACCGGCCAATGGATTCAGGATTGGAGCCAGAATTTAGTGTTCCCCGCGTATGCGGGGATAAACC
GAAAAAAAGCCTAAAGCTCGAAAGAATAAAAATG-TGTTCCCCACGTATGCGGGGATAAACCGATGATGGCGCTGATAGT
TTTATTAGATGTCGAGTGTTCCCCGCACATACGGGGCTAATCCA------------------------------------
--------------------------------------------------------------------------------
--------------------------------------------------------------------------------
--------------------------------------------------------------------------------
--------------------------------------------------------------------------------
--------------------------------------------------------------------------------
--------------------------------------------------------------------------------
--------------------------------------------------------------------------------
--------------------------------------------------------------------------------
--------------------------------------------------------------------------------
--------------------------------------------------------------------------------
--------------------------------------------------------------------------------
--------------------------------------------------------------------------------
--------------------------------------------------------------------------------
--------------------------------------------------------------------------------
--------------------------------------------------------------------------------
------------------------------------------------
>MK784030.1 Erwinia amylovora strain Ea 350 CRISPR2 repeat region
GTGTTCCCCGCGTATGCGGGGATAAACCGCCATTTTATGACAGTCTGGCGCAAAAACTGGAGTGTTCCCCGCGTATGCGG
GGATAAACCGGAGATGCACTGGATATACCGACTCCTCACTGAGTGTTCCCCGCGTATGCGGGGATAAACCGGCTCGGGGG
GACATGAGCTTGTACAAAACAGCGTGTTCCCCGCGTATGCGGGGATAAACCGTTTTTAGCAGCGTGACAGTTATGGAGCC
GCTCGTGTTCCCCGCGTATGCGGGGATAAACCGATTATAAGGATCACTTGCTAGGGCATTATATAGTGTTCCCCGCGTAT
GCGGGGATAAACCGACTTGACTGTTTATGCAGTGGTTGTATTTCTTGTGTTCCCCGCGTATGCGGGGATAAACCGATCGG
AACGACTTAGATTAGCGTCCTTGCACATGTGTTCCCCGCGTATGCGGGGATAAACCGTAACCGCAACCATCGCCGCGATA
AATCCACTG-GTGTTCCCCGCGTATGCGGGGATAAACCGGTTGATACGGCTGATTACAATAAAATGTCACTGTGTTCCCC
GCGTATGCGGGGATAAACCGTAAAAAATGCCGCCATCGAATCAGCAAAATCG-GTGTTCCCCGCGTATGCGGGGATAAAC
CGCTGCGGAGCGTCAAACGGGCGTTAACTCTCGAGTGTTCCCCGCGTATGCGGGGATAAACCGCCCTTCTGGTGTTTTGA
TTCTCCTAGGTGATTGTGTTCCCCGCGTATGCGGGGATAAACCTAATGGACGAGATTTCACAGAAAATATCTGTTC-GTG
TTCCCCGCGTATGCGGGGATAAACCGGCTACTACGTGTACGCACAGCCGCTGGCCAGT-GTGTTCCCCGCGTATGCGGGG
ATAAACCGCAGATGAGGCTGCAAATTCCAGGCACTTTTTAGTGTTCCCCGCGTATGCGGGGATAAACCGGATGGTCGTAC
CGATGTTTGCGAAAGATTCGCGTGTTCCCCGCGTATGCGGGGATAAACCGACGGTCAGATGGTGGCGCTGGTTGCGCTGG
CA-GTGTTCCCCGCGTATGCGGGGATAAACCGCTGTTTATGAAAAATGCCAACAAACAGGAAGC-GTGTTCCCCGCGTAT
GCGGGGATAAACCGATTTTTCAGGAACGGGCCGACACGAAAATTTATGTGTTCCCCGCGTATGCGGGGATAAACCGATAT
TTACTAGCATTTCCCCATGCTGTATCAC----GTGTTCCCCGCGTATGCGGGGATAAACCGCTGGAGCATGAGACGAAAT
CGGGGGTAGTGCT-GTGTTCCCCGCGTATGCGGGGATAAACCGCCGGTTCAGGTTTGATAGGTTCTGCCTAACTC-GTGT
TCCCCGCGTATGCGGGGATAAACCGTTCGCATACGACAATCTCCCGGCACTGATTAA-GTGTTCCCCGCGTATGCGGGGA
TAAACCGAGGGTGACGCAACGATTGTTGCAATTCCTAAC-GTGTTCCCCGCGTATGCGGGGATAAACCGCACCAGTGTGT
ACATTCCAGACTCAGAAACCACGTGTTCCCCGCGTATGCGGGGATAAACCGCCTCGAGGTGTTCTAAGCACTCCGGGGCT
TTT-GTGTTCCCCGCGTATGCGGGGATAAACCGGACGCTCAAATCAGTGGCGGCGAAACCCGACA-GTGTTCCCCGCGTA
TGCGGGGATAAACCGCCAGAGGGGATTTAGCAAACGTCATTTCTGAC-GTGTTCCCCGCGTATGCGGGGATAAACCGTCA
TCTGCGGGTCGGGTAGGCTGCTTACGGGTGTGTTCCCCGCGTATGCGGGGATAAACCGCAGCTATTCCCCGCATCGGTCA
GTACTGCGCTGTGTTCCCCGCGTATGCGGGGATAAACCGTGGCCCACAATGGTAAAACCGGCGGCTTTCCAGTGTTCCCC
GCGTATGCGGGGATAAACCGGCCAATGGATTCAGGATTGGAGCCAGAATTTAGTGTTCCCCGCGTATGCGGGGATAAACC
GAAAAAAAGCCTAAAGCTCGAAAGAATAAAAATG-TGTTCCCCACGTATGCGGGGATAAACCGATGATGGCGCTGATAGT
TTTATTAGATGTCGAGTGTTCCCCGCACATACGGGGCTAATCCA------------------------------------
--------------------------------------------------------------------------------
--------------------------------------------------------------------------------
--------------------------------------------------------------------------------
--------------------------------------------------------------------------------
--------------------------------------------------------------------------------
--------------------------------------------------------------------------------
--------------------------------------------------------------------------------
--------------------------------------------------------------------------------
--------------------------------------------------------------------------------
--------------------------------------------------------------------------------
--------------------------------------------------------------------------------
--------------------------------------------------------------------------------
--------------------------------------------------------------------------------
--------------------------------------------------------------------------------
--------------------------------------------------------------------------------
------------------------------------------------
>MK784031.1 Erwinia amylovora strain Ea 390 CRISPR2 repeat region
GTGTTCCCCGCGTATGCGGGGATAAACCGCCATTTTATGACAGTCTGGCGCAAAAACTGGAGTGTTCCCCGCGTATGCGG
GGATAAACCGGAGATGCACTGGATATACCGACTCCTCACTGAGTGTTCCCCGCGTATGCGGGGATAAACCGGCTCGGGGG
GACATGAGCTTGTACAAAACAGCGTGTTCCCCGCGTATGCGGGGATAAACCGTTTTTAGCAGCGTGACAGTTATGGAGCC
GCTCGTGTTCCCCGCGTATGCGGGGATAAACCGATTATAAGGATCACTTGCTAGGGCATTATATAGTGTTCCCCGCGTAT
GCGGGGATAAACCGACTTGACTGTTTATGCAGTGGTTGTATTTCTTGTGTTCCCCGCGTATGCGGGGATAAACCGATCGG
AACGACTTAGATTAGCGTCCTTGCACATGTGTTCCCCGCGTATGCGGGGATAAACCGTAACCGCAACCATCGCCGCGATA
AATCCACTG-GTGTTCCCCGCGTATGCGGGGATAAACCGGTTGATACGGCTGATTACAATAAAATGTCACTGTGTTCCCC
GCGTATGCGGGGATAAACCGTAAAAAATGCCGCCATCGAATCAGCAAAATCG-GTGTTCCCCGCGTATGCGGGGATAAAC
CGCTGCGGAGCGTCAAACGGGCGTTAACTCTCGAGTGTTCCCCGCGTATGCGGGGATAAACCGCCCTTCTGGTGTTTTGA
TTCTCCTAGGTGATTGTGTTCCCCGCGTATGCGGGGATAAACCTAATGGACGAGATTTCACAGAAAATATCTGTTC-GTG
TTCCCCGCGTATGCGGGGATAAACCGGCTACTACGTGTACGCACAGCCGCTGGCCAGT-GTGTTCCCCGCGTATGCGGGG
ATAAACCGCAGATGAGGCTGCAAATTCCAGGCACTTTTTAGTGTTCCCCGCGTATGCGGGGATAAACCGGATGGTCGTAC
CGATGTTTGCGAAAGATTCGCGTGTTCCCCGCGTATGCGGGGATAAACCGACGGTCAGATGGTGGCGCTGGTTGCGCTGG
CA-GTGTTCCCCGCGTATGCGGGGATAAACCGCTGTTTATGAAAAATGCCAACAAACAGGAAGC-GTGTTCCCCGCGTAT
GCGGGGATAAACCGATTTTTCAGGAACGGGCCGACACGAAAATTTATGTGTTCCCCGCGTATGCGGGGATAAACCGATAT
TTACTAGCATTTCCCCATGCTGTATCAC----GTGTTCCCCGCGTATGCGGGGATAAACCGCTGGAGCATGAGACGAAAT
CGGGGGTAGTGCT-GTGTTCCCCGCGTATGCGGGGATAAACCGCCGGTTCAGGTTTGATAGGTTCTGCCTAACTC-GTGT
TCCCCGCGTATGCGGGGATAAACCGTTCGCATACGACAATCTCCCGGCACTGATTAA-GTGTTCCCCGCGTATGCGGGGA
TAAACCGAGGGTGACGCAACGATTGTTGCAATTCCTAAC-GTGTTCCCCGCGTATGCGGGGATAAACCGCACCAGTGTGT
ACATTCCAGACTCAGAAACCACGTGTTCCCCGCGTATGCGGGGATAAACCGCCTCGAGGTGTTCTAAGCACTCCGGGGCT
TTT-GTGTTCCCCGCGTATGCGGGGATAAACCGGACGCTCAAATCAGTGGCGGCGAAACCCGACA-GTGTTCCCCGCGTA
TGCGGGGATAAACCGCCAGAGGGGATTTAGCAAACGTCATTTCTGAC-GTGTTCCCCGCGTATGCGGGGATAAACCGTCA
TCTGCGGGTCGGGTAGGCTGCTTACGGGTGTGTTCCCCGCGTATGCGGGGATAAACCGCAGCTATTCCCCGCATCGGTCA
GTACTGCGCTGTGTTCCCCGCGTATGCGGGGATAAACCGTGGCCCACAATGGTAAAACCGGCGGCTTTCCAGTGTTCCCC
GCGTATGCGGGGATAAACCGGCCAATGGATTCAGGATTGGAGCCAGAATTTAGTGTTCCCCGCGTATGCGGGGATAAACC
GAAAAAAAGCCTAAAGCTCGAAAGAATAAAAATG-TGTTCCCCACGTATGCGGGGATAAACCGATGATGGCGCTGATAGT
TTTATTAGATGTCGAGTGTTCCCCGCACATACGGGGCTAATCCA------------------------------------
--------------------------------------------------------------------------------
--------------------------------------------------------------------------------
--------------------------------------------------------------------------------
--------------------------------------------------------------------------------
--------------------------------------------------------------------------------
--------------------------------------------------------------------------------
--------------------------------------------------------------------------------
--------------------------------------------------------------------------------
--------------------------------------------------------------------------------
--------------------------------------------------------------------------------
--------------------------------------------------------------------------------
--------------------------------------------------------------------------------
--------------------------------------------------------------------------------
--------------------------------------------------------------------------------
--------------------------------------------------------------------------------
------------------------------------------------
>MK784032.1 Erwinia amylovora strain Ea 410 CRISPR2 repeat region
GTGTTCCCCGCGTATGCGGGGATAAACCGCCATTTTATGACAGTCTGGCGCAAAAACTGGAGTGTTCCCCGCGTATGCGG
GGATAAACCGGAGATGCACTGGATATACCGACTCCTCACTGAGTGTTCCCCGCGTATGCGGGGATAAACCGGCTCGGGGG
GACATGAGCTTGTACAAAACAGCGTGTTCCCCGCGTATGCGGGGATAAACCGTTTTTAGCAGCGTGACAGTTATGGAGCC
GCTCGTGTTCCCCGCGTATGCGGGGATAAACCGATTATAAGGATCACTTGCTAGGGCATTATATAGTGTTCCCCGCGTAT
GCGGGGATAAACCGACTTGACTGTTTATGCAGTGGTTGTATTTCTTGTGTTCCCCGCGTATGCGGGGATAAACCGATCGG
AACGACTTAGATTAGCGTCCTTGCACATGTGTTCCCCGCGTATGCGGGGATAAACCGTAACCGCAACCATCGCCGCGATA
AATCCACTG-GTGTTCCCCGCGTATGCGGGGATAAACCGGTTGATACGGCTGATTACAATAAAATGTCACTGTGTTCCCC
GCGTATGCGGGGATAAACCGTAAAAAATGCCGCCATCGAATCAGCAAAATCG-GTGTTCCCCGCGTATGCGGGGATAAAC
CGCTGCGGAGCGTCAAACGGGCGTTAACTCTCGAGTGTTCCCCGCGTATGCGGGGATAAACCGCCCTTCTGGTGTTTTGA
TTCTCCTAGGTGATTGTGTTCCCCGCGTATGCGGGGATAAACCTAATGGACGAGATTTCACAGAAAATATCTGTTC-GTG
TTCCCCGCGTATGCGGGGATAAACCGGCTACTACGTGTACGCACAGCCGCTGGCCAGT-GTGTTCCCCGCGTATGCGGGG
ATAAACCGCAGATGAGGCTGCAAATTCCAGGCACTTTTTAGTGTTCCCCGCGTATGCGGGGATAAACCGGATGGTCGTAC
CGATGTTTGCGAAAGATTCGCGTGTTCCCCGCGTATGCGGGGATAAACCGACGGTCAGATGGTGGCGCTGGTTGCGCTGG
CA-GTGTTCCCCGCGTATGCGGGGATAAACCGCTGTTTATGAAAAATGCCAACAAACAGGAAGC-GTGTTCCCCGCGTAT
GCGGGGATAAACCGATTTTTCAGGAACGGGCCGACACGAAAATTTATGTGTTCCCCGCGTATGCGGGGATAAACCGATAT
TTACTAGCATTTCCCCATGCTGTATCAC----GTGTTCCCCGCGTATGCGGGGATAAACCGCTGGAGCATGAGACGAAAT
CGGGGGTAGTGCT-GTGTTCCCCGCGTATGCGGGGATAAACCGCCGGTTCAGGTTTGATAGGTTCTGCCTAACTC-GTGT
TCCCCGCGTATGCGGGGATAAACCGTTCGCATACGACAATCTCCCGGCACTGATTAA-GTGTTCCCCGCGTATGCGGGGA
TAAACCGAGGGTGACGCAACGATTGTTGCAATTCCTAAC-GTGTTCCCCGCGTATGCGGGGATAAACCGCACCAGTGTGT
ACATTCCAGACTCAGAAACCACGTGTTCCCCGCGTATGCGGGGATAAACCGCCTCGAGGTGTTCTAAGCACTCCGGGGCT
TTT-GTGTTCCCCGCGTATGCGGGGATAAACCGGACGCTCAAATCAGTGGCGGCGAAACCCGACA-GTGTTCCCCGCGTA
TGCGGGGATAAACCGCCAGAGGGGATTTAGCAAACGTCATTTCTGAC-GTGTTCCCCGCGTATGCGGGGATAAACCGTCA
TCTGCGGGTCGGGTAGGCTGCTTACGGGTGTGTTCCCCGCGTATGCGGGGATAAACCGCAGCTATTCCCCGCATCGGTCA
GTACTGCGCTGTGTTCCCCGCGTATGCGGGGATAAACCGTGGCCCACAATGGTAAAACCGGCGGCTTTCCAGTGTTCCCC
GCGTATGCGGGGATAAACCGGCCAATGGATTCAGGATTGGAGCCAGAATTTAGTGTTCCCCGCGTATGCGGGGATAAACC
GAAAAAAAGCCTAAAGCTCGAAAGAATAAAAATG-TGTTCCCCACGTATGCGGGGATAAACCGATGATGGCGCTGATAGT
TTTATTAGATGTCGAGTGTTCCCCGCACATACGGGGCTAATCCA------------------------------------
--------------------------------------------------------------------------------
--------------------------------------------------------------------------------
--------------------------------------------------------------------------------
--------------------------------------------------------------------------------
--------------------------------------------------------------------------------
--------------------------------------------------------------------------------
--------------------------------------------------------------------------------
--------------------------------------------------------------------------------
--------------------------------------------------------------------------------
--------------------------------------------------------------------------------
--------------------------------------------------------------------------------
--------------------------------------------------------------------------------
--------------------------------------------------------------------------------
--------------------------------------------------------------------------------
--------------------------------------------------------------------------------
------------------------------------------------
>MK784033.1 Erwinia amylovora strain Ea 430 CRISPR2 repeat region
GTGTTCCCCGCGTATGCGGGGATAAACCGCCATTTTATGACAGTCTGGCGCAAAAACTGGAGTGTTCCCCGCGTATGCGG
GGATAAACCGGAGATGCACTGGATATACCGACTCCTCACTGAGTGTTCCCCGCGTATGCGGGGATAAACCGGCTCGGGGG
GACATGAGCTTGTACAAAACAGCGTGTTCCCCGCGTATGCGGGGATAAACCGTTTTTAGCAGCGTGACAGTTATGGAGCC
GCTCGTGTTCCCCGCGTATGCGGGGATAAACCGATTATAAGGATCACTTGCTAGGGCATTATATAGTGTTCCCCGCGTAT
GCGGGGATAAACCGACTTGACTGTTTATGCAGTGGTTGTATTTCTTGTGTTCCCCGCGTATGCGGGGATAAACCGATCGG
AACGACTTAGATTAGCGTCCTTGCACATGTGTTCCCCGCGTATGCGGGGATAAACCGTAACCGCAACCATCGCCGCGATA
AATCCACTG-GTGTTCCCCGCGTATGCGGGGATAAACCGGTTGATACGGCTGATTACAATAAAATGTCACTGTGTTCCCC
GCGTATGCGGGGATAAACCGTAAAAAATGCCGCCATCGAATCAGCAAAATCG-GTGTTCCCCGCGTATGCGGGGATAAAC
CGCTGCGGAGCGTCAAACGGGCGTTAACTCTCGAGTGTTCCCCGCGTATGCGGGGATAAACCGCCCTTCTGGTGTTTTGA
TTCTCCTAGGTGATTGTGTTCCCCGCGTATGCGGGGATAAACCTAATGGACGAGATTTCACAGAAAATATCTGTTC-GTG
TTCCCCGCGTATGCGGGGATAAACCGGCTACTACGTGTACGCACAGCCGCTGGCCAGT-GTGTTCCCCGCGTATGCGGGG
ATAAACCGCAGATGAGGCTGCAAATTCCAGGCACTTTTTAGTGTTCCCCGCGTATGCGGGGATAAACCGGATGGTCGTAC
CGATGTTTGCGAAAGATTCGCGTGTTCCCCGCGTATGCGGGGATAAACCGACGGTCAGATGGTGGCGCTGGTTGCGCTGG
CA-GTGTTCCCCGCGTATGCGGGGATAAACCGCTGTTTATGAAAAATGCCAACAAACAGGAAGC-GTGTTCCCCGCGTAT
GCGGGGATAAACCGATTTTTCAGGAACGGGCCGACACGAAAATTTATGTGTTCCCCGCGTATGCGGGGATAAACCGATAT
TTACTAGCATTTCCCCATGCTGTATCAC----GTGTTCCCCGCGTATGCGGGGATAAACCGCTGGAGCATGAGACGAAAT
CGGGGGTAGTGCT-GTGTTCCCCGCGTATGCGGGGATAAACCGCCGGTTCAGGTTTGATAGGTTCTGCCTAACTC-GTGT
TCCCCGCGTATGCGGGGATAAACCGTTCGCATACGACAATCTCCCGGCACTGATTAA-GTGTTCCCCGCGTATGCGGGGA
TAAACCGAGGGTGACGCAACGATTGTTGCAATTCCTAAC-GTGTTCCCCGCGTATGCGGGGATAAACCGCACCAGTGTGT
ACATTCCAGACTCAGAAACCACGTGTTCCCCGCGTATGCGGGGATAAACCGCCTCGAGGTGTTCTAAGCACTCCGGGGCT
TTT-GTGTTCCCCGCGTATGCGGGGATAAACCGGACGCTCAAATCAGTGGCGGCGAAACCCGACA-GTGTTCCCCGCGTA
TGCGGGGATAAACCGCCAGAGGGGATTTAGCAAACGTCATTTCTGAC-GTGTTCCCCGCGTATGCGGGGATAAACCGTCA
TCTGCGGGTCGGGTAGGCTGCTTACGGGTGTGTTCCCCGCGTATGCGGGGATAAACCGCAGCTATTCCCCGCATCGGTCA
GTACTGCGCTGTGTTCCCCGCGTATGCGGGGATAAACCGTGGCCCACAATGGTAAAACCGGCGGCTTTCCAGTGTTCCCC
GCGTATGCGGGGATAAACCGGCCAATGGATTCAGGATTGGAGCCAGAATTTAGTGTTCCCCGCGTATGCGGGGATAAACC
GAAAAAAAGCCTAAAGCTCGAAAGAATAAAAATG-TGTTCCCCACGTATGCGGGGATAAACCGATGATGGCGCTGATAGT
TTTATTAGATGTCGAGTGTTCCCCGCACATACGGGGCTAATCCA------------------------------------
--------------------------------------------------------------------------------
--------------------------------------------------------------------------------
--------------------------------------------------------------------------------
--------------------------------------------------------------------------------
--------------------------------------------------------------------------------
--------------------------------------------------------------------------------
--------------------------------------------------------------------------------
--------------------------------------------------------------------------------
--------------------------------------------------------------------------------
--------------------------------------------------------------------------------
--------------------------------------------------------------------------------
--------------------------------------------------------------------------------
--------------------------------------------------------------------------------
--------------------------------------------------------------------------------
--------------------------------------------------------------------------------
------------------------------------------------
>MK784034.1 Erwinia amylovora strain Ea 450 CRISPR2 repeat region
GTGTTCCCCGCGTATGCGGGGATAAACCGCCATTTTATGACAGTCTGGCGCAAAAACTGGAGTGTTCCCCGCGTATGCGG
GGATAAACCGGAGATGCACTGGATATACCGACTCCTCACTGAGTGTTCCCCGCGTATGCGGGGATAAACCGGCTCGGGGG
GACATGAGCTTGTACAAAACAGCGTGTTCCCCGCGTATGCGGGGATAAACCGTTTTTAGCAGCGTGACAGTTATGGAGCC
GCTCGTGTTCCCCGCGTATGCGGGGATAAACCGATTATAAGGATCACTTGCTAGGGCATTATATAGTGTTCCCCGCGTAT
GCGGGGATAAACCGACTTGACTGTTTATGCAGTGGTTGTATTTCTTGTGTTCCCCGCGTATGCGGGGATAAACCGATCGG
AACGACTTAGATTAGCGTCCTTGCACATGTGTTCCCCGCGTATGCGGGGATAAACCGTAACCGCAACCATCGCCGCGATA
AATCCACTG-GTGTTCCCCGCGTATGCGGGGATAAACCGGTTGATACGGCTGATTACAATAAAATGTCACTGTGTTCCCC
GCGTATGCGGGGATAAACCGTAAAAAATGCCGCCATCGAATCAGCAAAATCG-GTGTTCCCCGCGTATGCGGGGATAAAC
CGCTGCGGAGCGTCAAACGGGCGTTAACTCTCGAGTGTTCCCCGCGTATGCGGGGATAAACCGCCCTTCTGGTGTTTTGA
TTCTCCTAGGTGATTGTGTTCCCCGCGTATGCGGGGATAAACCTAATGGACGAGATTTCACAGAAAATATCTGTTC-GTG
TTCCCCGCGTATGCGGGGATAAACCGGCTACTACGTGTACGCACAGCCGCTGGCCAGT-GTGTTCCCCGCGTATGCGGGG
ATAAACCGCAGATGAGGCTGCAAATTCCAGGCACTTTTTAGTGTTCCCCGCGTATGCGGGGATAAACCGGATGGTCGTAC
CGATGTTTGCGAAAGATTCGCGTGTTCCCCGCGTATGCGGGGATAAACCGACGGTCAGATGGTGGCGCTGGTTGCGCTGG
CA-GTGTTCCCCGCGTATGCGGGGATAAACCGCTGTTTATGAAAAATGCCAACAAACAGGAAGC-GTGTTCCCCGCGTAT
GCGGGGATAAACCGATTTTTCAGGAACGGGCCGACACGAAAATTTATGTGTTCCCCGCGTATGCGGGGATAAACCGATAT
TTACTAGCATTTCCCCATGCTGTATCAC----GTGTTCCCCGCGTATGCGGGGATAAACCGCTGGAGCATGAGACGAAAT
CGGGGGTAGTGCT-GTGTTCCCCGCGTATGCGGGGATAAACCGCCGGTTCAGGTTTGATAGGTTCTGCCTAACTC-GTGT
TCCCCGCGTATGCGGGGATAAACCGTTCGCATACGACAATCTCCCGGCACTGATTAA-GTGTTCCCCGCGTATGCGGGGA
TAAACCGAGGGTGACGCAACGATTGTTGCAATTCCTAAC-GTGTTCCCCGCGTATGCGGGGATAAACCGCACCAGTGTGT
ACATTCCAGACTCAGAAACCACGTGTTCCCCGCGTATGCGGGGATAAACCGCCTCGAGGTGTTCTAAGCACTCCGGGGCT
TTT-GTGTTCCCCGCGTATGCGGGGATAAACCGGACGCTCAAATCAGTGGCGGCGAAACCCGACA-GTGTTCCCCGCGTA
TGCGGGGATAAACCGCCAGAGGGGATTTAGCAAACGTCATTTCTGAC-GTGTTCCCCGCGTATGCGGGGATAAACCGTCA
TCTGCGGGTCGGGTAGGCTGCTTACGGGTGTGTTCCCCGCGTATGCGGGGATAAACCGCAGCTATTCCCCGCATCGGTCA
GTACTGCGCTGTGTTCCCCGCGTATGCGGGGATAAACCGTGGCCCACAATGGTAAAACCGGCGGCTTTCCAGTGTTCCCC
GCGTATGCGGGGATAAACCGGCCAATGGATTCAGGATTGGAGCCAGAATTTAGTGTTCCCCGCGTATGCGGGGATAAACC
GAAAAAAAGCCTAAAGCTCGAAAGAATAAAAATG-TGTTCCCCACGTATGCGGGGATAAACCGATGATGGCGCTGATAGT
TTTATTAGATGTCGAGTGTTCCCCGCACATACGGGGCTAATCCA------------------------------------
--------------------------------------------------------------------------------
--------------------------------------------------------------------------------
--------------------------------------------------------------------------------
--------------------------------------------------------------------------------
--------------------------------------------------------------------------------
--------------------------------------------------------------------------------
--------------------------------------------------------------------------------
--------------------------------------------------------------------------------
--------------------------------------------------------------------------------
--------------------------------------------------------------------------------
--------------------------------------------------------------------------------
--------------------------------------------------------------------------------
--------------------------------------------------------------------------------
--------------------------------------------------------------------------------
--------------------------------------------------------------------------------
------------------------------------------------
>MK784035.1 Erwinia amylovora strain Ea 460 CRISPR2 repeat region
GTGTTCCCCGCGTATGCGGGGATAAACCGCCATTTTATGACAGTCTGGCGCAAAAACTGGAGTGTTCCCCGCGTATGCGG
GGATAAACCGGAGATGCACTGGATATACCGACTCCTCACTGAGTGTTCCCCGCGTATGCGGGGATAAACCGGCTCGGGGG
GACATGAGCTTGTACAAAACAGCGTGTTCCCCGCGTATGCGGGGATAAACCGTTTTTAGCAGCGTGACAGTTATGGAGCC
GCTCGTGTTCCCCGCGTATGCGGGGATAAACCGATTATAAGGATCACTTGCTAGGGCATTATATAGTGTTCCCCGCGTAT
GCGGGGATAAACCGACTTGACTGTTTATGCAGTGGTTGTATTTCTTGTGTTCCCCGCGTATGCGGGGATAAACCGATCGG
AACGACTTAGATTAGCGTCCTTGCACATGTGTTCCCCGCGTATGCGGGGATAAACCGTAACCGCAACCATCGCCGCGATA
AATCCACTG-GTGTTCCCCGCGTATGCGGGGATAAACCGGTTGATACGGCTGATTACAATAAAATGTCACTGTGTTCCCC
GCGTATGCGGGGATAAACCGTAAAAAATGCCGCCATCGAATCAGCAAAATCG-GTGTTCCCCGCGTATGCGGGGATAAAC
CGCTGCGGAGCGTCAAACGGGCGTTAACTCTCGAGTGTTCCCCGCGTATGCGGGGATAAACCGCCCTTCTGGTGTTTTGA
TTCTCCTAGGTGATTGTGTTCCCCGCGTATGCGGGGATAAACCTAATGGACGAGATTTCACAGAAAATATCTGTTC-GTG
TTCCCCGCGTATGCGGGGATAAACCGGCTACTACGTGTACGCACAGCCGCTGGCCAGT-GTGTTCCCCGCGTATGCGGGG
ATAAACCGCAGATGAGGCTGCAAATTCCAGGCACTTTTTAGTGTTCCCCGCGTATGCGGGGATAAACCGGATGGTCGTAC
CGATGTTTGCGAAAGATTCGCGTGTTCCCCGCGTATGCGGGGATAAACCGACGGTCAGATGGTGGCGCTGGTTGCGCTGG
CA-GTGTTCCCCGCGTATGCGGGGATAAACCGCTGTTTATGAAAAATGCCAACAAACAGGAAGC-GTGTTCCCCGCGTAT
GCGGGGATAAACCGATTTTTCAGGAACGGGCCGACACGAAAATTTATGTGTTCCCCGCGTATGCGGGGATAAACCGATAT
TTACTAGCATTTCCCCATGCTGTATCAC----GTGTTCCCCGCGTATGCGGGGATAAACCGCTGGAGCATGAGACGAAAT
CGGGGGTAGTGCT-GTGTTCCCCGCGTATGCGGGGATAAACCGCCGGTTCAGGTTTGATAGGTTCTGCCTAACTC-GTGT
TCCCCGCGTATGCGGGGATAAACCGTTCGCATACGACAATCTCCCGGCACTGATTAA-GTGTTCCCCGCGTATGCGGGGA
TAAACCGAGGGTGACGCAACGATTGTTGCAATTCCTAAC-GTGTTCCCCGCGTATGCGGGGATAAACCGCACCAGTGTGT
ACATTCCAGACTCAGAAACCACGTGTTCCCCGCGTATGCGGGGATAAACCGCCTCGAGGTGTTCTAAGCACTCCGGGGCT
TTT-GTGTTCCCCGCGTATGCGGGGATAAACCGGACGCTCAAATCAGTGGCGGCGAAACCCGACA-GTGTTCCCCGCGTA
TGCGGGGATAAACCGCCAGAGGGGATTTAGCAAACGTCATTTCTGAC-GTGTTCCCCGCGTATGCGGGGATAAACCGTCA
TCTGCGGGTCGGGTAGGCTGCTTACGGGTGTGTTCCCCGCGTATGCGGGGATAAACCGCAGCTATTCCCCGCATCGGTCA
GTACTGCGCTGTGTTCCCCGCGTATGCGGGGATAAACCGTGGCCCACAATGGTAAAACCGGCGGCTTTCCAGTGTTCCCC
GCGTATGCGGGGATAAACCGGCCAATGGATTCAGGATTGGAGCCAGAATTTAGTGTTCCCCGCGTATGCGGGGATAAACC
GAAAAAAAGCCTAAAGCTCGAAAGAATAAAAATG-TGTTCCCCACGTATGCGGGGATAAACCGATGATGGCGCTGATAGT
TTTATTAGATGTCGAGTGTTCCCCGCACATACGGGGCTAATCCA------------------------------------
--------------------------------------------------------------------------------
--------------------------------------------------------------------------------
--------------------------------------------------------------------------------
--------------------------------------------------------------------------------
--------------------------------------------------------------------------------
--------------------------------------------------------------------------------
--------------------------------------------------------------------------------
--------------------------------------------------------------------------------
--------------------------------------------------------------------------------
--------------------------------------------------------------------------------
--------------------------------------------------------------------------------
--------------------------------------------------------------------------------
--------------------------------------------------------------------------------
--------------------------------------------------------------------------------
--------------------------------------------------------------------------------
------------------------------------------------
>MK784036.1 Erwinia amylovora strain Ea 470 CRISPR2 repeat region
GTGTTCCCCGCGTATGCGGGGATAAACCGCCATTTTATGACAGTCTGGCGCAAAAACTGGAGTGTTCCCCGCGTATGCGG
GGATAAACCGGAGATGCACTGGATATACCGACTCCTCACTGAGTGTTCCCCGCGTATGCGGGGATAAACCGGCTCGGGGG
GACATGAGCTTGTACAAAACAGCGTGTTCCCCGCGTATGCGGGGATAAACCGTTTTTAGCAGCGTGACAGTTATGGAGCC
GCTCGTGTTCCCCGCGTATGCGGGGATAAACCGATTATAAGGATCACTTGCTAGGGCATTATATAGTGTTCCCCGCGTAT
GCGGGGATAAACCGACTTGACTGTTTATGCAGTGGTTGTATTTCTTGTGTTCCCCGCGTATGCGGGGATAAACCGATCGG
AACGACTTAGATTAGCGTCCTTGCACATGTGTTCCCCGCGTATGCGGGGATAAACCGTAACCGCAACCATCGCCGCGATA
AATCCACTG-GTGTTCCCCGCGTATGCGGGGATAAACCGGTTGATACGGCTGATTACAATAAAATGTCACTGTGTTCCCC
GCGTATGCGGGGATAAACCGTAAAAAATGCCGCCATCGAATCAGCAAAATCG-GTGTTCCCCGCGTATGCGGGGATAAAC
CGCTGCGGAGCGTCAAACGGGCGTTAACTCTCGAGTGTTCCCCGCGTATGCGGGGATAAACCGCCCTTCTGGTGTTTTGA
TTCTCCTAGGTGATTGTGTTCCCCGCGTATGCGGGGATAAACCTAATGGACGAGATTTCACAGAAAATATCTGTTC-GTG
TTCCCCGCGTATGCGGGGATAAACCGGCTACTACGTGTACGCACAGCCGCTGGCCAGT-GTGTTCCCCGCGTATGCGGGG
ATAAACCGCAGATGAGGCTGCAAATTCCAGGCACTTTTTAGTGTTCCCCGCGTATGCGGGGATAAACCGGATGGTCGTAC
CGATGTTTGCGAAAGATTCGCGTGTTCCCCGCGTATGCGGGGATAAACCGACGGTCAGATGGTGGCGCTGGTTGCGCTGG
CA-GTGTTCCCCGCGTATGCGGGGATAAACCGCTGTTTATGAAAAATGCCAACAAACAGGAAGC-GTGTTCCCCGCGTAT
GCGGGGATAAACCGATTTTTCAGGAACGGGCCGACACGAAAATTTATGTGTTCCCCGCGTATGCGGGGATAAACCGATAT
TTACTAGCATTTCCCCATGCTGTATCAC----GTGTTCCCCGCGTATGCGGGGATAAACCGCTGGAGCATGAGACGAAAT
CGGGGGTAGTGCT-GTGTTCCCCGCGTATGCGGGGATAAACCGCCGGTTCAGGTTTGATAGGTTCTGCCTAACTC-GTGT
TCCCCGCGTATGCGGGGATAAACCGTTCGCATACGACAATCTCCCGGCACTGATTAA-GTGTTCCCCGCGTATGCGGGGA
TAAACCGAGGGTGACGCAACGATTGTTGCAATTCCTAAC-GTGTTCCCCGCGTATGCGGGGATAAACCGCACCAGTGTGT
ACATTCCAGACTCAGAAACCACGTGTTCCCCGCGTATGCGGGGATAAACCGCCTCGAGGTGTTCTAAGCACTCCGGGGCT
TTT-GTGTTCCCCGCGTATGCGGGGATAAACCGGACGCTCAAATCAGTGGCGGCGAAACCCGACA-GTGTTCCCCGCGTA
TGCGGGGATAAACCGCCAGAGGGGATTTAGCAAACGTCATTTCTGAC-GTGTTCCCCGCGTATGCGGGGATAAACCGTCA
TCTGCGGGTCGGGTAGGCTGCTTACGGGTGTGTTCCCCGCGTATGCGGGGATAAACCGCAGCTATTCCCCGCATCGGTCA
GTACTGCGCTGTGTTCCCCGCGTATGCGGGGATAAACCGTGGCCCACAATGGTAAAACCGGCGGCTTTCCAGTGTTCCCC
GCGTATGCGGGGATAAACCGGCCAATGGATTCAGGATTGGAGCCAGAATTTAGTGTTCCCCGCGTATGCGGGGATAAACC
GAAAAAAAGCCTAAAGCTCGAAAGAATAAAAATG-TGTTCCCCACGTATGCGGGGATAAACCGATGATGGCGCTGATAGT
TTTATTAGATGTCGAGTGTTCCCCGCACATACGGGGCTAATCCA------------------------------------
--------------------------------------------------------------------------------
--------------------------------------------------------------------------------
--------------------------------------------------------------------------------
--------------------------------------------------------------------------------
--------------------------------------------------------------------------------
--------------------------------------------------------------------------------
--------------------------------------------------------------------------------
--------------------------------------------------------------------------------
--------------------------------------------------------------------------------
--------------------------------------------------------------------------------
--------------------------------------------------------------------------------
--------------------------------------------------------------------------------
--------------------------------------------------------------------------------
--------------------------------------------------------------------------------
--------------------------------------------------------------------------------
------------------------------------------------
>MK784037.1 Erwinia amylovora strain Ea 480 CRISPR2 repeat region
GTGTTCCCCGCGTATGCGGGGATAAACCGCCATTTTATGACAGTCTGGCGCAAAAACTGGAGTGTTCCCCGCGTATGCGG
GGATAAACCGGAGATGCACTGGATATACCGACTCCTCACTGAGTGTTCCCCGCGTATGCGGGGATAAACCGGCTCGGGGG
GACATGAGCTTGTACAAAACAGCGTGTTCCCCGCGTATGCGGGGATAAACCGTTTTTAGCAGCGTGACAGTTATGGAGCC
GCTCGTGTTCCCCGCGTATGCGGGGATAAACCGATTATAAGGATCACTTGCTAGGGCATTATATAGTGTTCCCCGCGTAT
GCGGGGATAAACCGACTTGACTGTTTATGCAGTGGTTGTATTTCTTGTGTTCCCCGCGTATGCGGGGATAAACCGATCGG
AACGACTTAGATTAGCGTCCTTGCACATGTGTTCCCCGCGTATGCGGGGATAAACCGTAACCGCAACCATCGCCGCGATA
AATCCACTG-GTGTTCCCCGCGTATGCGGGGATAAACCGGTTGATACGGCTGATTACAATAAAATGTCACTGTGTTCCCC
GCGTATGCGGGGATAAACCGTAAAAAATGCCGCCATCGAATCAGCAAAATCG-GTGTTCCCCGCGTATGCGGGGATAAAC
CGCTGCGGAGCGTCAAACGGGCGTTAACTCTCGAGTGTTCCCCGCGTATGCGGGGATAAACCGCCCTTCTGGTGTTTTGA
TTCTCCTAGGTGATTGTGTTCCCCGCGTATGCGGGGATAAACCTAATGGACGAGATTTCACAGAAAATATCTGTTC-GTG
TTCCCCGCGTATGCGGGGATAAACCGGCTACTACGTGTACGCACAGCCGCTGGCCAGT-GTGTTCCCCGCGTATGCGGGG
ATAAACCGCAGATGAGGCTGCAAATTCCAGGCACTTTTTAGTGTTCCCCGCGTATGCGGGGATAAACCGGATGGTCGTAC
CGATGTTTGCGAAAGATTCGCGTGTTCCCCGCGTATGCGGGGATAAACCGACGGTCAGATGGTGGCGCTGGTTGCGCTGG
CA-GTGTTCCCCGCGTATGCGGGGATAAACCGCTGTTTATGAAAAATGCCAACAAACAGGAAGC-GTGTTCCCCGCGTAT
GCGGGGATAAACCGATTTTTCAGGAACGGGCCGACACGAAAATTTATGTGTTCCCCGCGTATGCGGGGATAAACCGATAT
TTACTAGCATTTCCCCATGCTGTATCAC----GTGTTCCCCGCGTATGCGGGGATAAACCGCTGGAGCATGAGACGAAAT
CGGGGGTAGTGCT-GTGTTCCCCGCGTATGCGGGGATAAACCGCCGGTTCAGGTTTGATAGGTTCTGCCTAACTC-GTGT
TCCCCGCGTATGCGGGGATAAACCGTTCGCATACGACAATCTCCCGGCACTGATTAA-GTGTTCCCCGCGTATGCGGGGA
TAAACCGAGGGTGACGCAACGATTGTTGCAATTCCTAAC-GTGTTCCCCGCGTATGCGGGGATAAACCGCACCAGTGTGT
ACATTCCAGACTCAGAAACCACGTGTTCCCCGCGTATGCGGGGATAAACCGCCTCGAGGTGTTCTAAGCACTCCGGGGCT
TTT-GTGTTCCCCGCGTATGCGGGGATAAACCGGACGCTCAAATCAGTGGCGGCGAAACCCGACA-GTGTTCCCCGCGTA
TGCGGGGATAAACCGCCAGAGGGGATTTAGCAAACGTCATTTCTGAC-GTGTTCCCCGCGTATGCGGGGATAAACCGTCA
TCTGCGGGTCGGGTAGGCTGCTTACGGGTGTGTTCCCCGCGTATGCGGGGATAAACCGCAGCTATTCCCCGCATCGGTCA
GTACTGCGCTGTGTTCCCCGCGTATGCGGGGATAAACCGTGGCCCACAATGGTAAAACCGGCGGCTTTCCAGTGTTCCCC
GCGTATGCGGGGATAAACCGGCCAATGGATTCAGGATTGGAGCCAGAATTTAGTGTTCCCCGCGTATGCGGGGATAAACC
GAAAAAAAGCCTAAAGCTCGAAAGAATAAAAATG-TGTTCCCCACGTATGCGGGGATAAACCGATGATGGCGCTGATAGT
TTTATTAGATGTCGAGTGTTCCCCGCACATACGGGGCTAATCCA------------------------------------
--------------------------------------------------------------------------------
--------------------------------------------------------------------------------
--------------------------------------------------------------------------------
--------------------------------------------------------------------------------
--------------------------------------------------------------------------------
--------------------------------------------------------------------------------
--------------------------------------------------------------------------------
--------------------------------------------------------------------------------
--------------------------------------------------------------------------------
--------------------------------------------------------------------------------
--------------------------------------------------------------------------------
--------------------------------------------------------------------------------
--------------------------------------------------------------------------------
--------------------------------------------------------------------------------
--------------------------------------------------------------------------------
------------------------------------------------
>MK784038.1 Erwinia amylovora strain Ea 490 CRISPR2 repeat region
GTGTTCCCCGCGTATGCGGGGATAAACCGCCATTTTATGACAGTCTGGCGCAAAAACTGGAGTGTTCCCCGCGTATGCGG
GGATAAACCGGAGATGCACTGGATATACCGACTCCTCACTGAGTGTTCCCCGCGTATGCGGGGATAAACCGGCTCGGGGG
GACATGAGCTTGTACAAAACAGCGTGTTCCCCGCGTATGCGGGGATAAACCGTTTTTAGCAGCGTGACAGTTATGGAGCC
GCTCGTGTTCCCCGCGTATGCGGGGATAAACCGATTATAAGGATCACTTGCTAGGGCATTATATAGTGTTCCCCGCGTAT
GCGGGGATAAACCGACTTGACTGTTTATGCAGTGGTTGTATTTCTTGTGTTCCCCGCGTATGCGGGGATAAACCGATCGG
AACGACTTAGATTAGCGTCCTTGCACATGTGTTCCCCGCGTATGCGGGGATAAACCGTAACCGCAACCATCGCCGCGATA
AATCCACTG-GTGTTCCCCGCGTATGCGGGGATAAACCGGTTGATACGGCTGATTACAATAAAATGTCACTGTGTTCCCC
GCGTATGCGGGGATAAACCGTAAAAAATGCCGCCATCGAATCAGCAAAATCG-GTGTTCCCCGCGTATGCGGGGATAAAC
CGCTGCGGAGCGTCAAACGGGCGTTAACTCTCGAGTGTTCCCCGCGTATGCGGGGATAAACCGCCCTTCTGGTGTTTTGA
TTCTCCTAGGTGATTGTGTTCCCCGCGTATGCGGGGATAAACCTAATGGACGAGATTTCACAGAAAATATCTGTTC-GTG
TTCCCCGCGTATGCGGGGATAAACCGGCTACTACGTGTACGCACAGCCGCTGGCCAGT-GTGTTCCCCGCGTATGCGGGG
ATAAACCGCAGATGAGGCTGCAAATTCCAGGCACTTTTTAGTGTTCCCCGCGTATGCGGGGATAAACCGGATGGTCGTAC
CGATGTTTGCGAAAGATTCGCGTGTTCCCCGCGTATGCGGGGATAAACCGACGGTCAGATGGTGGCGCTGGTTGCGCTGG
CA-GTGTTCCCCGCGTATGCGGGGATAAACCGCTGTTTATGAAAAATGCCAACAAACAGGAAGC-GTGTTCCCCGCGTAT
GCGGGGATAAACCGATTTTTCAGGAACGGGCCGACACGAAAATTTATGTGTTCCCCGCGTATGCGGGGATAAACCGATAT
TTACTAGCATTTCCCCATGCTGTATCAC----GTGTTCCCCGCGTATGCGGGGATAAACCGCTGGAGCATGAGACGAAAT
CGGGGGTAGTGCT-GTGTTCCCCGCGTATGCGGGGATAAACCGCCGGTTCAGGTTTGATAGGTTCTGCCTAACTC-GTGT
TCCCCGCGTATGCGGGGATAAACCGTTCGCATACGACAATCTCCCGGCACTGATTAA-GTGTTCCCCGCGTATGCGGGGA
TAAACCGAGGGTGACGCAACGATTGTTGCAATTCCTAAC-GTGTTCCCCGCGTATGCGGGGATAAACCGCACCAGTGTGT
ACATTCCAGACTCAGAAACCACGTGTTCCCCGCGTATGCGGGGATAAACCGCCTCGAGGTGTTCTAAGCACTCCGGGGCT
TTT-GTGTTCCCCGCGTATGCGGGGATAAACCGGACGCTCAAATCAGTGGCGGCGAAACCCGACA-GTGTTCCCCGCGTA
TGCGGGGATAAACCGCCAGAGGGGATTTAGCAAACGTCATTTCTGAC-GTGTTCCCCGCGTATGCGGGGATAAACCGTCA
TCTGCGGGTCGGGTAGGCTGCTTACGGGTGTGTTCCCCGCGTATGCGGGGATAAACCGCAGCTATTCCCCGCATCGGTCA
GTACTGCGCTGTGTTCCCCGCGTATGCGGGGATAAACCGTGGCCCACAATGGTAAAACCGGCGGCTTTCCAGTGTTCCCC
GCGTATGCGGGGATAAACCGGCCAATGGATTCAGGATTGGAGCCAGAATTTAGTGTTCCCCGCGTATGCGGGGATAAACC
GAAAAAAAGCCTAAAGCTCGAAAGAATAAAAATG-TGTTCCCCACGTATGCGGGGATAAACCGATGATGGCGCTGATAGT
TTTATTAGATGTCGAGTGTTCCCCGCACATACGGGGCTAATCCA------------------------------------
--------------------------------------------------------------------------------
--------------------------------------------------------------------------------
--------------------------------------------------------------------------------
--------------------------------------------------------------------------------
--------------------------------------------------------------------------------
--------------------------------------------------------------------------------
--------------------------------------------------------------------------------
--------------------------------------------------------------------------------
--------------------------------------------------------------------------------
--------------------------------------------------------------------------------
--------------------------------------------------------------------------------
--------------------------------------------------------------------------------
--------------------------------------------------------------------------------
--------------------------------------------------------------------------------
--------------------------------------------------------------------------------
------------------------------------------------
>MK784039.1 Erwinia amylovora strain Ea 500 CRISPR2 repeat region
GTGTTCCCCGCGTATGCGGGGATAAACCGCCATTTTATGACAGTCTGGCGCAAAAACTGGAGTGTTCCCCGCGTATGCGG
GGATAAACCGGAGATGCACTGGATATACCGACTCCTCACTGAGTGTTCCCCGCGTATGCGGGGATAAACCGGCTCGGGGG
GACATGAGCTTGTACAAAACAGCGTGTTCCCCGCGTATGCGGGGATAAACCGTTTTTAGCAGCGTGACAGTTATGGAGCC
GCTCGTGTTCCCCGCGTATGCGGGGATAAACCGATTATAAGGATCACTTGCTAGGGCATTATATAGTGTTCCCCGCGTAT
GCGGGGATAAACCGACTTGACTGTTTATGCAGTGGTTGTATTTCTTGTGTTCCCCGCGTATGCGGGGATAAACCGATCGG
AACGACTTAGATTAGCGTCCTTGCACATGTGTTCCCCGCGTATGCGGGGATAAACCGTAACCGCAACCATCGCCGCGATA
AATCCACTG-GTGTTCCCCGCGTATGCGGGGATAAACCGGTTGATACGGCTGATTACAATAAAATGTCACTGTGTTCCCC
GCGTATGCGGGGATAAACCGTAAAAAATGCCGCCATCGAATCAGCAAAATCG-GTGTTCCCCGCGTATGCGGGGATAAAC
CGCTGCGGAGCGTCAAACGGGCGTTAACTCTCGAGTGTTCCCCGCGTATGCGGGGATAAACCGCCCTTCTGGTGTTTTGA
TTCTCCTAGGTGATTGTGTTCCCCGCGTATGCGGGGATAAACCTAATGGACGAGATTTCACAGAAAATATCTGTTC-GTG
TTCCCCGCGTATGCGGGGATAAACCGGCTACTACGTGTACGCACAGCCGCTGGCCAGT-GTGTTCCCCGCGTATGCGGGG
ATAAACCGCAGATGAGGCTGCAAATTCCAGGCACTTTTTAGTGTTCCCCGCGTATGCGGGGATAAACCGGATGGTCGTAC
CGATGTTTGCGAAAGATTCGCGTGTTCCCCGCGTATGCGGGGATAAACCGACGGTCAGATGGTGGCGCTGGTTGCGCTGG
CA-GTGTTCCCCGCGTATGCGGGGATAAACCGCTGTTTATGAAAAATGCCAACAAACAGGAAGC-GTGTTCCCCGCGTAT
GCGGGGATAAACCGATTTTTCAGGAACGGGCCGACACGAAAATTTATGTGTTCCCCGCGTATGCGGGGATAAACCGATAT
TTACTAGCATTTCCCCATGCTGTATCAC----GTGTTCCCCGCGTATGCGGGGATAAACCGCTGGAGCATGAGACGAAAT
CGGGGGTAGTGCT-GTGTTCCCCGCGTATGCGGGGATAAACCGCCGGTTCAGGTTTGATAGGTTCTGCCTAACTC-GTGT
TCCCCGCGTATGCGGGGATAAACCGTTCGCATACGACAATCTCCCGGCACTGATTAA-GTGTTCCCCGCGTATGCGGGGA
TAAACCGAGGGTGACGCAACGATTGTTGCAATTCCTAAC-GTGTTCCCCGCGTATGCGGGGATAAACCGCACCAGTGTGT
ACATTCCAGACTCAGAAACCACGTGTTCCCCGCGTATGCGGGGATAAACCGCCTCGAGGTGTTCTAAGCACTCCGGGGCT
TTT-GTGTTCCCCGCGTATGCGGGGATAAACCGGACGCTCAAATCAGTGGCGGCGAAACCCGACA-GTGTTCCCCGCGTA
TGCGGGGATAAACCGCCAGAGGGGATTTAGCAAACGTCATTTCTGAC-GTGTTCCCCGCGTATGCGGGGATAAACCGTCA
TCTGCGGGTCGGGTAGGCTGCTTACGGGTGTGTTCCCCGCGTATGCGGGGATAAACCGCAGCTATTCCCCGCATCGGTCA
GTACTGCGCTGTGTTCCCCGCGTATGCGGGGATAAACCGTGGCCCACAATGGTAAAACCGGCGGCTTTCCAGTGTTCCCC
GCGTATGCGGGGATAAACCGGCCAATGGATTCAGGATTGGAGCCAGAATTTAGTGTTCCCCGCGTATGCGGGGATAAACC
GAAAAAAAGCCTAAAGCTCGAAAGAATAAAAATG-TGTTCCCCACGTATGCGGGGATAAACCGATGATGGCGCTGATAGT
TTTATTAGATGTCGAGTGTTCCCCGCACATACGGGGCTAATCCA------------------------------------
--------------------------------------------------------------------------------
--------------------------------------------------------------------------------
--------------------------------------------------------------------------------
--------------------------------------------------------------------------------
--------------------------------------------------------------------------------
--------------------------------------------------------------------------------
--------------------------------------------------------------------------------
--------------------------------------------------------------------------------
--------------------------------------------------------------------------------
--------------------------------------------------------------------------------
--------------------------------------------------------------------------------
--------------------------------------------------------------------------------
--------------------------------------------------------------------------------
--------------------------------------------------------------------------------
--------------------------------------------------------------------------------
------------------------------------------------
>MK784040.1 Erwinia amylovora strain Ea 510 CRISPR2 repeat region
GTGTTCCCCGCGTATGCGGGGATAAACCGCCATTTTATGACAGTCTGGCGCAAAAACTGGAGTGTTCCCCGCGTATGCGG
GGATAAACCGGAGATGCACTGGATATACCGACTCCTCACTGAGTGTTCCCCGCGTATGCGGGGATAAACCGGCTCGGGGG
GACATGAGCTTGTACAAAACAGCGTGTTCCCCGCGTATGCGGGGATAAACCGTTTTTAGCAGCGTGACAGTTATGGAGCC
GCTCGTGTTCCCCGCGTATGCGGGGATAAACCGATTATAAGGATCACTTGCTAGGGCATTATATAGTGTTCCCCGCGTAT
GCGGGGATAAACCGACTTGACTGTTTATGCAGTGGTTGTATTTCTTGTGTTCCCCGCGTATGCGGGGATAAACCGATCGG
AACGACTTAGATTAGCGTCCTTGCACATGTGTTCCCCGCGTATGCGGGGATAAACCGTAACCGCAACCATCGCCGCGATA
AATCCACTG-GTGTTCCCCGCGTATGCGGGGATAAACCGGTTGATACGGCTGATTACAATAAAATGTCACTGTGTTCCCC
GCGTATGCGGGGATAAACCGTAAAAAATGCCGCCATCGAATCAGCAAAATCG-GTGTTCCCCGCGTATGCGGGGATAAAC
CGCTGCGGAGCGTCAAACGGGCGTTAACTCTCGAGTGTTCCCCGCGTATGCGGGGATAAACCGCCCTTCTGGTGTTTTGA
TTCTCCTAGGTGATTGTGTTCCCCGCGTATGCGGGGATAAACCTAATGGACGAGATTTCACAGAAAATATCTGTTC-GTG
TTCCCCGCGTATGCGGGGATAAACCGGCTACTACGTGTACGCACAGCCGCTGGCCAGT-GTGTTCCCCGCGTATGCGGGG
ATAAACCGCAGATGAGGCTGCAAATTCCAGGCACTTTTTAGTGTTCCCCGCGTATGCGGGGATAAACCGGATGGTCGTAC
CGATGTTTGCGAAAGATTCGCGTGTTCCCCGCGTATGCGGGGATAAACCGACGGTCAGATGGTGGCGCTGGTTGCGCTGG
CA-GTGTTCCCCGCGTATGCGGGGATAAACCGCTGTTTATGAAAAATGCCAACAAACAGGAAGC-GTGTTCCCCGCGTAT
GCGGGGATAAACCGATTTTTCAGGAACGGGCCGACACGAAAATTTATGTGTTCCCCGCGTATGCGGGGATAAACCGATAT
TTACTAGCATTTCCCCATGCTGTATCAC----GTGTTCCCCGCGTATGCGGGGATAAACCGCTGGAGCATGAGACGAAAT
CGGGGGTAGTGCT-GTGTTCCCCGCGTATGCGGGGATAAACCGCCGGTTCAGGTTTGATAGGTTCTGCCTAACTC-GTGT
TCCCCGCGTATGCGGGGATAAACCGTTCGCATACGACAATCTCCCGGCACTGATTAA-GTGTTCCCCGCGTATGCGGGGA
TAAACCGAGGGTGACGCAACGATTGTTGCAATTCCTAAC-GTGTTCCCCGCGTATGCGGGGATAAACCGCACCAGTGTGT
ACATTCCAGACTCAGAAACCACGTGTTCCCCGCGTATGCGGGGATAAACCGCCTCGAGGTGTTCTAAGCACTCCGGGGCT
TTT-GTGTTCCCCGCGTATGCGGGGATAAACCGGACGCTCAAATCAGTGGCGGCGAAACCCGACA-GTGTTCCCCGCGTA
TGCGGGGATAAACCGCCAGAGGGGATTTAGCAAACGTCATTTCTGAC-GTGTTCCCCGCGTATGCGGGGATAAACCGTCA
TCTGCGGGTCGGGTAGGCTGCTTACGGGTGTGTTCCCCGCGTATGCGGGGATAAACCGCAGCTATTCCCCGCATCGGTCA
GTACTGCGCTGTGTTCCCCGCGTATGCGGGGATAAACCGTGGCCCACAATGGTAAAACCGGCGGCTTTCCAGTGTTCCCC
GCGTATGCGGGGATAAACCGGCCAATGGATTCAGGATTGGAGCCAGAATTTAGTGTTCCCCGCGTATGCGGGGATAAACC
GAAAAAAAGCCTAAAGCTCGAAAGAATAAAAATG-TGTTCCCCACGTATGCGGGGATAAACCGATGATGGCGCTGATAGT
TTTATTAGATGTCGAGTGTTCCCCGCACATACGGGGCTAATCCA------------------------------------
--------------------------------------------------------------------------------
--------------------------------------------------------------------------------
--------------------------------------------------------------------------------
--------------------------------------------------------------------------------
--------------------------------------------------------------------------------
--------------------------------------------------------------------------------
--------------------------------------------------------------------------------
--------------------------------------------------------------------------------
--------------------------------------------------------------------------------
--------------------------------------------------------------------------------
--------------------------------------------------------------------------------
--------------------------------------------------------------------------------
--------------------------------------------------------------------------------
--------------------------------------------------------------------------------
--------------------------------------------------------------------------------
------------------------------------------------
>MK784041.1 Erwinia amylovora strain Ea 520 CRISPR2 repeat region
GTGTTCCCCGCGTATGCGGGGATAAACCGCCATTTTATGACAGTCTGGCGCAAAAACTGGAGTGTTCCCCGCGTATGCGG
GGATAAACCGGAGATGCACTGGATATACCGACTCCTCACTGAGTGTTCCCCGCGTATGCGGGGATAAACCGGCTCGGGGG
GACATGAGCTTGTACAAAACAGCGTGTTCCCCGCGTATGCGGGGATAAACCGTTTTTAGCAGCGTGACAGTTATGGAGCC
GCTCGTGTTCCCCGCGTATGCGGGGATAAACCGATTATAAGGATCACTTGCTAGGGCATTATATAGTGTTCCCCGCGTAT
GCGGGGATAAACCGACTTGACTGTTTATGCAGTGGTTGTATTTCTTGTGTTCCCCGCGTATGCGGGGATAAACCGATCGG
AACGACTTAGATTAGCGTCCTTGCACATGTGTTCCCCGCGTATGCGGGGATAAACCGTAACCGCAACCATCGCCGCGATA
AATCCACTG-GTGTTCCCCGCGTATGCGGGGATAAACCGGTTGATACGGCTGATTACAATAAAATGTCACTGTGTTCCCC
GCGTATGCGGGGATAAACCGTAAAAAATGCCGCCATCGAATCAGCAAAATCG-GTGTTCCCCGCGTATGCGGGGATAAAC
CGCTGCGGAGCGTCAAACGGGCGTTAACTCTCGAGTGTTCCCCGCGTATGCGGGGATAAACCGCCCTTCTGGTGTTTTGA
TTCTCCTAGGTGATTGTGTTCCCCGCGTATGCGGGGATAAACCTAATGGACGAGATTTCACAGAAAATATCTGTTC-GTG
TTCCCCGCGTATGCGGGGATAAACCGGCTACTACGTGTACGCACAGCCGCTGGCCAGT-GTGTTCCCCGCGTATGCGGGG
ATAAACCGCAGATGAGGCTGCAAATTCCAGGCACTTTTTAGTGTTCCCCGCGTATGCGGGGATAAACCGGATGGTCGTAC
CGATGTTTGCGAAAGATTCGCGTGTTCCCCGCGTATGCGGGGATAAACCGACGGTCAGATGGTGGCGCTGGTTGCGCTGG
CA-GTGTTCCCCGCGTATGCGGGGATAAACCGCTGTTTATGAAAAATGCCAACAAACAGGAAGC-GTGTTCCCCGCGTAT
GCGGGGATAAACCGATTTTTCAGGAACGGGCCGACACGAAAATTTATGTGTTCCCCGCGTATGCGGGGATAAACCGATAT
TTACTAGCATTTCCCCATGCTGTATCAC----GTGTTCCCCGCGTATGCGGGGATAAACCGCTGGAGCATGAGACGAAAT
CGGGGGTAGTGCT-GTGTTCCCCGCGTATGCGGGGATAAACCGCCGGTTCAGGTTTGATAGGTTCTGCCTAACTC-GTGT
TCCCCGCGTATGCGGGGATAAACCGTTCGCATACGACAATCTCCCGGCACTGATTAA-GTGTTCCCCGCGTATGCGGGGA
TAAACCGAGGGTGACGCAACGATTGTTGCAATTCCTAAC-GTGTTCCCCGCGTATGCGGGGATAAACCGCACCAGTGTGT
ACATTCCAGACTCAGAAACCACGTGTTCCCCGCGTATGCGGGGATAAACCGCCTCGAGGTGTTCTAAGCACTCCGGGGCT
TTT-GTGTTCCCCGCGTATGCGGGGATAAACCGGACGCTCAAATCAGTGGCGGCGAAACCCGACA-GTGTTCCCCGCGTA
TGCGGGGATAAACCGCCAGAGGGGATTTAGCAAACGTCATTTCTGAC-GTGTTCCCCGCGTATGCGGGGATAAACCGTCA
TCTGCGGGTCGGGTAGGCTGCTTACGGGTGTGTTCCCCGCGTATGCGGGGATAAACCGCAGCTATTCCCCGCATCGGTCA
GTACTGCGCTGTGTTCCCCGCGTATGCGGGGATAAACCGTGGCCCACAATGGTAAAACCGGCGGCTTTCCAGTGTTCCCC
GCGTATGCGGGGATAAACCGGCCAATGGATTCAGGATTGGAGCCAGAATTTAGTGTTCCCCGCGTATGCGGGGATAAACC
GAAAAAAAGCCTAAAGCTCGAAAGAATAAAAATG-TGTTCCCCACGTATGCGGGGATAAACCGATGATGGCGCTGATAGT
TTTATTAGATGTCGAGTGTTCCCCGCACATACGGGGCTAATCCA------------------------------------
--------------------------------------------------------------------------------
--------------------------------------------------------------------------------
--------------------------------------------------------------------------------
--------------------------------------------------------------------------------
--------------------------------------------------------------------------------
--------------------------------------------------------------------------------
--------------------------------------------------------------------------------
--------------------------------------------------------------------------------
--------------------------------------------------------------------------------
--------------------------------------------------------------------------------
--------------------------------------------------------------------------------
--------------------------------------------------------------------------------
--------------------------------------------------------------------------------
--------------------------------------------------------------------------------
--------------------------------------------------------------------------------
------------------------------------------------
>MK784042.1 Erwinia amylovora strain Ea 540 CRISPR2 repeat region
GTGTTCCCCGCGTATGCGGGGATAAACCGCCATTTTATGACAGTCTGGCGCAAAAACTGGAGTGTTCCCCGCGTATGCGG
GGATAAACCGGAGATGCACTGGATATACCGACTCCTCACTGAGTGTTCCCCGCGTATGCGGGGATAAACCGGCTCGGGGG
GACATGAGCTTGTACAAAACAGCGTGTTCCCCGCGTATGCGGGGATAAACCGTTTTTAGCAGCGTGACAGTTATGGAGCC
GCTCGTGTTCCCCGCGTATGCGGGGATAAACCGATTATAAGGATCACTTGCTAGGGCATTATATAGTGTTCCCCGCGTAT
GCGGGGATAAACCGACTTGACTGTTTATGCAGTGGTTGTATTTCTTGTGTTCCCCGCGTATGCGGGGATAAACCGATCGG
AACGACTTAGATTAGCGTCCTTGCACATGTGTTCCCCGCGTATGCGGGGATAAACCGTAACCGCAACCATCGCCGCGATA
AATCCACTG-GTGTTCCCCGCGTATGCGGGGATAAACCGGTTGATACGGCTGATTACAATAAAATGTCACTGTGTTCCCC
GCGTATGCGGGGATAAACCGTAAAAAATGCCGCCATCGAATCAGCAAAATCG-GTGTTCCCCGCGTATGCGGGGATAAAC
CGCTGCGGAGCGTCAAACGGGCGTTAACTCTCGAGTGTTCCCCGCGTATGCGGGGATAAACCGCCCTTCTGGTGTTTTGA
TTCTCCTAGGTGATTGTGTTCCCCGCGTATGCGGGGATAAACCTAATGGACGAGATTTCACAGAAAATATCTGTTC-GTG
TTCCCCGCGTATGCGGGGATAAACCGGCTACTACGTGTACGCACAGCCGCTGGCCAGT-GTGTTCCCCGCGTATGCGGGG
ATAAACCGCAGATGAGGCTGCAAATTCCAGGCACTTTTTAGTGTTCCCCGCGTATGCGGGGATAAACCGGATGGTCGTAC
CGATGTTTGCGAAAGATTCGCGTGTTCCCCGCGTATGCGGGGATAAACCGACGGTCAGATGGTGGCGCTGGTTGCGCTGG
CA-GTGTTCCCCGCGTATGCGGGGATAAACCGCTGTTTATGAAAAATGCCAACAAACAGGAAGC-GTGTTCCCCGCGTAT
GCGGGGATAAACCGATTTTTCAGGAACGGGCCGACACGAAAATTTATGTGTTCCCCGCGTATGCGGGGATAAACCGATAT
TTACTAGCATTTCCCCATGCTGTATCAC----GTGTTCCCCGCGTATGCGGGGATAAACCGCTGGAGCATGAGACGAAAT
CGGGGGTAGTGCT-GTGTTCCCCGCGTATGCGGGGATAAACCGCCGGTTCAGGTTTGATAGGTTCTGCCTAACTC-GTGT
TCCCCGCGTATGCGGGGATAAACCGTTCGCATACGACAATCTCCCGGCACTGATTAA-GTGTTCCCCGCGTATGCGGGGA
TAAACCGAGGGTGACGCAACGATTGTTGCAATTCCTAAC-GTGTTCCCCGCGTATGCGGGGATAAACCGCACCAGTGTGT
ACATTCCAGACTCAGAAACCACGTGTTCCCCGCGTATGCGGGGATAAACCGCCTCGAGGTGTTCTAAGCACTCCGGGGCT
TTT-GTGTTCCCCGCGTATGCGGGGATAAACCGGACGCTCAAATCAGTGGCGGCGAAACCCGACA-GTGTTCCCCGCGTA
TGCGGGGATAAACCGCCAGAGGGGATTTAGCAAACGTCATTTCTGAC-GTGTTCCCCGCGTATGCGGGGATAAACCGTCA
TCTGCGGGTCGGGTAGGCTGCTTACGGGTGTGTTCCCCGCGTATGCGGGGATAAACCGCAGCTATTCCCCGCATCGGTCA
GTACTGCGCTGTGTTCCCCGCGTATGCGGGGATAAACCGTGGCCCACAATGGTAAAACCGGCGGCTTTCCAGTGTTCCCC
GCGTATGCGGGGATAAACCGGCCAATGGATTCAGGATTGGAGCCAGAATTTAGTGTTCCCCGCGTATGCGGGGATAAACC
GAAAAAAAGCCTAAAGCTCGAAAGAATAAAAATG-TGTTCCCCACGTATGCGGGGATAAACCGATGATGGCGCTGATAGT
TTTATTAGATGTCGAGTGTTCCCCGCACATACGGGGCTAATCCA------------------------------------
--------------------------------------------------------------------------------
--------------------------------------------------------------------------------
--------------------------------------------------------------------------------
--------------------------------------------------------------------------------
--------------------------------------------------------------------------------
--------------------------------------------------------------------------------
--------------------------------------------------------------------------------
--------------------------------------------------------------------------------
--------------------------------------------------------------------------------
--------------------------------------------------------------------------------
--------------------------------------------------------------------------------
--------------------------------------------------------------------------------
--------------------------------------------------------------------------------
--------------------------------------------------------------------------------
--------------------------------------------------------------------------------
------------------------------------------------
>MK784043.1 Erwinia amylovora strain Ea 570 CRISPR2 repeat region
GTGTTCCCCGCGTATGCGGGGATAAACCGCCATTTTATGACAGTCTGGCGCAAAAACTGGAGTGTTCCCCGCGTATGCGG
GGATAAACCGGAGATGCACTGGATATACCGACTCCTCACTGAGTGTTCCCCGCGTATGCGGGGATAAACCGGCTCGGGGG
GACATGAGCTTGTACAAAACAGCGTGTTCCCCGCGTATGCGGGGATAAACCGTTTTTAGCAGCGTGACAGTTATGGAGCC
GCTCGTGTTCCCCGCGTATGCGGGGATAAACCGATTATAAGGATCACTTGCTAGGGCATTATATAGTGTTCCCCGCGTAT
GCGGGGATAAACCGACTTGACTGTTTATGCAGTGGTTGTATTTCTTGTGTTCCCCGCGTATGCGGGGATAAACCGATCGG
AACGACTTAGATTAGCGTCCTTGCACATGTGTTCCCCGCGTATGCGGGGATAAACCGTAACCGCAACCATCGCCGCGATA
AATCCACTG-GTGTTCCCCGCGTATGCGGGGATAAACCGGTTGATACGGCTGATTACAATAAAATGTCACTGTGTTCCCC
GCGTATGCGGGGATAAACCGTAAAAAATGCCGCCATCGAATCAGCAAAATCG-GTGTTCCCCGCGTATGCGGGGATAAAC
CGCTGCGGAGCGTCAAACGGGCGTTAACTCTCGAGTGTTCCCCGCGTATGCGGGGATAAACCGCCCTTCTGGTGTTTTGA
TTCTCCTAGGTGATTGTGTTCCCCGCGTATGCGGGGATAAACCTAATGGACGAGATTTCACAGAAAATATCTGTTC-GTG
TTCCCCGCGTATGCGGGGATAAACCGGCTACTACGTGTACGCACAGCCGCTGGCCAGT-GTGTTCCCCGCGTATGCGGGG
ATAAACCGCAGATGAGGCTGCAAATTCCAGGCACTTTTTAGTGTTCCCCGCGTATGCGGGGATAAACCGGATGGTCGTAC
CGATGTTTGCGAAAGATTCGCGTGTTCCCCGCGTATGCGGGGATAAACCGACGGTCAGATGGTGGCGCTGGTTGCGCTGG
CA-GTGTTCCCCGCGTATGCGGGGATAAACCGCTGTTTATGAAAAATGCCAACAAACAGGAAGC-GTGTTCCCCGCGTAT
GCGGGGATAAACCGATTTTTCAGGAACGGGCCGACACGAAAATTTATGTGTTCCCCGCGTATGCGGGGATAAACCGATAT
TTACTAGCATTTCCCCATGCTGTATCAC----GTGTTCCCCGCGTATGCGGGGATAAACCGCTGGAGCATGAGACGAAAT
CGGGGGTAGTGCT-GTGTTCCCCGCGTATGCGGGGATAAACCGCCGGTTCAGGTTTGATAGGTTCTGCCTAACTC-GTGT
TCCCCGCGTATGCGGGGATAAACCGTTCGCATACGACAATCTCCCGGCACTGATTAA-GTGTTCCCCGCGTATGCGGGGA
TAAACCGAGGGTGACGCAACGATTGTTGCAATTCCTAAC-GTGTTCCCCGCGTATGCGGGGATAAACCGCACCAGTGTGT
ACATTCCAGACTCAGAAACCACGTGTTCCCCGCGTATGCGGGGATAAACCGCCTCGAGGTGTTCTAAGCACTCCGGGGCT
TTT-GTGTTCCCCGCGTATGCGGGGATAAACCGGACGCTCAAATCAGTGGCGGCGAAACCCGACA-GTGTTCCCCGCGTA
TGCGGGGATAAACCGCCAGAGGGGATTTAGCAAACGTCATTTCTGAC-GTGTTCCCCGCGTATGCGGGGATAAACCGTCA
TCTGCGGGTCGGGTAGGCTGCTTACGGGTGTGTTCCCCGCGTATGCGGGGATAAACCGCAGCTATTCCCCGCATCGGTCA
GTACTGCGCTGTGTTCCCCGCGTATGCGGGGATAAACCGTGGCCCACAATGGTAAAACCGGCGGCTTTCCAGTGTTCCCC
GCGTATGCGGGGATAAACCGGCCAATGGATTCAGGATTGGAGCCAGAATTTAGTGTTCCCCGCGTATGCGGGGATAAACC
GAAAAAAAGCCTAAAGCTCGAAAGAATAAAAATG-TGTTCCCCACGTATGCGGGGATAAACCGATGATGGCGCTGATAGT
TTTATTAGATGTCGAGTGTTCCCCGCACATACGGGGCTAATCCA------------------------------------
--------------------------------------------------------------------------------
--------------------------------------------------------------------------------
--------------------------------------------------------------------------------
--------------------------------------------------------------------------------
--------------------------------------------------------------------------------
--------------------------------------------------------------------------------
--------------------------------------------------------------------------------
--------------------------------------------------------------------------------
--------------------------------------------------------------------------------
--------------------------------------------------------------------------------
--------------------------------------------------------------------------------
--------------------------------------------------------------------------------
--------------------------------------------------------------------------------
--------------------------------------------------------------------------------
--------------------------------------------------------------------------------
------------------------------------------------
>MK784044.1 Erwinia amylovora strain Ea 580 CRISPR2 repeat region
GTGTTCCCCGCGTATGCGGGGATAAACCGCCATTTTATGACAGTCTGGCGCAAAAACTGGAGTGTTCCCCGCGTATGCGG
GGATAAACCGGAGATGCACTGGATATACCGACTCCTCACTGAGTGTTCCCCGCGTATGCGGGGATAAACCGGCTCGGGGG
GACATGAGCTTGTACAAAACAGCGTGTTCCCCGCGTATGCGGGGATAAACCGTTTTTAGCAGCGTGACAGTTATGGAGCC
GCTCGTGTTCCCCGCGTATGCGGGGATAAACCGATTATAAGGATCACTTGCTAGGGCATTATATAGTGTTCCCCGCGTAT
GCGGGGATAAACCGACTTGACTGTTTATGCAGTGGTTGTATTTCTTGTGTTCCCCGCGTATGCGGGGATAAACCGATCGG
AACGACTTAGATTAGCGTCCTTGCACATGTGTTCCCCGCGTATGCGGGGATAAACCGTAACCGCAACCATCGCCGCGATA
AATCCACTG-GTGTTCCCCGCGTATGCGGGGATAAACCGGTTGATACGGCTGATTACAATAAAATGTCACTGTGTTCCCC
GCGTATGCGGGGATAAACCGTAAAAAATGCCGCCATCGAATCAGCAAAATCG-GTGTTCCCCGCGTATGCGGGGATAAAC
CGCTGCGGAGCGTCAAACGGGCGTTAACTCTCGAGTGTTCCCCGCGTATGCGGGGATAAACCGCCCTTCTGGTGTTTTGA
TTCTCCTAGGTGATTGTGTTCCCCGCGTATGCGGGGATAAACCTAATGGACGAGATTTCACAGAAAATATCTGTTC-GTG
TTCCCCGCGTATGCGGGGATAAACCGGCTACTACGTGTACGCACAGCCGCTGGCCAGT-GTGTTCCCCGCGTATGCGGGG
ATAAACCGCAGATGAGGCTGCAAATTCCAGGCACTTTTTAGTGTTCCCCGCGTATGCGGGGATAAACCGGATGGTCGTAC
CGATGTTTGCGAAAGATTCGCGTGTTCCCCGCGTATGCGGGGATAAACCGACGGTCAGATGGTGGCGCTGGTTGCGCTGG
CA-GTGTTCCCCGCGTATGCGGGGATAAACCGCTGTTTATGAAAAATGCCAACAAACAGGAAGC-GTGTTCCCCGCGTAT
GCGGGGATAAACCGATTTTTCAGGAACGGGCCGACACGAAAATTTATGTGTTCCCCGCGTATGCGGGGATAAACCGATAT
TTACTAGCATTTCCCCATGCTGTATCAC----GTGTTCCCCGCGTATGCGGGGATAAACCGCTGGAGCATGAGACGAAAT
CGGGGGTAGTGCT-GTGTTCCCCGCGTATGCGGGGATAAACCGCCGGTTCAGGTTTGATAGGTTCTGCCTAACTC-GTGT
TCCCCGCGTATGCGGGGATAAACCGTTCGCATACGACAATCTCCCGGCACTGATTAA-GTGTTCCCCGCGTATGCGGGGA
TAAACCGAGGGTGACGCAACGATTGTTGCAATTCCTAAC-GTGTTCCCCGCGTATGCGGGGATAAACCGCACCAGTGTGT
ACATTCCAGACTCAGAAACCACGTGTTCCCCGCGTATGCGGGGATAAACCGCCTCGAGGTGTTCTAAGCACTCCGGGGCT
TTT-GTGTTCCCCGCGTATGCGGGGATAAACCGGACGCTCAAATCAGTGGCGGCGAAACCCGACA-GTGTTCCCCGCGTA
TGCGGGGATAAACCGCCAGAGGGGATTTAGCAAACGTCATTTCTGAC-GTGTTCCCCGCGTATGCGGGGATAAACCGTCA
TCTGCGGGTCGGGTAGGCTGCTTACGGGTGTGTTCCCCGCGTATGCGGGGATAAACCGCAGCTATTCCCCGCATCGGTCA
GTACTGCGCTGTGTTCCCCGCGTATGCGGGGATAAACCGTGGCCCACAATGGTAAAACCGGCGGCTTTCCAGTGTTCCCC
GCGTATGCGGGGATAAACCGGCCAATGGATTCAGGATTGGAGCCAGAATTTAGTGTTCCCCGCGTATGCGGGGATAAACC
GAAAAAAAGCCTAAAGCTCGAAAGAATAAAAATG-TGTTCCCCACGTATGCGGGGATAAACCGATGATGGCGCTGATAGT
TTTATTAGATGTCGAGTGTTCCCCGCACATACGGGGCTAATCCA------------------------------------
--------------------------------------------------------------------------------
--------------------------------------------------------------------------------
--------------------------------------------------------------------------------
--------------------------------------------------------------------------------
--------------------------------------------------------------------------------
--------------------------------------------------------------------------------
--------------------------------------------------------------------------------
--------------------------------------------------------------------------------
--------------------------------------------------------------------------------
--------------------------------------------------------------------------------
--------------------------------------------------------------------------------
--------------------------------------------------------------------------------
--------------------------------------------------------------------------------
--------------------------------------------------------------------------------
--------------------------------------------------------------------------------
------------------------------------------------
>MK784045.1 Erwinia amylovora strain Ea 610 CRISPR2 repeat region
GTGTTCCCCGCGTATGCGGGGATAAACCGCCATTTTATGACAGTCTGGCGCAAAAACTGGAGTGTTCCCCGCGTATGCGG
GGATAAACCGGAGATGCACTGGATATACCGACTCCTCACTGAGTGTTCCCCGCGTATGCGGGGATAAACCGGCTCGGGGG
GACATGAGCTTGTACAAAACAGCGTGTTCCCCGCGTATGCGGGGATAAACCGTTTTTAGCAGCGTGACAGTTATGGAGCC
GCTCGTGTTCCCCGCGTATGCGGGGATAAACCGATTATAAGGATCACTTGCTAGGGCATTATATAGTGTTCCCCGCGTAT
GCGGGGATAAACCGACTTGACTGTTTATGCAGTGGTTGTATTTCTTGTGTTCCCCGCGTATGCGGGGATAAACCGATCGG
AACGACTTAGATTAGCGTCCTTGCACATGTGTTCCCCGCGTATGCGGGGATAAACCGTAACCGCAACCATCGCCGCGATA
AATCCACTG-GTGTTCCCCGCGTATGCGGGGATAAACCGGTTGATACGGCTGATTACAATAAAATGTCACTGTGTTCCCC
GCGTATGCGGGGATAAACCGTAAAAAATGCCGCCATCGAATCAGCAAAATCG-GTGTTCCCCGCGTATGCGGGGATAAAC
CGCTGCGGAGCGTCAAACGGGCGTTAACTCTCGAGTGTTCCCCGCGTATGCGGGGATAAACCGCCCTTCTGGTGTTTTGA
TTCTCCTAGGTGATTGTGTTCCCCGCGTATGCGGGGATAAACCTAATGGACGAGATTTCACAGAAAATATCTGTTC-GTG
TTCCCCGCGTATGCGGGGATAAACCGGCTACTACGTGTACGCACAGCCGCTGGCCAGT-GTGTTCCCCGCGTATGCGGGG
ATAAACCGCAGATGAGGCTGCAAATTCCAGGCACTTTTTAGTGTTCCCCGCGTATGCGGGGATAAACCGGATGGTCGTAC
CGATGTTTGCGAAAGATTCGCGTGTTCCCCGCGTATGCGGGGATAAACCGACGGTCAGATGGTGGCGCTGGTTGCGCTGG
CA-GTGTTCCCCGCGTATGCGGGGATAAACCGCTGTTTATGAAAAATGCCAACAAACAGGAAGC-GTGTTCCCCGCGTAT
GCGGGGATAAACCGATTTTTCAGGAACGGGCCGACACGAAAATTTATGTGTTCCCCGCGTATGCGGGGATAAACCGATAT
TTACTAGCATTTCCCCATGCTGTATCAC----GTGTTCCCCGCGTATGCGGGGATAAACCGCTGGAGCATGAGACGAAAT
CGGGGGTAGTGCT-GTGTTCCCCGCGTATGCGGGGATAAACCGCCGGTTCAGGTTTGATAGGTTCTGCCTAACTC-GTGT
TCCCCGCGTATGCGGGGATAAACCGTTCGCATACGACAATCTCCCGGCACTGATTAA-GTGTTCCCCGCGTATGCGGGGA
TAAACCGAGGGTGACGCAACGATTGTTGCAATTCCTAAC-GTGTTCCCCGCGTATGCGGGGATAAACCGCACCAGTGTGT
ACATTCCAGACTCAGAAACCACGTGTTCCCCGCGTATGCGGGGATAAACCGCCTCGAGGTGTTCTAAGCACTCCGGGGCT
TTT-GTGTTCCCCGCGTATGCGGGGATAAACCGGACGCTCAAATCAGTGGCGGCGAAACCCGACA-GTGTTCCCCGCGTA
TGCGGGGATAAACCGCCAGAGGGGATTTAGCAAACGTCATTTCTGAC-GTGTTCCCCGCGTATGCGGGGATAAACCGTCA
TCTGCGGGTCGGGTAGGCTGCTTACGGGTGTGTTCCCCGCGTATGCGGGGATAAACCGCAGCTATTCCCCGCATCGGTCA
GTACTGCGCTGTGTTCCCCGCGTATGCGGGGATAAACCGTGGCCCACAATGGTAAAACCGGCGGCTTTCCAGTGTTCCCC
GCGTATGCGGGGATAAACCGGCCAATGGATTCAGGATTGGAGCCAGAATTTAGTGTTCCCCGCGTATGCGGGGATAAACC
GAAAAAAAGCCTAAAGCTCGAAAGAATAAAAATG-TGTTCCCCACGTATGCGGGGATAAACCGATGATGGCGCTGATAGT
TTTATTAGATGTCGAGTGTTCCCCGCACATACGGGGCTAATCCA------------------------------------
--------------------------------------------------------------------------------
--------------------------------------------------------------------------------
--------------------------------------------------------------------------------
--------------------------------------------------------------------------------
--------------------------------------------------------------------------------
--------------------------------------------------------------------------------
--------------------------------------------------------------------------------
--------------------------------------------------------------------------------
--------------------------------------------------------------------------------
--------------------------------------------------------------------------------
--------------------------------------------------------------------------------
--------------------------------------------------------------------------------
--------------------------------------------------------------------------------
--------------------------------------------------------------------------------
--------------------------------------------------------------------------------
------------------------------------------------
>MK784046.1 Erwinia amylovora strain Ea 620 CRISPR2 repeat region
GTGTTCCCCGCGTATGCGGGGATAAACCGCCATTTTATGACAGTCTGGCGCAAAAACTGGAGTGTTCCCCGCGTATGCGG
GGATAAACCGGAGATGCACTGGATATACCGACTCCTCACTGAGTGTTCCCCGCGTATGCGGGGATAAACCGGCTCGGGGG
GACATGAGCTTGTACAAAACAGCGTGTTCCCCGCGTATGCGGGGATAAACCGTTTTTAGCAGCGTGACAGTTATGGAGCC
GCTCGTGTTCCCCGCGTATGCGGGGATAAACCGATTATAAGGATCACTTGCTAGGGCATTATATAGTGTTCCCCGCGTAT
GCGGGGATAAACCGACTTGACTGTTTATGCAGTGGTTGTATTTCTTGTGTTCCCCGCGTATGCGGGGATAAACCGATCGG
AACGACTTAGATTAGCGTCCTTGCACATGTGTTCCCCGCGTATGCGGGGATAAACCGTAACCGCAACCATCGCCGCGATA
AATCCACTG-GTGTTCCCCGCGTATGCGGGGATAAACCGGTTGATACGGCTGATTACAATAAAATGTCACTGTGTTCCCC
GCGTATGCGGGGATAAACCGTAAAAAATGCCGCCATCGAATCAGCAAAATCG-GTGTTCCCCGCGTATGCGGGGATAAAC
CGCTGCGGAGCGTCAAACGGGCGTTAACTCTCGAGTGTTCCCCGCGTATGCGGGGATAAACCGCCCTTCTGGTGTTTTGA
TTCTCCTAGGTGATTGTGTTCCCCGCGTATGCGGGGATAAACCTAATGGACGAGATTTCACAGAAAATATCTGTTC-GTG
TTCCCCGCGTATGCGGGGATAAACCGGCTACTACGTGTACGCACAGCCGCTGGCCAGT-GTGTTCCCCGCGTATGCGGGG
ATAAACCGCAGATGAGGCTGCAAATTCCAGGCACTTTTTAGTGTTCCCCGCGTATGCGGGGATAAACCGGATGGTCGTAC
CGATGTTTGCGAAAGATTCGCGTGTTCCCCGCGTATGCGGGGATAAACCGACGGTCAGATGGTGGCGCTGGTTGCGCTGG
CA-GTGTTCCCCGCGTATGCGGGGATAAACCGCTGTTTATGAAAAATGCCAACAAACAGGAAGC-GTGTTCCCCGCGTAT
GCGGGGATAAACCGATTTTTCAGGAACGGGCCGACACGAAAATTTATGTGTTCCCCGCGTATGCGGGGATAAACCGATAT
TTACTAGCATTTCCCCATGCTGTATCAC----GTGTTCCCCGCGTATGCGGGGATAAACCGCTGGAGCATGAGACGAAAT
CGGGGGTAGTGCT-GTGTTCCCCGCGTATGCGGGGATAAACCGCCGGTTCAGGTTTGATAGGTTCTGCCTAACTC-GTGT
TCCCCGCGTATGCGGGGATAAACCGTTCGCATACGACAATCTCCCGGCACTGATTAA-GTGTTCCCCGCGTATGCGGGGA
TAAACCGAGGGTGACGCAACGATTGTTGCAATTCCTAAC-GTGTTCCCCGCGTATGCGGGGATAAACCGCACCAGTGTGT
ACATTCCAGACTCAGAAACCACGTGTTCCCCGCGTATGCGGGGATAAACCGCCTCGAGGTGTTCTAAGCACTCCGGGGCT
TTT-GTGTTCCCCGCGTATGCGGGGATAAACCGGACGCTCAAATCAGTGGCGGCGAAACCCGACA-GTGTTCCCCGCGTA
TGCGGGGATAAACCGCCAGAGGGGATTTAGCAAACGTCATTTCTGAC-GTGTTCCCCGCGTATGCGGGGATAAACCGTCA
TCTGCGGGTCGGGTAGGCTGCTTACGGGTGTGTTCCCCGCGTATGCGGGGATAAACCGCAGCTATTCCCCGCATCGGTCA
GTACTGCGCTGTGTTCCCCGCGTATGCGGGGATAAACCGTGGCCCACAATGGTAAAACCGGCGGCTTTCCAGTGTTCCCC
GCGTATGCGGGGATAAACCGGCCAATGGATTCAGGATTGGAGCCAGAATTTAGTGTTCCCCGCGTATGCGGGGATAAACC
GAAAAAAAGCCTAAAGCTCGAAAGAATAAAAATG-TGTTCCCCACGTATGCGGGGATAAACCGATGATGGCGCTGATAGT
TTTATTAGATGTCGAGTGTTCCCCGCACATACGGGGCTAATCCA------------------------------------
--------------------------------------------------------------------------------
--------------------------------------------------------------------------------
--------------------------------------------------------------------------------
--------------------------------------------------------------------------------
--------------------------------------------------------------------------------
--------------------------------------------------------------------------------
--------------------------------------------------------------------------------
--------------------------------------------------------------------------------
--------------------------------------------------------------------------------
--------------------------------------------------------------------------------
--------------------------------------------------------------------------------
--------------------------------------------------------------------------------
--------------------------------------------------------------------------------
--------------------------------------------------------------------------------
--------------------------------------------------------------------------------
------------------------------------------------
>MK784047.1 Erwinia amylovora strain Ea 630 CRISPR2 repeat region
GTGTTCCCCGCGTATGCGGGGATAAACCGCCATTTTATGACAGTCTGGCGCAAAAACTGGAGTGTTCCCCGCGTATGCGG
GGATAAACCGGAGATGCACTGGATATACCGACTCCTCACTGAGTGTTCCCCGCGTATGCGGGGATAAACCGGCTCGGGGG
GACATGAGCTTGTACAAAACAGCGTGTTCCCCGCGTATGCGGGGATAAACCGTTTTTAGCAGCGTGACAGTTATGGAGCC
GCTCGTGTTCCCCGCGTATGCGGGGATAAACCGATTATAAGGATCACTTGCTAGGGCATTATATAGTGTTCCCCGCGTAT
GCGGGGATAAACCGACTTGACTGTTTATGCAGTGGTTGTATTTCTTGTGTTCCCCGCGTATGCGGGGATAAACCGATCGG
AACGACTTAGATTAGCGTCCTTGCACATGTGTTCCCCGCGTATGCGGGGATAAACCGTAACCGCAACCATCGCCGCGATA
AATCCACTG-GTGTTCCCCGCGTATGCGGGGATAAACCGGTTGATACGGCTGATTACAATAAAATGTCACTGTGTTCCCC
GCGTATGCGGGGATAAACCGTAAAAAATGCCGCCATCGAATCAGCAAAATCG-GTGTTCCCCGCGTATGCGGGGATAAAC
CGCTGCGGAGCGTCAAACGGGCGTTAACTCTCGAGTGTTCCCCGCGTATGCGGGGATAAACCGCCCTTCTGGTGTTTTGA
TTCTCCTAGGTGATTGTGTTCCCCGCGTATGCGGGGATAAACCTAATGGACGAGATTTCACAGAAAATATCTGTTC-GTG
TTCCCCGCGTATGCGGGGATAAACCGGCTACTACGTGTACGCACAGCCGCTGGCCAGT-GTGTTCCCCGCGTATGCGGGG
ATAAACCGCAGATGAGGCTGCAAATTCCAGGCACTTTTTAGTGTTCCCCGCGTATGCGGGGATAAACCGGATGGTCGTAC
CGATGTTTGCGAAAGATTCGCGTGTTCCCCGCGTATGCGGGGATAAACCGACGGTCAGATGGTGGCGCTGGTTGCGCTGG
CA-GTGTTCCCCGCGTATGCGGGGATAAACCGCTGTTTATGAAAAATGCCAACAAACAGGAAGC-GTGTTCCCCGCGTAT
GCGGGGATAAACCGATTTTTCAGGAACGGGCCGACACGAAAATTTATGTGTTCCCCGCGTATGCGGGGATAAACCGATAT
TTACTAGCATTTCCCCATGCTGTATCAC----GTGTTCCCCGCGTATGCGGGGATAAACCGCTGGAGCATGAGACGAAAT
CGGGGGTAGTGCT-GTGTTCCCCGCGTATGCGGGGATAAACCGCCGGTTCAGGTTTGATAGGTTCTGCCTAACTC-GTGT
TCCCCGCGTATGCGGGGATAAACCGTTCGCATACGACAATCTCCCGGCACTGATTAA-GTGTTCCCCGCGTATGCGGGGA
TAAACCGAGGGTGACGCAACGATTGTTGCAATTCCTAAC-GTGTTCCCCGCGTATGCGGGGATAAACCGCACCAGTGTGT
ACATTCCAGACTCAGAAACCACGTGTTCCCCGCGTATGCGGGGATAAACCGCCTCGAGGTGTTCTAAGCACTCCGGGGCT
TTT-GTGTTCCCCGCGTATGCGGGGATAAACCGGACGCTCAAATCAGTGGCGGCGAAACCCGACA-GTGTTCCCCGCGTA
TGCGGGGATAAACCGCCAGAGGGGATTTAGCAAACGTCATTTCTGAC-GTGTTCCCCGCGTATGCGGGGATAAACCGTCA
TCTGCGGGTCGGGTAGGCTGCTTACGGGTGTGTTCCCCGCGTATGCGGGGATAAACCGCAGCTATTCCCCGCATCGGTCA
GTACTGCGCTGTGTTCCCCGCGTATGCGGGGATAAACCGTGGCCCACAATGGTAAAACCGGCGGCTTTCCAGTGTTCCCC
GCGTATGCGGGGATAAACCGGCCAATGGATTCAGGATTGGAGCCAGAATTTAGTGTTCCCCGCGTATGCGGGGATAAACC
GAAAAAAAGCCTAAAGCTCGAAAGAATAAAAATG-TGTTCCCCACGTATGCGGGGATAAACCGATGATGGCGCTGATAGT
TTTATTAGATGTCGAGTGTTCCCCGCACATACGGGGCTAATCCA------------------------------------
--------------------------------------------------------------------------------
--------------------------------------------------------------------------------
--------------------------------------------------------------------------------
--------------------------------------------------------------------------------
--------------------------------------------------------------------------------
--------------------------------------------------------------------------------
--------------------------------------------------------------------------------
--------------------------------------------------------------------------------
--------------------------------------------------------------------------------
--------------------------------------------------------------------------------
--------------------------------------------------------------------------------
--------------------------------------------------------------------------------
--------------------------------------------------------------------------------
--------------------------------------------------------------------------------
--------------------------------------------------------------------------------
------------------------------------------------
>MK784048.1 Erwinia amylovora strain Ea 670 CRISPR2 repeat region
GTGTTCCCCGCGTATGCGGGGATAAACCGCCATTTTATGACAGTCTGGCGCAAAAACTGGAGTGTTCCCCGCGTATGCGG
GGATAAACCGGAGATGCACTGGATATACCGACTCCTCACTGAGTGTTCCCCGCGTATGCGGGGATAAACCGGCTCGGGGG
GACATGAGCTTGTACAAAACAGCGTGTTCCCCGCGTATGCGGGGATAAACCGTTTTTAGCAGCGTGACAGTTATGGAGCC
GCTCGTGTTCCCCGCGTATGCGGGGATAAACCGATTATAAGGATCACTTGCTAGGGCATTATATAGTGTTCCCCGCGTAT
GCGGGGATAAACCGACTTGACTGTTTATGCAGTGGTTGTATTTCTTGTGTTCCCCGCGTATGCGGGGATAAACCGATCGG
AACGACTTAGATTAGCGTCCTTGCACATGTGTTCCCCGCGTATGCGGGGATAAACCGTAACCGCAACCATCGCCGCGATA
AATCCACTG-GTGTTCCCCGCGTATGCGGGGATAAACCGGTTGATACGGCTGATTACAATAAAATGTCACTGTGTTCCCC
GCGTATGCGGGGATAAACCGTAAAAAATGCCGCCATCGAATCAGCAAAATCG-GTGTTCCCCGCGTATGCGGGGATAAAC
CGCTGCGGAGCGTCAAACGGGCGTTAACTCTCGAGTGTTCCCCGCGTATGCGGGGATAAACCGCCCTTCTGGTGTTTTGA
TTCTCCTAGGTGATTGTGTTCCCCGCGTATGCGGGGATAAACCTAATGGACGAGATTTCACAGAAAATATCTGTTC-GTG
TTCCCCGCGTATGCGGGGATAAACCGGCTACTACGTGTACGCACAGCCGCTGGCCAGT-GTGTTCCCCGCGTATGCGGGG
ATAAACCGCAGATGAGGCTGCAAATTCCAGGCACTTTTTAGTGTTCCCCGCGTATGCGGGGATAAACCGGATGGTCGTAC
CGATGTTTGCGAAAGATTCGCGTGTTCCCCGCGTATGCGGGGATAAACCGACGGTCAGATGGTGGCGCTGGTTGCGCTGG
CA-GTGTTCCCCGCGTATGCGGGGATAAACCGCTGTTTATGAAAAATGCCAACAAACAGGAAGC-GTGTTCCCCGCGTAT
GCGGGGATAAACCGATTTTTCAGGAACGGGCCGACACGAAAATTTATGTGTTCCCCGCGTATGCGGGGATAAACCGATAT
TTACTAGCATTTCCCCATGCTGTATCAC----GTGTTCCCCGCGTATGCGGGGATAAACCGCTGGAGCATGAGACGAAAT
CGGGGGTAGTGCT-GTGTTCCCCGCGTATGCGGGGATAAACCGCCGGTTCAGGTTTGATAGGTTCTGCCTAACTC-GTGT
TCCCCGCGTATGCGGGGATAAACCGTTCGCATACGACAATCTCCCGGCACTGATTAA-GTGTTCCCCGCGTATGCGGGGA
TAAACCGAGGGTGACGCAACGATTGTTGCAATTCCTAAC-GTGTTCCCCGCGTATGCGGGGATAAACCGCACCAGTGTGT
ACATTCCAGACTCAGAAACCACGTGTTCCCCGCGTATGCGGGGATAAACCGCCTCGAGGTGTTCTAAGCACTCCGGGGCT
TTT-GTGTTCCCCGCGTATGCGGGGATAAACCGGACGCTCAAATCAGTGGCGGCGAAACCCGACA-GTGTTCCCCGCGTA
TGCGGGGATAAACCGCCAGAGGGGATTTAGCAAACGTCATTTCTGAC-GTGTTCCCCGCGTATGCGGGGATAAACCGTCA
TCTGCGGGTCGGGTAGGCTGCTTACGGGTGTGTTCCCCGCGTATGCGGGGATAAACCGCAGCTATTCCCCGCATCGGTCA
GTACTGCGCTGTGTTCCCCGCGTATGCGGGGATAAACCGTGGCCCACAATGGTAAAACCGGCGGCTTTCCAGTGTTCCCC
GCGTATGCGGGGATAAACCGGCCAATGGATTCAGGATTGGAGCCAGAATTTAGTGTTCCCCGCGTATGCGGGGATAAACC
GAAAAAAAGCCTAAAGCTCGAAAGAATAAAAATG-TGTTCCCCACGTATGCGGGGATAAACCGATGATGGCGCTGATAGT
TTTATTAGATGTCGAGTGTTCCCCGCACATACGGGGCTAATCCA------------------------------------
--------------------------------------------------------------------------------
--------------------------------------------------------------------------------
--------------------------------------------------------------------------------
--------------------------------------------------------------------------------
--------------------------------------------------------------------------------
--------------------------------------------------------------------------------
--------------------------------------------------------------------------------
--------------------------------------------------------------------------------
--------------------------------------------------------------------------------
--------------------------------------------------------------------------------
--------------------------------------------------------------------------------
--------------------------------------------------------------------------------
--------------------------------------------------------------------------------
--------------------------------------------------------------------------------
--------------------------------------------------------------------------------
------------------------------------------------
>MK784049.1 Erwinia amylovora strain Ea 720 CRISPR2 repeat region
GTGTTCCCCGCGTATGCGGGGATAAACCGCCATTTTATGACAGTCTGGCGCAAAAACTGGAGTGTTCCCCGCGTATGCGG
GGATAAACCGGAGATGCACTGGATATACCGACTCCTCACTGAGTGTTCCCCGCGTATGCGGGGATAAACCGGCTCGGGGG
GACATGAGCTTGTACAAAACAGCGTGTTCCCCGCGTATGCGGGGATAAACCGTTTTTAGCAGCGTGACAGTTATGGAGCC
GCTCGTGTTCCCCGCGTATGCGGGGATAAACCGATTATAAGGATCACTTGCTAGGGCATTATATAGTGTTCCCCGCGTAT
GCGGGGATAAACCGACTTGACTGTTTATGCAGTGGTTGTATTTCTTGTGTTCCCCGCGTATGCGGGGATAAACCGATCGG
AACGACTTAGATTAGCGTCCTTGCACATGTGTTCCCCGCGTATGCGGGGATAAACCGTAACCGCAACCATCGCCGCGATA
AATCCACTG-GTGTTCCCCGCGTATGCGGGGATAAACCGGTTGATACGGCTGATTACAATAAAATGTCACTGTGTTCCCC
GCGTATGCGGGGATAAACCGTAAAAAATGCCGCCATCGAATCAGCAAAATCG-GTGTTCCCCGCGTATGCGGGGATAAAC
CGCTGCGGAGCGTCAAACGGGCGTTAACTCTCGAGTGTTCCCCGCGTATGCGGGGATAAACCGCCCTTCTGGTGTTTTGA
TTCTCCTAGGTGATTGTGTTCCCCGCGTATGCGGGGATAAACCTAATGGACGAGATTTCACAGAAAATATCTGTTC-GTG
TTCCCCGCGTATGCGGGGATAAACCGGCTACTACGTGTACGCACAGCCGCTGGCCAGT-GTGTTCCCCGCGTATGCGGGG
ATAAACCGCAGATGAGGCTGCAAATTCCAGGCACTTTTTAGTGTTCCCCGCGTATGCGGGGATAAACCGGATGGTCGTAC
CGATGTTTGCGAAAGATTCGCGTGTTCCCCGCGTATGCGGGGATAAACCGACGGTCAGATGGTGGCGCTGGTTGCGCTGG
CA-GTGTTCCCCGCGTATGCGGGGATAAACCGCTGTTTATGAAAAATGCCAACAAACAGGAAGC-GTGTTCCCCGCGTAT
GCGGGGATAAACCGATTTTTCAGGAACGGGCCGACACGAAAATTTATGTGTTCCCCGCGTATGCGGGGATAAACCGATAT
TTACTAGCATTTCCCCATGCTGTATCAC----GTGTTCCCCGCGTATGCGGGGATAAACCGCTGGAGCATGAGACGAAAT
CGGGGGTAGTGCT-GTGTTCCCCGCGTATGCGGGGATAAACCGCCGGTTCAGGTTTGATAGGTTCTGCCTAACTC-GTGT
TCCCCGCGTATGCGGGGATAAACCGTTCGCATACGACAATCTCCCGGCACTGATTAA-GTGTTCCCCGCGTATGCGGGGA
TAAACCGAGGGTGACGCAACGATTGTTGCAATTCCTAAC-GTGTTCCCCGCGTATGCGGGGATAAACCGCACCAGTGTGT
ACATTCCAGACTCAGAAACCACGTGTTCCCCGCGTATGCGGGGATAAACCGCCTCGAGGTGTTCTAAGCACTCCGGGGCT
TTT-GTGTTCCCCGCGTATGCGGGGATAAACCGGACGCTCAAATCAGTGGCGGCGAAACCCGACA-GTGTTCCCCGCGTA
TGCGGGGATAAACCGCCAGAGGGGATTTAGCAAACGTCATTTCTGAC-GTGTTCCCCGCGTATGCGGGGATAAACCGTCA
TCTGCGGGTCGGGTAGGCTGCTTACGGGTGTGTTCCCCGCGTATGCGGGGATAAACCGCAGCTATTCCCCGCATCGGTCA
GTACTGCGCTGTGTTCCCCGCGTATGCGGGGATAAACCGTGGCCCACAATGGTAAAACCGGCGGCTTTCCAGTGTTCCCC
GCGTATGCGGGGATAAACCGGCCAATGGATTCAGGATTGGAGCCAGAATTTAGTGTTCCCCGCGTATGCGGGGATAAACC
GAAAAAAAGCCTAAAGCTCGAAAGAATAAAAATG-TGTTCCCCACGTATGCGGGGATAAACCGATGATGGCGCTGATAGT
TTTATTAGATGTCGAGTGTTCCCCGCACATACGGGGCTAATCCA------------------------------------
--------------------------------------------------------------------------------
--------------------------------------------------------------------------------
--------------------------------------------------------------------------------
--------------------------------------------------------------------------------
--------------------------------------------------------------------------------
--------------------------------------------------------------------------------
--------------------------------------------------------------------------------
--------------------------------------------------------------------------------
--------------------------------------------------------------------------------
--------------------------------------------------------------------------------
--------------------------------------------------------------------------------
--------------------------------------------------------------------------------
--------------------------------------------------------------------------------
--------------------------------------------------------------------------------
--------------------------------------------------------------------------------
------------------------------------------------
>MK784050.1 Erwinia amylovora strain Ea 730 CRISPR2 repeat region
GTGTTCCCCGCGTATGCGGGGATAAACCGCCATTTTATGACAGTCTGGCGCAAAAACTGGAGTGTTCCCCGCGTATGCGG
GGATAAACCGGAGATGCACTGGATATACCGACTCCTCACTGAGTGTTCCCCGCGTATGCGGGGATAAACCGGCTCGGGGG
GACATGAGCTTGTACAAAACAGCGTGTTCCCCGCGTATGCGGGGATAAACCGTTTTTAGCAGCGTGACAGTTATGGAGCC
GCTCGTGTTCCCCGCGTATGCGGGGATAAACCGATTATAAGGATCACTTGCTAGGGCATTATATAGTGTTCCCCGCGTAT
GCGGGGATAAACCGACTTGACTGTTTATGCAGTGGTTGTATTTCTTGTGTTCCCCGCGTATGCGGGGATAAACCGATCGG
AACGACTTAGATTAGCGTCCTTGCACATGTGTTCCCCGCGTATGCGGGGATAAACCGTAACCGCAACCATCGCCGCGATA
AATCCACTG-GTGTTCCCCGCGTATGCGGGGATAAACCGGTTGATACGGCTGATTACAATAAAATGTCACTGTGTTCCCC
GCGTATGCGGGGATAAACCGTAAAAAATGCCGCCATCGAATCAGCAAAATCG-GTGTTCCCCGCGTATGCGGGGATAAAC
CGCTGCGGAGCGTCAAACGGGCGTTAACTCTCGAGTGTTCCCCGCGTATGCGGGGATAAACCGCCCTTCTGGTGTTTTGA
TTCTCCTAGGTGATTGTGTTCCCCGCGTATGCGGGGATAAACCTAATGGACGAGATTTCACAGAAAATATCTGTTC-GTG
TTCCCCGCGTATGCGGGGATAAACCGGCTACTACGTGTACGCACAGCCGCTGGCCAGT-GTGTTCCCCGCGTATGCGGGG
ATAAACCGCAGATGAGGCTGCAAATTCCAGGCACTTTTTAGTGTTCCCCGCGTATGCGGGGATAAACCGGATGGTCGTAC
CGATGTTTGCGAAAGATTCGCGTGTTCCCCGCGTATGCGGGGATAAACCGACGGTCAGATGGTGGCGCTGGTTGCGCTGG
CA-GTGTTCCCCGCGTATGCGGGGATAAACCGCTGTTTATGAAAAATGCCAACAAACAGGAAGC-GTGTTCCCCGCGTAT
GCGGGGATAAACCGATTTTTCAGGAACGGGCCGACACGAAAATTTATGTGTTCCCCGCGTATGCGGGGATAAACCGATAT
TTACTAGCATTTCCCCATGCTGTATCAC----GTGTTCCCCGCGTATGCGGGGATAAACCGCTGGAGCATGAGACGAAAT
CGGGGGTAGTGCT-GTGTTCCCCGCGTATGCGGGGATAAACCGCCGGTTCAGGTTTGATAGGTTCTGCCTAACTC-GTGT
TCCCCGCGTATGCGGGGATAAACCGTTCGCATACGACAATCTCCCGGCACTGATTAA-GTGTTCCCCGCGTATGCGGGGA
TAAACCGAGGGTGACGCAACGATTGTTGCAATTCCTAAC-GTGTTCCCCGCGTATGCGGGGATAAACCGCACCAGTGTGT
ACATTCCAGACTCAGAAACCACGTGTTCCCCGCGTATGCGGGGATAAACCGCCTCGAGGTGTTCTAAGCACTCCGGGGCT
TTT-GTGTTCCCCGCGTATGCGGGGATAAACCGGACGCTCAAATCAGTGGCGGCGAAACCCGACA-GTGTTCCCCGCGTA
TGCGGGGATAAACCGCCAGAGGGGATTTAGCAAACGTCATTTCTGAC-GTGTTCCCCGCGTATGCGGGGATAAACCGTCA
TCTGCGGGTCGGGTAGGCTGCTTACGGGTGTGTTCCCCGCGTATGCGGGGATAAACCGCAGCTATTCCCCGCATCGGTCA
GTACTGCGCTGTGTTCCCCGCGTATGCGGGGATAAACCGTGGCCCACAATGGTAAAACCGGCGGCTTTCCAGTGTTCCCC
GCGTATGCGGGGATAAACCGGCCAATGGATTCAGGATTGGAGCCAGAATTTAGTGTTCCCCGCGTATGCGGGGATAAACC
GAAAAAAAGCCTAAAGCTCGAAAGAATAAAAATG-TGTTCCCCACGTATGCGGGGATAAACCGATGATGGCGCTGATAGT
TTTATTAGATGTCGAGTGTTCCCCGCACATACGGGGCTAATCCA------------------------------------
--------------------------------------------------------------------------------
--------------------------------------------------------------------------------
--------------------------------------------------------------------------------
--------------------------------------------------------------------------------
--------------------------------------------------------------------------------
--------------------------------------------------------------------------------
--------------------------------------------------------------------------------
--------------------------------------------------------------------------------
--------------------------------------------------------------------------------
--------------------------------------------------------------------------------
--------------------------------------------------------------------------------
--------------------------------------------------------------------------------
--------------------------------------------------------------------------------
--------------------------------------------------------------------------------
--------------------------------------------------------------------------------
------------------------------------------------
>MK784051.1 Erwinia amylovora strain Ea 740 CRISPR2 repeat region
GTGTTCCCCGCGTATGCGGGGATAAACCGCCATTTTATGACAGTCTGGCGCAAAAACTGGAGTGTTCCCCGCGTATGCGG
GGATAAACCGGAGATGCACTGGATATACCGACTCCTCACTGAGTGTTCCCCGCGTATGCGGGGATAAACCGGCTCGGGGG
GACATGAGCTTGTACAAAACAGCGTGTTCCCCGCGTATGCGGGGATAAACCGTTTTTAGCAGCGTGACAGTTATGGAGCC
GCTCGTGTTCCCCGCGTATGCGGGGATAAACCGATTATAAGGATCACTTGCTAGGGCATTATATAGTGTTCCCCGCGTAT
GCGGGGATAAACCGACTTGACTGTTTATGCAGTGGTTGTATTTCTTGTGTTCCCCGCGTATGCGGGGATAAACCGATCGG
AACGACTTAGATTAGCGTCCTTGCACATGTGTTCCCCGCGTATGCGGGGATAAACCGTAACCGCAACCATCGCCGCGATA
AATCCACTG-GTGTTCCCCGCGTATGCGGGGATAAACCGGTTGATACGGCTGATTACAATAAAATGTCACTGTGTTCCCC
GCGTATGCGGGGATAAACCGTAAAAAATGCCGCCATCGAATCAGCAAAATCG-GTGTTCCCCGCGTATGCGGGGATAAAC
CGCTGCGGAGCGTCAAACGGGCGTTAACTCTCGAGTGTTCCCCGCGTATGCGGGGATAAACCGCCCTTCTGGTGTTTTGA
TTCTCCTAGGTGATTGTGTTCCCCGCGTATGCGGGGATAAACCTAATGGACGAGATTTCACAGAAAATATCTGTTC-GTG
TTCCCCGCGTATGCGGGGATAAACCGGCTACTACGTGTACGCACAGCCGCTGGCCAGT-GTGTTCCCCGCGTATGCGGGG
ATAAACCGCAGATGAGGCTGCAAATTCCAGGCACTTTTTAGTGTTCCCCGCGTATGCGGGGATAAACCGGATGGTCGTAC
CGATGTTTGCGAAAGATTCGCGTGTTCCCCGCGTATGCGGGGATAAACCGACGGTCAGATGGTGGCGCTGGTTGCGCTGG
CA-GTGTTCCCCGCGTATGCGGGGATAAACCGCTGTTTATGAAAAATGCCAACAAACAGGAAGC-GTGTTCCCCGCGTAT
GCGGGGATAAACCGATTTTTCAGGAACGGGCCGACACGAAAATTTATGTGTTCCCCGCGTATGCGGGGATAAACCGATAT
TTACTAGCATTTCCCCATGCTGTATCAC----GTGTTCCCCGCGTATGCGGGGATAAACCGCTGGAGCATGAGACGAAAT
CGGGGGTAGTGCT-GTGTTCCCCGCGTATGCGGGGATAAACCGCCGGTTCAGGTTTGATAGGTTCTGCCTAACTC-GTGT
TCCCCGCGTATGCGGGGATAAACCGTTCGCATACGACAATCTCCCGGCACTGATTAA-GTGTTCCCCGCGTATGCGGGGA
TAAACCGAGGGTGACGCAACGATTGTTGCAATTCCTAAC-GTGTTCCCCGCGTATGCGGGGATAAACCGCACCAGTGTGT
ACATTCCAGACTCAGAAACCACGTGTTCCCCGCGTATGCGGGGATAAACCGCCTCGAGGTGTTCTAAGCACTCCGGGGCT
TTT-GTGTTCCCCGCGTATGCGGGGATAAACCGGACGCTCAAATCAGTGGCGGCGAAACCCGACA-GTGTTCCCCGCGTA
TGCGGGGATAAACCGCCAGAGGGGATTTAGCAAACGTCATTTCTGAC-GTGTTCCCCGCGTATGCGGGGATAAACCGTCA
TCTGCGGGTCGGGTAGGCTGCTTACGGGTGTGTTCCCCGCGTATGCGGGGATAAACCGCAGCTATTCCCCGCATCGGTCA
GTACTGCGCTGTGTTCCCCGCGTATGCGGGGATAAACCGTGGCCCACAATGGTAAAACCGGCGGCTTTCCAGTGTTCCCC
GCGTATGCGGGGATAAACCGGCCAATGGATTCAGGATTGGAGCCAGAATTTAGTGTTCCCCGCGTATGCGGGGATAAACC
GAAAAAAAGCCTAAAGCTCGAAAGAATAAAAATG-TGTTCCCCACGTATGCGGGGATAAACCGATGATGGCGCTGATAGT
TTTATTAGATGTCGAGTGTTCCCCGCACATACGGGGCTAATCCA------------------------------------
--------------------------------------------------------------------------------
--------------------------------------------------------------------------------
--------------------------------------------------------------------------------
--------------------------------------------------------------------------------
--------------------------------------------------------------------------------
--------------------------------------------------------------------------------
--------------------------------------------------------------------------------
--------------------------------------------------------------------------------
--------------------------------------------------------------------------------
--------------------------------------------------------------------------------
--------------------------------------------------------------------------------
--------------------------------------------------------------------------------
--------------------------------------------------------------------------------
--------------------------------------------------------------------------------
--------------------------------------------------------------------------------
------------------------------------------------
>MK784052.1 Erwinia amylovora strain Ea 750 CRISPR2 repeat region
GTGTTCCCCGCGTATGCGGGGATAAACCGCCATTTTATGACAGTCTGGCGCAAAAACTGGAGTGTTCCCCGCGTATGCGG
GGATAAACCGGAGATGCACTGGATATACCGACTCCTCACTGAGTGTTCCCCGCGTATGCGGGGATAAACCGGCTCGGGGG
GACATGAGCTTGTACAAAACAGCGTGTTCCCCGCGTATGCGGGGATAAACCGTTTTTAGCAGCGTGACAGTTATGGAGCC
GCTCGTGTTCCCCGCGTATGCGGGGATAAACCGATTATAAGGATCACTTGCTAGGGCATTATATAGTGTTCCCCGCGTAT
GCGGGGATAAACCGACTTGACTGTTTATGCAGTGGTTGTATTTCTTGTGTTCCCCGCGTATGCGGGGATAAACCGATCGG
AACGACTTAGATTAGCGTCCTTGCACATGTGTTCCCCGCGTATGCGGGGATAAACCGTAACCGCAACCATCGCCGCGATA
AATCCACTG-GTGTTCCCCGCGTATGCGGGGATAAACCGGTTGATACGGCTGATTACAATAAAATGTCACTGTGTTCCCC
GCGTATGCGGGGATAAACCGTAAAAAATGCCGCCATCGAATCAGCAAAATCG-GTGTTCCCCGCGTATGCGGGGATAAAC
CGCTGCGGAGCGTCAAACGGGCGTTAACTCTCGAGTGTTCCCCGCGTATGCGGGGATAAACCGCCCTTCTGGTGTTTTGA
TTCTCCTAGGTGATTGTGTTCCCCGCGTATGCGGGGATAAACCTAATGGACGAGATTTCACAGAAAATATCTGTTC-GTG
TTCCCCGCGTATGCGGGGATAAACCGGCTACTACGTGTACGCACAGCCGCTGGCCAGT-GTGTTCCCCGCGTATGCGGGG
ATAAACCGCAGATGAGGCTGCAAATTCCAGGCACTTTTTAGTGTTCCCCGCGTATGCGGGGATAAACCGGATGGTCGTAC
CGATGTTTGCGAAAGATTCGCGTGTTCCCCGCGTATGCGGGGATAAACCGACGGTCAGATGGTGGCGCTGGTTGCGCTGG
CA-GTGTTCCCCGCGTATGCGGGGATAAACCGCTGTTTATGAAAAATGCCAACAAACAGGAAGC-GTGTTCCCCGCGTAT
GCGGGGATAAACCGATTTTTCAGGAACGGGCCGACACGAAAATTTATGTGTTCCCCGCGTATGCGGGGATAAACCGATAT
TTACTAGCATTTCCCCATGCTGTATCAC----GTGTTCCCCGCGTATGCGGGGATAAACCGCTGGAGCATGAGACGAAAT
CGGGGGTAGTGCT-GTGTTCCCCGCGTATGCGGGGATAAACCGCCGGTTCAGGTTTGATAGGTTCTGCCTAACTC-GTGT
TCCCCGCGTATGCGGGGATAAACCGTTCGCATACGACAATCTCCCGGCACTGATTAA-GTGTTCCCCGCGTATGCGGGGA
TAAACCGAGGGTGACGCAACGATTGTTGCAATTCCTAAC-GTGTTCCCCGCGTATGCGGGGATAAACCGCACCAGTGTGT
ACATTCCAGACTCAGAAACCACGTGTTCCCCGCGTATGCGGGGATAAACCGCCTCGAGGTGTTCTAAGCACTCCGGGGCT
TTT-GTGTTCCCCGCGTATGCGGGGATAAACCGGACGCTCAAATCAGTGGCGGCGAAACCCGACA-GTGTTCCCCGCGTA
TGCGGGGATAAACCGCCAGAGGGGATTTAGCAAACGTCATTTCTGAC-GTGTTCCCCGCGTATGCGGGGATAAACCGTCA
TCTGCGGGTCGGGTAGGCTGCTTACGGGTGTGTTCCCCGCGTATGCGGGGATAAACCGCAGCTATTCCCCGCATCGGTCA
GTACTGCGCTGTGTTCCCCGCGTATGCGGGGATAAACCGTGGCCCACAATGGTAAAACCGGCGGCTTTCCAGTGTTCCCC
GCGTATGCGGGGATAAACCGGCCAATGGATTCAGGATTGGAGCCAGAATTTAGTGTTCCCCGCGTATGCGGGGATAAACC
GAAAAAAAGCCTAAAGCTCGAAAGAATAAAAATG-TGTTCCCCACGTATGCGGGGATAAACCGATGATGGCGCTGATAGT
TTTATTAGATGTCGAGTGTTCCCCGCACATACGGGGCTAATCCA------------------------------------
--------------------------------------------------------------------------------
--------------------------------------------------------------------------------
--------------------------------------------------------------------------------
--------------------------------------------------------------------------------
--------------------------------------------------------------------------------
--------------------------------------------------------------------------------
--------------------------------------------------------------------------------
--------------------------------------------------------------------------------
--------------------------------------------------------------------------------
--------------------------------------------------------------------------------
--------------------------------------------------------------------------------
--------------------------------------------------------------------------------
--------------------------------------------------------------------------------
--------------------------------------------------------------------------------
--------------------------------------------------------------------------------
------------------------------------------------
>MK784053.1 Erwinia amylovora strain Ea 780 CRISPR2 repeat region
GTGTTCCCCGCGTATGCGGGGATAAACCGCCATTTTATGACAGTCTGGCGCAAAAACTGGAGTGTTCCCCGCGTATGCGG
GGATAAACCGGAGATGCACTGGATATACCGACTCCTCACTGAGTGTTCCCCGCGTATGCGGGGATAAACCGGCTCGGGGG
GACATGAGCTTGTACAAAACAGCGTGTTCCCCGCGTATGCGGGGATAAACCGTTTTTAGCAGCGTGACAGTTATGGAGCC
GCTCGTGTTCCCCGCGTATGCGGGGATAAACCGATTATAAGGATCACTTGCTAGGGCATTATATAGTGTTCCCCGCGTAT
GCGGGGATAAACCGACTTGACTGTTTATGCAGTGGTTGTATTTCTTGTGTTCCCCGCGTATGCGGGGATAAACCGATCGG
AACGACTTAGATTAGCGTCCTTGCACATGTGTTCCCCGCGTATGCGGGGATAAACCGTAACCGCAACCATCGCCGCGATA
AATCCACTG-GTGTTCCCCGCGTATGCGGGGATAAACCGGTTGATACGGCTGATTACAATAAAATGTCACTGTGTTCCCC
GCGTATGCGGGGATAAACCGTAAAAAATGCCGCCATCGAATCAGCAAAATCG-GTGTTCCCCGCGTATGCGGGGATAAAC
CGCTGCGGAGCGTCAAACGGGCGTTAACTCTCGAGTGTTCCCCGCGTATGCGGGGATAAACCGCCCTTCTGGTGTTTTGA
TTCTCCTAGGTGATTGTGTTCCCCGCGTATGCGGGGATAAACCTAATGGACGAGATTTCACAGAAAATATCTGTTC-GTG
TTCCCCGCGTATGCGGGGATAAACCGGCTACTACGTGTACGCACAGCCGCTGGCCAGT-GTGTTCCCCGCGTATGCGGGG
ATAAACCGCAGATGAGGCTGCAAATTCCAGGCACTTTTTAGTGTTCCCCGCGTATGCGGGGATAAACCGGATGGTCGTAC
CGATGTTTGCGAAAGATTCGCGTGTTCCCCGCGTATGCGGGGATAAACCGACGGTCAGATGGTGGCGCTGGTTGCGCTGG
CA-GTGTTCCCCGCGTATGCGGGGATAAACCGCTGTTTATGAAAAATGCCAACAAACAGGAAGC-GTGTTCCCCGCGTAT
GCGGGGATAAACCGATTTTTCAGGAACGGGCCGACACGAAAATTTATGTGTTCCCCGCGTATGCGGGGATAAACCGATAT
TTACTAGCATTTCCCCATGCTGTATCAC----GTGTTCCCCGCGTATGCGGGGATAAACCGCTGGAGCATGAGACGAAAT
CGGGGGTAGTGCT-GTGTTCCCCGCGTATGCGGGGATAAACCGCCGGTTCAGGTTTGATAGGTTCTGCCTAACTC-GTGT
TCCCCGCGTATGCGGGGATAAACCGTTCGCATACGACAATCTCCCGGCACTGATTAA-GTGTTCCCCGCGTATGCGGGGA
TAAACCGAGGGTGACGCAACGATTGTTGCAATTCCTAAC-GTGTTCCCCGCGTATGCGGGGATAAACCGCACCAGTGTGT
ACATTCCAGACTCAGAAACCACGTGTTCCCCGCGTATGCGGGGATAAACCGCCTCGAGGTGTTCTAAGCACTCCGGGGCT
TTT-GTGTTCCCCGCGTATGCGGGGATAAACCGGACGCTCAAATCAGTGGCGGCGAAACCCGACA-GTGTTCCCCGCGTA
TGCGGGGATAAACCGCCAGAGGGGATTTAGCAAACGTCATTTCTGAC-GTGTTCCCCGCGTATGCGGGGATAAACCGTCA
TCTGCGGGTCGGGTAGGCTGCTTACGGGTGTGTTCCCCGCGTATGCGGGGATAAACCGCAGCTATTCCCCGCATCGGTCA
GTACTGCGCTGTGTTCCCCGCGTATGCGGGGATAAACCGTGGCCCACAATGGTAAAACCGGCGGCTTTCCAGTGTTCCCC
GCGTATGCGGGGATAAACCGGCCAATGGATTCAGGATTGGAGCCAGAATTTAGTGTTCCCCGCGTATGCGGGGATAAACC
GAAAAAAAGCCTAAAGCTCGAAAGAATAAAAATG-TGTTCCCCACGTATGCGGGGATAAACCGATGATGGCGCTGATAGT
TTTATTAGATGTCGAGTGTTCCCCGCACATACGGGGCTAATCCA------------------------------------
--------------------------------------------------------------------------------
--------------------------------------------------------------------------------
--------------------------------------------------------------------------------
--------------------------------------------------------------------------------
--------------------------------------------------------------------------------
--------------------------------------------------------------------------------
--------------------------------------------------------------------------------
--------------------------------------------------------------------------------
--------------------------------------------------------------------------------
--------------------------------------------------------------------------------
--------------------------------------------------------------------------------
--------------------------------------------------------------------------------
--------------------------------------------------------------------------------
--------------------------------------------------------------------------------
--------------------------------------------------------------------------------
------------------------------------------------
>MK784054.1 Erwinia amylovora strain Ea 790 CRISPR2 repeat region
GTGTTCCCCGCGTATGCGGGGATAAACCGCCATTTTATGACAGTCTGGCGCAAAAACTGGAGTGTTCCCCGCGTATGCGG
GGATAAACCGGAGATGCACTGGATATACCGACTCCTCACTGAGTGTTCCCCGCGTATGCGGGGATAAACCGGCTCGGGGG
GACATGAGCTTGTACAAAACAGCGTGTTCCCCGCGTATGCGGGGATAAACCGTTTTTAGCAGCGTGACAGTTATGGAGCC
GCTCGTGTTCCCCGCGTATGCGGGGATAAACCGATTATAAGGATCACTTGCTAGGGCATTATATAGTGTTCCCCGCGTAT
GCGGGGATAAACCGACTTGACTGTTTATGCAGTGGTTGTATTTCTTGTGTTCCCCGCGTATGCGGGGATAAACCGATCGG
AACGACTTAGATTAGCGTCCTTGCACATGTGTTCCCCGCGTATGCGGGGATAAACCGTAACCGCAACCATCGCCGCGATA
AATCCACTG-GTGTTCCCCGCGTATGCGGGGATAAACCGGTTGATACGGCTGATTACAATAAAATGTCACTGTGTTCCCC
GCGTATGCGGGGATAAACCGTAAAAAATGCCGCCATCGAATCAGCAAAATCG-GTGTTCCCCGCGTATGCGGGGATAAAC
CGCTGCGGAGCGTCAAACGGGCGTTAACTCTCGAGTGTTCCCCGCGTATGCGGGGATAAACCGCCCTTCTGGTGTTTTGA
TTCTCCTAGGTGATTGTGTTCCCCGCGTATGCGGGGATAAACCTAATGGACGAGATTTCACAGAAAATATCTGTTC-GTG
TTCCCCGCGTATGCGGGGATAAACCGGCTACTACGTGTACGCACAGCCGCTGGCCAGT-GTGTTCCCCGCGTATGCGGGG
ATAAACCGCAGATGAGGCTGCAAATTCCAGGCACTTTTTAGTGTTCCCCGCGTATGCGGGGATAAACCGGATGGTCGTAC
CGATGTTTGCGAAAGATTCGCGTGTTCCCCGCGTATGCGGGGATAAACCGACGGTCAGATGGTGGCGCTGGTTGCGCTGG
CA-GTGTTCCCCGCGTATGCGGGGATAAACCGCTGTTTATGAAAAATGCCAACAAACAGGAAGC-GTGTTCCCCGCGTAT
GCGGGGATAAACCGATTTTTCAGGAACGGGCCGACACGAAAATTTATGTGTTCCCCGCGTATGCGGGGATAAACCGATAT
TTACTAGCATTTCCCCATGCTGTATCAC----GTGTTCCCCGCGTATGCGGGGATAAACCGCTGGAGCATGAGACGAAAT
CGGGGGTAGTGCT-GTGTTCCCCGCGTATGCGGGGATAAACCGCCGGTTCAGGTTTGATAGGTTCTGCCTAACTC-GTGT
TCCCCGCGTATGCGGGGATAAACCGTTCGCATACGACAATCTCCCGGCACTGATTAA-GTGTTCCCCGCGTATGCGGGGA
TAAACCGAGGGTGACGCAACGATTGTTGCAATTCCTAAC-GTGTTCCCCGCGTATGCGGGGATAAACCGCACCAGTGTGT
ACATTCCAGACTCAGAAACCACGTGTTCCCCGCGTATGCGGGGATAAACCGCCTCGAGGTGTTCTAAGCACTCCGGGGCT
TTT-GTGTTCCCCGCGTATGCGGGGATAAACCGGACGCTCAAATCAGTGGCGGCGAAACCCGACA-GTGTTCCCCGCGTA
TGCGGGGATAAACCGCCAGAGGGGATTTAGCAAACGTCATTTCTGAC-GTGTTCCCCGCGTATGCGGGGATAAACCGTCA
TCTGCGGGTCGGGTAGGCTGCTTACGGGTGTGTTCCCCGCGTATGCGGGGATAAACCGCAGCTATTCCCCGCATCGGTCA
GTACTGCGCTGTGTTCCCCGCGTATGCGGGGATAAACCGTGGCCCACAATGGTAAAACCGGCGGCTTTCCAGTGTTCCCC
GCGTATGCGGGGATAAACCGGCCAATGGATTCAGGATTGGAGCCAGAATTTAGTGTTCCCCGCGTATGCGGGGATAAACC
GAAAAAAAGCCTAAAGCTCGAAAGAATAAAAATG-TGTTCCCCACGTATGCGGGGATAAACCGATGATGGCGCTGATAGT
TTTATTAGATGTCGAGTGTTCCCCGCACATACGGGGCTAATCCA------------------------------------
--------------------------------------------------------------------------------
--------------------------------------------------------------------------------
--------------------------------------------------------------------------------
--------------------------------------------------------------------------------
--------------------------------------------------------------------------------
--------------------------------------------------------------------------------
--------------------------------------------------------------------------------
--------------------------------------------------------------------------------
--------------------------------------------------------------------------------
--------------------------------------------------------------------------------
--------------------------------------------------------------------------------
--------------------------------------------------------------------------------
--------------------------------------------------------------------------------
--------------------------------------------------------------------------------
--------------------------------------------------------------------------------
------------------------------------------------
>MK784055.1 Erwinia amylovora strain Ea 820 CRISPR2 repeat region
GTGTTCCCCGCGTATGCGGGGATAAACCGCCATTTTATGACAGTCTGGCGCAAAAACTGGAGTGTTCCCCGCGTATGCGG
GGATAAACCGGAGATGCACTGGATATACCGACTCCTCACTGAGTGTTCCCCGCGTATGCGGGGATAAACCGGCTCGGGGG
GACATGAGCTTGTACAAAACAGCGTGTTCCCCGCGTATGCGGGGATAAACCGTTTTTAGCAGCGTGACAGTTATGGAGCC
GCTCGTGTTCCCCGCGTATGCGGGGATAAACCGATTATAAGGATCACTTGCTAGGGCATTATATAGTGTTCCCCGCGTAT
GCGGGGATAAACCGACTTGACTGTTTATGCAGTGGTTGTATTTCTTGTGTTCCCCGCGTATGCGGGGATAAACCGATCGG
AACGACTTAGATTAGCGTCCTTGCACATGTGTTCCCCGCGTATGCGGGGATAAACCGTAACCGCAACCATCGCCGCGATA
AATCCACTG-GTGTTCCCCGCGTATGCGGGGATAAACCGGTTGATACGGCTGATTACAATAAAATGTCACTGTGTTCCCC
GCGTATGCGGGGATAAACCGTAAAAAATGCCGCCATCGAATCAGCAAAATCG-GTGTTCCCCGCGTATGCGGGGATAAAC
CGCTGCGGAGCGTCAAACGGGCGTTAACTCTCGAGTGTTCCCCGCGTATGCGGGGATAAACCGCCCTTCTGGTGTTTTGA
TTCTCCTAGGTGATTGTGTTCCCCGCGTATGCGGGGATAAACCTAATGGACGAGATTTCACAGAAAATATCTGTTC-GTG
TTCCCCGCGTATGCGGGGATAAACCGGCTACTACGTGTACGCACAGCCGCTGGCCAGT-GTGTTCCCCGCGTATGCGGGG
ATAAACCGCAGATGAGGCTGCAAATTCCAGGCACTTTTTAGTGTTCCCCGCGTATGCGGGGATAAACCGGATGGTCGTAC
CGATGTTTGCGAAAGATTCGCGTGTTCCCCGCGTATGCGGGGATAAACCGACGGTCAGATGGTGGCGCTGGTTGCGCTGG
CA-GTGTTCCCCGCGTATGCGGGGATAAACCGCTGTTTATGAAAAATGCCAACAAACAGGAAGC-GTGTTCCCCGCGTAT
GCGGGGATAAACCGATTTTTCAGGAACGGGCCGACACGAAAATTTATGTGTTCCCCGCGTATGCGGGGATAAACCGATAT
TTACTAGCATTTCCCCATGCTGTATCAC----GTGTTCCCCGCGTATGCGGGGATAAACCGCTGGAGCATGAGACGAAAT
CGGGGGTAGTGCT-GTGTTCCCCGCGTATGCGGGGATAAACCGCCGGTTCAGGTTTGATAGGTTCTGCCTAACTC-GTGT
TCCCCGCGTATGCGGGGATAAACCGTTCGCATACGACAATCTCCCGGCACTGATTAA-GTGTTCCCCGCGTATGCGGGGA
TAAACCGAGGGTGACGCAACGATTGTTGCAATTCCTAAC-GTGTTCCCCGCGTATGCGGGGATAAACCGCACCAGTGTGT
ACATTCCAGACTCAGAAACCACGTGTTCCCCGCGTATGCGGGGATAAACCGCCTCGAGGTGTTCTAAGCACTCCGGGGCT
TTT-GTGTTCCCCGCGTATGCGGGGATAAACCGGACGCTCAAATCAGTGGCGGCGAAACCCGACA-GTGTTCCCCGCGTA
TGCGGGGATAAACCGCCAGAGGGGATTTAGCAAACGTCATTTCTGAC-GTGTTCCCCGCGTATGCGGGGATAAACCGTCA
TCTGCGGGTCGGGTAGGCTGCTTACGGGTGTGTTCCCCGCGTATGCGGGGATAAACCGCAGCTATTCCCCGCATCGGTCA
GTACTGCGCTGTGTTCCCCGCGTATGCGGGGATAAACCGTGGCCCACAATGGTAAAACCGGCGGCTTTCCAGTGTTCCCC
GCGTATGCGGGGATAAACCGGCCAATGGATTCAGGATTGGAGCCAGAATTTAGTGTTCCCCGCGTATGCGGGGATAAACC
GAAAAAAAGCCTAAAGCTCGAAAGAATAAAAATG-TGTTCCCCACGTATGCGGGGATAAACCGATGATGGCGCTGATAGT
TTTATTAGATGTCGAGTGTTCCCCGCACATACGGGGCTAATCCA------------------------------------
--------------------------------------------------------------------------------
--------------------------------------------------------------------------------
--------------------------------------------------------------------------------
--------------------------------------------------------------------------------
--------------------------------------------------------------------------------
--------------------------------------------------------------------------------
--------------------------------------------------------------------------------
--------------------------------------------------------------------------------
--------------------------------------------------------------------------------
--------------------------------------------------------------------------------
--------------------------------------------------------------------------------
--------------------------------------------------------------------------------
--------------------------------------------------------------------------------
--------------------------------------------------------------------------------
--------------------------------------------------------------------------------
------------------------------------------------
>MK784056.1 Erwinia amylovora strain LMG 2024 CRISPR2 repeat region
GTGTTCCCCGCGTATGCGGGGATAAACCGCCATTTTATGACAGTCTGGCGCAAAAACTGGAGTGTTCCCCGCGTATGCGG
GGATAAACCGGAGATGCACTGGATATACCGACTCCTCACTGAGTGTTCCCCGCGTATGCGGGGATAAACCGGCTCGGGGG
GACATGAGCTTGTACAAAACAGCGTGTTCCCCGCGTATGCGGGGATAAACCGTTTTTAGCAGCGTGACAGTTATGGAGCC
GCTCGTGTTCCCCGCGTATGCGGGGATAAACCGATTATAAGGATCACTTGCTAGGGCATTATATAGTGTTCCCCGCGTAT
GCGGGGATAAACCGACTTGACTGTTTATGCAGTGGTTGTATTTCTTGTGTTCCCCGCGTATGCGGGGATAAACCGATCGG
AACGACTTAGATTAGCGTCCTTGCACATGTGTTCCCCGCGTATGCGGGGATAAACCGTAACCGCAACCATCGCCGCGATA
AATCCACTG-GTGTTCCCCGCGTATGCGGGGATAAACCGGTTGATACGGCTGATTACAATAAAATGTCACTGTGTTCCCC
GCGTATGCGGGGATAAACCGTAAAAAATGCCGCCATCGAATCAGCAAAATCG-GTGTTCCCCGCGTATGCGGGGATAAAC
CGCTGCGGAGCGTCAAACGGGCGTTAACTCTCGAGTGTTCCCCGCGTATGCGGGGATAAACCGCCCTTCTGGTGTTTTGA
TTCTCCTAGGTGATTGTGTTCCCCGCGTATGCGGGGATAAACCTAATGGACGAGATTTCACAGAAAATATCTGTTC-GTG
TTCCCCGCGTATGCGGGGATAAACCGGCTACTACGTGTACGCACAGCCGCTGGCCAGT-GTGTTCCCCGCGTATGCGGGG
ATAAACCGCAGATGAGGCTGCAAATTCCAGGCACTTTTTAGTGTTCCCCGCGTATGCGGGGATAAACCGGATGGTCGTAC
CGATGTTTGCGAAAGATTCGCGTGTTCCCCGCGTATGCGGGGATAAACCGACGGTCAGATGGTGGCGCTGGTTGCGCTGG
CA-GTGTTCCCCGCGTATGCGGGGATAAACCGCTGTTTATGAAAAATGCCAACAAACAGGAAGC-GTGTTCCCCGCGTAT
GCGGGGATAAACCGATTTTTCAGGAACGGGCCGACACGAAAATTTATGTGTTCCCCGCGTATGCGGGGATAAACCGATAT
TTACTAGCATTTCCCCATGCTGTATCAC----GTGTTCCCCGCGTATGCGGGGATAAACCGCTGGAGCATGAGACGAAAT
CGGGGGTAGTGCT-GTGTTCCCCGCGTATGCGGGGATAAACCGCCGGTTCAGGTTTGATAGGTTCTGCCTAACTC-GTGT
TCCCCGCGTATGCGGGGATAAACCGTTCGCATACGACAATCTCCCGGCACTGATTAA-GTGTTCCCCGCGTATGCGGGGA
TAAACCGAGGGTGACGCAACGATTGTTGCAATTCCTAAC-GTGTTCCCCGCGTATGCGGGGATAAACCGCACCAGTGTGT
ACATTCCAGACTCAGAAACCACGTGTTCCCCGCGTATGCGGGGATAAACCGCCTCGAGGTGTTCTAAGCACTCCGGGGCT
TTT-GTGTTCCCCGCGTATGCGGGGATAAACCGGACGCTCAAATCAGTGGCGGCGAAACCCGACA-GTGTTCCCCGCGTA
TGCGGGGATAAACCGCCAGAGGGGATTTAGCAAACGTCATTTCTGAC-GTGTTCCCCGCGTATGCGGGGATAAACCGTCA
TCTGCGGGTCGGGTAGGCTGCTTACGGGTGTGTTCCCCGCGTATGCGGGGATAAACCGCAGCTATTCCCCGCATCGGTCA
GTACTGCGCTGTGTTCCCCGCGTATGCGGGGATAAACCGTGGCCCACAATGGTAAAACCGGCGGCTTTCCAGTGTTCCCC
GCGTATGCGGGGATAAACCGGCCAATGGATTCAGGATTGGAGCCAGAATTTAGTGTTCCCCGCGTATGCGGGGATAAACC
GAAAAAAAGCCTAAAGCTCGAAAGAATAAAAATG-TGTTCCCCACGTATGCGGGGATAAACCGATGATGGCGCTGATAGT
TTTATTAGATGTCGAGTGTTCCCCGCACATACGGGGCTAATCCA------------------------------------
--------------------------------------------------------------------------------
--------------------------------------------------------------------------------
--------------------------------------------------------------------------------
--------------------------------------------------------------------------------
--------------------------------------------------------------------------------
--------------------------------------------------------------------------------
--------------------------------------------------------------------------------
--------------------------------------------------------------------------------
--------------------------------------------------------------------------------
--------------------------------------------------------------------------------
--------------------------------------------------------------------------------
--------------------------------------------------------------------------------
--------------------------------------------------------------------------------
--------------------------------------------------------------------------------
--------------------------------------------------------------------------------
------------------------------------------------
>MW221410.1 Erwinia amylovora strain 1217 CRISPR2 repeat region
GTGTTCCCCGCGTATGCGGGGATAAACCGCCATTTTATGACAGTCTGGCGCAAAAACTGGAGTGTTCCCCGCGTATGCGG
GGATAAACCGGAGATGCACTGGATATACCGACTCCTCACTGAGTGTTCCCCGCGTATGCGGGGATAAACCGGCTCGGGGG
GACATGAGCTTGTACAAAACAGCGTGTTCCCCGCGTATGCGGGGATAAACCGTTTTTAGCAGCGTGACAGTTATGGAGCC
GCTCGTGTTCCCCGCGTATGCGGGGATAAACCGATTATAAGGATCACTTGCTAGGGCATTATATAGTGTTCCCCGCGTAT
GCGGGGATAAACCGACTTGACTGTTTATGCAGTGGTTGTATTTCTTGTGTTCCCCGCGTATGCGGGGATAAACCGATCGG
AACGACTTAGATTAGCGTCCTTGCACATGTGTTCCCCGCGTATGCGGGGATAAACCGTAACCGCAACCATCGCCGCGATA
AATCCACTG-GTGTTCCCCGCGTATGCGGGGATAAACCGGTTGATACGGCTGATTACAATAAAATGTCACTGTGTTCCCC
GCGTATGCGGGGATAAACCGTAAAAAATGCCGCCATCGAATCAGCAAAATCG-GTGTTCCCCGCGTATGCGGGGATAAAC
CGCTGCGGAGCGTCAAACGGGCGTTAACTCTCGAGTGTTCCCCGCGTATGCGGGGATAAACCGCCCTTCTGGTGTTTTGA
TTCTCCTAGGTGATTGTGTTCCCCGCGTATGCGGGGATAAACCGAATGGACGAGATTTCACAGAAAATATCTGTTC-GTG
TTCCCCGCGTATGCGGGGATAAACCGGCTACTACGTGTACGCACAGCCGCTGGCCAGT-GTGTTCCCCGCGTATGCGGGG
ATAAACCGCAGATGAGGCTGCAAATTCCAGGCACTTTTTAGTGTTCCCCGCGTATGCGGGGATAAACCGGATGGTCGTAC
CGATGTTTGCGAAAGATTCGCGTGTTCCCCGCGTATGCGGGGATAAACCGACGGTCAGATGGTGGCGCTGGTTGCGCTGG
CA-GTGTTCCCCGCGTATGCGGGGATAAACCGCTGTTTATGAAAAATGCCAACAAACAGGAAGC-GTGTTCCCCGCGTAT
GCGGGGATAAACCGATTTTTCAGGAACGGGCCGACACGAAAATTTATGTGTTCCCCGCGTATGCGGGGATAAACCGATAT
TTACTAGCATTTCCCCATGCTGTATCAC----GTGTTCCCCGCGTATGCGGGGATAAACCGCTGGAGCATGAGACGAAAT
CGGGGGTAGTGCT-GTGTTCCCCGCGTATGCGGGGATAAACCGCCGGTTCAGGTTTGATAGGTTCTGCCTAACTC-GTGT
TCCCCGCGTATGCGGGGATAAACCGTTCGCATACGACAATCTCCCGGCACTGATTAA-GTGTTCCCCGCGTATGCGGGGA
TAAACCGAGGGTGACGCAACGATTGTTGCAATTCCTAAC-GTGTTCCCCGCGTATGCGGGGATAAACCGCACCAGTGTGT
ACATTCCAGACTCAGAAACCACGTGTTCCCCGCGTATGCGGGGATAAACCGCCTCGAGGTGTTCTAAGCACTCCGGGGCT
TTT-GTGTTCCCCGCGTATGCGGGGATAAACCGGACGCTCAAATCAGTGGCGGCGAAACCCGACA-GTGTTCCCCGCGTA
TGCGGGGATAAACCGCCAGAGGGGATTTAGCAAACGTCATTTCTGAC-GTGTTCCCCGCGTATGCGGGGATAAACCGTCA
TCTGCGGGTCGGGTAGGCTGCTTACGGGTGTGTTCCCCGCGTATGCGGGGATAAACCGCAGCTATTCCCCGCATCGGTCA
GTACTGCGCTGTGTTCCCCGCGTATGCGGGGATAAACCGTGGCCCACAATGGTAAAACCGGCGGCTTTCCAGTGTTCCCC
GCGTATGCGGGGATAAACCGGCCAATGGATTCAGGATTGGAGCCAGAATTTAGTGTTCCCCGCGTATGCGGGGATAAACC
GAAAAAAAGCCTAAAGCTCGAAAGAATAAAAATG-TGTTCCCCGCGTATGCGGGGATAAACCGATGATGGCGCTGATAGT
TTTATTAGATGTCGAGTGTTCCCCGCGTATGCGGGGATAAACCG------------------------------------
--------------------------------------------------------------------------------
--------------------------------------------------------------------------------
--------------------------------------------------------------------------------
--------------------------------------------------------------------------------
--------------------------------------------------------------------------------
--------------------------------------------------------------------------------
--------------------------------------------------------------------------------
--------------------------------------------------------------------------------
--------------------------------------------------------------------------------
--------------------------------------------------------------------------------
--------------------------------------------------------------------------------
--------------------------------------------------------------------------------
--------------------------------------------------------------------------------
--------------------------------------------------------------------------------
--------------------------------------------------------------------------------
------------------------------------------------
>MW221413.1 Erwinia amylovora strain 1219a CRISPR2 repeat region
GTGTTCCCCGCGTATGCGGGGATAAACCGCCATTTTATGACAGTCTGGCGCAAAAACTGGAGTGTTCCCCGCGTATGCGG
GGATAAACCGGAGATGCACTGGATATACCGACTCCTCACTGAGTGTTCCCCGCGTATGCGGGGATAAACCGGCTCGGGGG
GACATGAGCTTGTACAAAACAGCGTGTTCCCCGCGTATGCGGGGATAAACCGTTTTTAGCAGCGTGACAGTTATGGAGCC
GCTCGTGTTCCCCGCGTATGCGGGGATAAACCGATTATAAGGATCACTTGCTAGGGCATTATATAGTGTTCCCCGCGTAT
GCGGGGATAAACCGACTTGACTGTTTATGCAGTGGTTGTATTTCTTGTGTTCCCCGCGTATGCGGGGATAAACCGATCGG
AACGACTTAGATTAGCGTCCTTGCACATGTGTTCCCCGCGTATGCGGGGATAAACCGTAACCGCAACCATCGCCGCGATA
AATCCACTG-GTGTTCCCCGCGTATGCGGGGATAAACCGGTTGATACGGCTGATTACAATAAAATGTCACTGTGTTCCCC
GCGTATGCGGGGATAAACCGTAAAAAATGCCGCCATCGAATCAGCAAAATCG-GTGTTCCCCGCGTATGCGGGGATAAAC
CGCTGCGGAGCGTCAAACGGGCGTTAACTCTCGAGTGTTCCCCGCGTATGCGGGGATAAACCGCCCTTCTGGTGTTTTGA
TTCTCCTAGGTGATTGTGTTCCCCGCGTATGCGGGGATAAACCGAATGGACGAGATTTCACAGAAAATATCTGTTC-GTG
TTCCCCGCGTATGCGGGGATAAACCGGCTACTACGTGTACGCACAGCCGCTGGCCAGT-GTGTTCCCCGCGTATGCGGGG
ATAAACCGCAGATGAGGCTGCAAATTCCAGGCACTTTTTAGTGTTCCCCGCGTATGCGGGGATAAACCGGATGGTCGTAC
CGATGTTTGCGAAAGATTCGCGTGTTCCCCGCGTATGCGGGGATAAACCGACGGTCAGATGGTGGCGCTGGTTGCGCTGG
CA-GTGTTCCCCGCGTATGCGGGGATAAACCGCTGTTTATGAAAAATGCCAACAAACAGGAAGC-GTGTTCCCCGCGTAT
GCGGGGATAAACCGATTTTTCAGGAACGGGCCGACACGAAAATTTATGTGTTCCCCGCGTATGCGGGGATAAACCGATAT
TTACTAGCATTTCCCCATGCTGTATCAC----GTGTTCCCCGCGTATGCGGGGATAAACCGCTGGAGCATGAGACGAAAT
CGGGGGTAGTGCT-GTGTTCCCCGCGTATGCGGGGATAAACCGCCGGTTCAGGTTTGATAGGTTCTGCCTAACTC-GTGT
TCCCCGCGTATGCGGGGATAAACCGTTCGCATACGACAATCTCCCGGCACTGATTAA-GTGTTCCCCGCGTATGCGGGGA
TAAACCGAGGGTGACGCAACGATTGTTGCAATTCCTAAC-GTGTTCCCCGCGTATGCGGGGATAAACCGCACCAGTGTGT
ACATTCCAGACTCAGAAACCACGTGTTCCCCGCGTATGCGGGGATAAACCGCCTCGAGGTGTTCTAAGCACTCCGGGGCT
TTT-GTGTTCCCCGCGTATGCGGGGATAAACCGGACGCTCAAATCAGTGGCGGCGAAACCCGACA-GTGTTCCCCGCGTA
TGCGGGGATAAACCGCCAGAGGGGATTTAGCAAACGTCATTTCTGAC-GTGTTCCCCGCGTATGCGGGGATAAACCGTCA
TCTGCGGGTCGGGTAGGCTGCTTACGGGTGTGTTCCCCGCGTATGCGGGGATAAACCGCAGCTATTCCCCGCATCGGTCA
GTACTGCGCTGTGTTCCCCGCGTATGCGGGGATAAACCGTGGCCCACAATGGTAAAACCGGCGGCTTTCCAGTGTTCCCC
GCGTATGCGGGGATAAACCGGCCAATGGATTCAGGATTGGAGCCAGAATTTAGTGTTCCCCGCGTATGCGGGGATAAACC
GAAAAAAAGCCTAAAGCTCGAAAGAATAAAAATG-TGTTCCCCGCGTATGCGGGGATAAACCGATGATGGCGCTGATAGT
TTTATTAGATGTCGAGTGTTCCCCGCGTATGCGGGGATAAACCG------------------------------------
--------------------------------------------------------------------------------
--------------------------------------------------------------------------------
--------------------------------------------------------------------------------
--------------------------------------------------------------------------------
--------------------------------------------------------------------------------
--------------------------------------------------------------------------------
--------------------------------------------------------------------------------
--------------------------------------------------------------------------------
--------------------------------------------------------------------------------
--------------------------------------------------------------------------------
--------------------------------------------------------------------------------
--------------------------------------------------------------------------------
--------------------------------------------------------------------------------
--------------------------------------------------------------------------------
--------------------------------------------------------------------------------
------------------------------------------------
>PP841870.1 Erwinia amylovora strain EA55 CRISPR2 repeat region
GTGTTCCCCGCGTATGCGGGGATAAACCGCCATTTTATGACAGTCTGGCGCAAAAACTGGAGTGTTCCCCGCGTATGCGG
GGATAAACCGGAGATGCACTGGATATACCGACTCCTCACTGAGTGTTCCCCGCGTATGCGGGGATAAACCGGCTCGGGGG
GACATGAGCTTGTACAAAACAGCGTGTTCCCCGCGTATGCGGGGATAAACCGTTTTTAGCAGCGTGACAGTTATGGAGCC
GCTCGTGTTCCCCGCGTATGCGGGGATAAACCGATTATAAGGATCACTTGCTAGGGCATTATATAGTGTTCCCCGCGTAT
GCGGGGATAAACCGACTTGACTGTTTATGCAGTGGTTGTATTTCTTGTGTTCCCCGCGTATGCGGGGATAAACCGATCGG
AACGACTTAGATTAGCGTCCTTGCACATGTGTTCCCCGCGTATGCGGGGATAAACCGTAACCGCAACCATCGCCGCGATA
AATCCACTG-GTGTTCCCCGCGTATGCGGGGATAAACCGGTTGATACGGCTGATTACAATAAAATGTCACTGTGTTCCCC
GCGTATGCGGGGATAAACCGTAAAAAATGCCGCCATCGAATCAGCAAAATCG-GTGTTCCCCGCGTATGCGGGGATAAAC
CGCTGCGGAGCGTCAAACGGGCGTTAACTCTCGAGTGTTCCCCGCGTATGCGGGGATAAACCGCCCTTCTGGTGTTTTGA
TTCTCCTAGGTGATTGTGTTCCCCGCGTATGCGGGGATAAACCTAATGGACGAGATTTCACAGAAAATATCTGTTC-GTG
TTCCCCGCGTATGCGGGGATAAACCGGCTACTACGTGTACGCACAGCCGCTGGCCAGT-GTGTTCCCCGCGTATGCGGGG
ATAAACCGCAGATGAGGCTGCAAATTCCAGGCACTTTTTAGTGTTCCCCGCGTATGCGGGGATAAACCGGATGGTCGTAC
CGATGTTTGCGAAAGATTCGCGTGTTCCCCGCGTATGCGGGGATAAACCGACGGTCAGATGGTGGCGCTGGTTGCGCTGG
CA-GTGTTCCCCGCGTATGCGGGGATAAACCGCTGTTTATGAAAAATGCCAACAAACAGGAAGC-GTGTTCCCCGCGTAT
GCGGGGATAAACCGATTTTTCAGGAACGGGCCGACACGAAAATTTATGTGTTCCCCGCGTATGCGGGGATAAACCGATAT
TTACTAGCATTTCCCCATGCTGTATCAC----GTGTTCCCCGCGTATGCGGGGATAAACCGCTGGAGCATGAGACGAAAT
CGGGGGTAGTGCT-GTGTTCCCCGCGTATGCGGGGATAAACCGCCGGTTCAGGTTTGATAGGTTCTGCCTAACTC-GTGT
TCCCCGCGTATGCGGGGATAAACCGTTCGCATACGACAATCTCCCGGCACTGATTAA-GTGTTCCCCGCGTATGCGGGGA
TAAACCGAGGGTGACGCAACGATTGTTGCAATTCCTAAC-GTGTTCCCCGCGTATGCGGGGATAAACCGAGGGTGACGCA
ACGATTGTTGCAATTCCTAAC-GTGTTCCCCGCGTATGCGGGGATAAACCGCACCAGTGTGTACATTCCAGACTCAGAAA
CCA-CGTGTTCCCCGCGTATGCGGGGATAAACCGCCTCGAGGTGTTCTAAGCACTCCGGGGCTTT-TGTGTTCCCCGCGT
ATGCGGGGATAAACCGGACGCTCAAATCAGTGGCGGCGAAACCCGACAGTGTTCCCCGCGTATGCGGGGATAAACCGCCA
GAGGGGATTTAGCAAACGTCATTTCTGACGTGTTCCCCGCGTATGCGGGGATAAACCGTCATCTGCGGGTCGGGTAGGCT
GCTTACGGGTGTGTTCCCCGCGTATGCGGGGATAAACCGCAGCTATTCCCCGCATCGGTCAGTACTGCGCTGTGTTCCCC
GCGTATGCGGGGATAAACCGTGGCCCACAATGGTAAAACCGGCGGCTTTCCAGTGTTCCCCGCGTATGCGGGGATAAACC
GGCCAATGGATTCAGGATTGGAGCCAGAATTTAG-TGTTCCCCGCGTATGCGGGGATAAACCGAAAAAAAGCCTAAAGCT
CGAAAGAATAAAAATGTGTTCCCCACGTATGCGGGGATAAACCG------------------------------------
--------------------------------------------------------------------------------
--------------------------------------------------------------------------------
--------------------------------------------------------------------------------
--------------------------------------------------------------------------------
--------------------------------------------------------------------------------
--------------------------------------------------------------------------------
--------------------------------------------------------------------------------
--------------------------------------------------------------------------------
--------------------------------------------------------------------------------
--------------------------------------------------------------------------------
--------------------------------------------------------------------------------
--------------------------------------------------------------------------------
--------------------------------------------------------------------------------
--------------------------------------------------------------------------------
--------------------------------------------------------------------------------
------------------------------------------------
>JQ796542.1 Erwinia amylovora strain NZS24 CRISPR2 repeat region
GTGTTCCCCGCGTATGCGGGGATAAACCGCCATTTTATGACAGTCTGGCGCAAAAACTGGAGTGTTCCCCGCGTATGCGG
GGATAAACCGGAGATGCACTGGATATACCGACTCCTCACTGAGTGTTCCCCGCGTATGCGGGGATAAACCGGCTCGGGGG
GACATGAGCTTGTACAAAACAGCGTGTTCCCCGCGTATGCGGGGATAAACCGTTTTTAGCAGCGTGACAGTTATGGAGCC
GCTCGTGTTCCCCGCGTATGCGGGGATAAACCGATTATAAGGATCACTTGCTAGGGCATTATATAGTGTTCCCCGCGTAT
GCGGGGATAAACCGACTTGACTGTTTATGCAGTGGTTGTATTTCTTGTGTTCCCCGCGTATGCGGGGATAAACCGATCGG
AACGACTTAGATTAGCGTCCTTGCACATGTGTTCCCCGCGTATGCGGGGATAAACCGTAACCGCAACCATCGCCGCGATA
AATCCACTG-GTGTTCCCCGCGTATGCGGGGATAAACCGGTTGATACGGCTGATTACAATAAAATGTCACTGTGTTCCCC
GCGTATGCGGGGATAAACCGTAAAAAATGCCGCCATCGAATCAGCAAAATCG-GTGTTCCCCGCGTATGCGGGGATAAAC
CGCTGCGGAGCGTCAAACGGGCGTTAACTCTCGAGTGTTCCCCGCGTATGCGGGGATAAACCGCCCTTCTGGTGTTTTGA
TTCTCCTAGGTGATTGTGTTCCCCGCGTATGCGGGGATAAACCTAATGGACGAGATTTCACAGAAAATATCTGTTC-GTG
TTCCCCGCGTATGCGGGGATAAACCGGCTACTACGTGTACGCACAGCCGCTGGCCAGT-GTGTTCCCCGCGTATGCGGGG
ATAAACCGCAGATGAGGCTGCAAATTCCAGGCACTTTTTAGTGTTCCCCGCGTATGCGGGGATAAACCGGATGGTCGTAC
CGATGTTTGCGAAAGATTCGCGTGTTCCCCGCGTATGCGGGGATAAACCGACGGTCAGATGGTGGCGCTGGTTGCGCTGG
CA-GTGTTCCCCGCGTATGCGGGGATAAACCGCTGTTTATGAAAAATGCCAACAAACAGGAAGC-GTGTTCCCCGCGTAT
GCGGGGATAAACCGATTTTTCAGGAACGGGCCGACACGAAAATTTATGTGTTCCCCGCGTATGCGGGGATAAACCGATAT
TTACTAGCATTTCCCCATGCTGTATCAC----GTGTTCCCCGCGTATGCGGGGATAAACCGCTGGAGCATGAGACGAAAT
CGGGGGTAGTGCT-GTGTTCCCCGCGTATGCGGNGATAAACCGCCGGTTCAGGTTTGATAGGTTCTGCCTAACTC-GTGT
TCCCCGCGTATGCGGGGATAAACCGTTCGCATACGACAATCTCCCGGCACTGATTAA-GTGTTCCCCGCGTATGCGGGGA
TAAACCGAGGGTGACGCAACGATTGTGCAATTCCTAAC--GTGTTCCCCGCGTATGCGGGGATAAACCGCACCAGTGTGT
ACATTCCAGACTCAGAAACCACGTGTTCCCCGCGTATGCGGGGATAAACCGCCTCGAGGTGTTTTAAGCACTCCGGGGCT
TTT-GTGTTCTCCGCGTATGCGGGGATAAACCGGACGCTCAAATCAGTGGCGGCGAAACCCGACA-GTGTTCCCCGCGTA
TGCGGGGATAAACCGCCAGAGGGGATTTAGCAAACGTCATTTCTGAC-GTGTTCCCCGCGTATGCGGGGATAAACCGTCA
TCTGCGGGTCGGGTAGGCTGCTTACGGGTGTGTTCCCCGCGTATGCGGGGATAAACCGCAGCTATTCCCCGCATCGGTCA
GTACTGCGCTGTGTTCCCCGCGTATGCGGGGATAAACCGTGGCCCACAATGGTAAAACCGGCGGCTTTCCAGTGTTCCCC
GCGTATGCGGGGATAAACCGGCCAATGGATTCAGGATTGGAGCCAGAATTTAGTGTTCCCCGCGTATGCGGGGATAAACC
GAAAAAAAGCCTAAAGCTCGAAAGAATAAAAATG-TGTTCCCCACGTATGCGGGGATAAACCGATGATGGCGCTGATAGT
TTTATTAGATGTCGAGTGTTCCCCACGTATGCGGGGATAATCCA------------------------------------
--------------------------------------------------------------------------------
--------------------------------------------------------------------------------
--------------------------------------------------------------------------------
--------------------------------------------------------------------------------
--------------------------------------------------------------------------------
--------------------------------------------------------------------------------
--------------------------------------------------------------------------------
--------------------------------------------------------------------------------
--------------------------------------------------------------------------------
--------------------------------------------------------------------------------
--------------------------------------------------------------------------------
--------------------------------------------------------------------------------
--------------------------------------------------------------------------------
--------------------------------------------------------------------------------
--------------------------------------------------------------------------------
------------------------------------------------
>PP378621.1 Erwinia amylovora strain Ea3 Tabuk CRISPR2 repeat region
GTGTTCCCCGCGTATGCGGGGATAAACCGCCATTTTATGACAGTCTGGCGCAAAAACTGGAGTGTTCCCCGCGTATGCGG
GGATAAACCGGAGATGCACTGGATATACCGACTCCTCACTGAGTGTTCCCCGCGTATGCGGGGATAAACCGGCTCGGGGG
GACATGAGCTTGTACAAAACAGCGTGTTCCCCGCGTATGCGGGGATAAACCGTTTTTAGCAGCGTGACAGTTATGGAGCC
GCTCGTGTTCCCCGCGTATGCGGGGATAAACCGATTATAAGGATCACTTGCTAGGGCATTATATAGTGTTCCCCGCGTAT
GCGGGGATAAACCGACTTGACTGTTTATGCAGTGGTTGTATTTCTTGTGTTCCCCGCGTATGCGGGGATAAACCGATCGG
AACGACTTAGATTAGCGTCCTTGCACATGTGTTCCCCGCGTATGCGGGGATAAACCGTAACCGCAACCATCGCCGCGATA
AATCCACTG-GTGTTCCCCGCGTATGCGGGGATAAACCGGTTGATACGGCTGATTACAATAAAATGTCACTGTGTTCCCC
GCGTATGCGGGGATAAACCGTAAAAAATGCCGCCATCGAATCAGCAAAATCG-GTGTTCCCCGCGTATGCGGGGATAAAC
CGCTGCGGAGCGTCAAACGGGCGTTAACTCTCGAGTGTTCCCCGCGTATGCGGGGATAAACCGCCCTTCTGGTGTTTTGA
TTCTCCTAGGTGATTGTGTTCCCCGCGTATGCGGGGATAAACCTAATGGACGAGATTTCACAGAAAATATCTGTTC-GTG
TTCCCCGCGTATGCGGGGATAAACCGGCTACTACGTGTACGCACAGCCGCTGGCCAGT-GTGTTCCCCGCGTATGCGGGG
ATAAACCGCAGATGAGGCTGCAAATTCCAGGCACTTTTTAGTGTTCCCCGCGTATGCGGGGATAAACCGGATGGTCGTAC
CGATGTTTGCGAAAGATTCGCGTGTTCCCCGCGTATGCGGGGATAAACCGACGGTCAGATGGTGGCGCTGGTTGCGCTGG
CA-GTGTTCCCCGCGTATGCGGGGATAAACCGCTGTTTATGAAAAATGCCAACAAACAGGAAGC-GTGTTCCCCGCGTAT
GCGGGGATAAACCGATTTTTCAGGAACGGGCCGACACGAAAATTTATGTGTTCCCCGCGTATGCGGGGATAAACCGATAT
TTACTAGCATTTCCCCATGCTGTATCAC----GTGTTCCCCGCGTATGCGGGGATAAACCGCTGGAGCATGAGACGAAAT
CGGGGGTAGTGCT-GTGTTCCCCGCGTATGCGGGGATAAACCGCCGGTTCAGGTTTGATAGGTTCTGCCTAACTC-GTGT
TCCCCGCGTATGCGGGGATAAACCGTTCGCATACGACAATCTCCCGGCACTGATTAA-GTGTTCCCCGCGTATGCGGGGA
TAAACCGAGGGTGACGCAACGATTGTTGCAATTCCTAAC-GTGTTCCCCGCGTATGCGGGGATAAACCGCACCAGTGTGT
ACATTCCAGACTCAGAAACCACGTGTTCCCCGCGTATGCGGGGATAAACCGCCTCGAGGTGTTCTAAGCACTCCGGGGCT
TTT-GTGTTCCCCGCGTATGCGGGGATAAACCGGACGCTCAAATCAGTGGCGGCGAAACCCGACA-GTGTTCCCCGCGTA
TGCGGGGATAAACCGCCAGAGGGGATTTAGCAAACGTCATTTCTGAC-GTGTTCCCCGCGTATGCGGGGATAAACCGTCA
TCTGCGGGTCGGGTAGGCTGCTTACGGGTGTGTTCCCCGCGTATGCGGGGATAAACCGCAGCTATTCCCCGCATCGGTCA
GTACTGCGCTGTGTTCCCCGCGTATGCGGGGATAAACCGTGGCCCACAATGGTAAAACCGGCGGCTTTCCAGTGTTCCCC
GCGTATGCGGGGATAAACCGGCCAATGGATTCAGGATTGGAGCCAGAATTTAGTGTTCCCCGCGTATGCGGGGATAAACC
GAAAAAAAGCCTAAAGCTCGAAAGAATAAAAATG-TGTTCCCCACGTATGCGGGGATAAACCGATGATGGCGCTGATAGT
TTTATTAGATGTCGA-----------------------------------------------------------------
--------------------------------------------------------------------------------
--------------------------------------------------------------------------------
--------------------------------------------------------------------------------
--------------------------------------------------------------------------------
--------------------------------------------------------------------------------
--------------------------------------------------------------------------------
--------------------------------------------------------------------------------
--------------------------------------------------------------------------------
--------------------------------------------------------------------------------
--------------------------------------------------------------------------------
--------------------------------------------------------------------------------
--------------------------------------------------------------------------------
--------------------------------------------------------------------------------
--------------------------------------------------------------------------------
--------------------------------------------------------------------------------
------------------------------------------------
>JQ796497.1 Erwinia amylovora strain MK1 CRISPR2 repeat region
GTGTTCCCCGCGTATGCGGGGATAAACCGCCATTTTATGACAGTCTGGCGCAAAAACTGGAGTGTTCCCCGCGTATGCGG
GGATAAACCGGAGATGCACTGGATATACCGACTCCTCACTGAGTGTTCCCCGCGTATGCGGGGATAAACCGGCTCGGGGG
GACATGAGCTTGTACAAAACAGCGTGTTCCCCGCGTATGCGGGGATAAACCGTTTTTAGCAGCGTGACAGTTATGGAGCC
GCTCGTGTTCCCCGCGTATGCGGGGATAAACCGATTATAAGGATCACTTGCTAGGGCATTATATAGTGTTCCCCGCGTAT
GCGGGGATAAACCGACTTGACTGTTTATGCAGTGGTTGTATTTCTTGTGTTCCCCGCGTATGCGGGGATAAACCGATCGG
AACGACTTAGATTAGCGTCCTTGCACATGTGTTCCCCGCGTATGCGGGGATAAACCGTAACCGCAACCATCGCCGCGATA
AATCCACTG-GTGTTCCCCGCGTATGCGGGGATAAACCGGTTGATACGGCTGATTACAATAAAATGTCACTGTGTTCCCC
GCGTATGCGGGGATAAACCGTAAAAAATGCCGCCATCGAATCAGCAAAATCG-GTGTTCCCCGCGTATGCGGGGATAAAC
CGCTGCGGAGCGTCAAACGGGCGTTAACTCTCGAGTGTTCCCCGCGTATGCGGGGATAAACCGCCCTTCTGGTGTTTTGA
TTCTCCTAGGTGATTGTGTTCCCCGCGTATGCGGGGATAAACCTAATGGACGAGATTTCACAGAAAATATCTGTTC-GTG
TTCCCCGCGTATGCGGGGATAAACCGGCTACTACGTGTACGCACAGCCGCTGGCCAGT-GTGTTCCCCGCGTATGCGGGG
ATAAACCGCAGATGAGGCTGCAAATTCCAGGCACTTTTTAGTGTTCCCCGCGTATGCGGGGATAAACCGGATGGTCGTAC
CGATGTTTGCGAAAGATTCGCGTGTTCCCCGCGTATGCGGGGATAAACCGACGGTCAGATGGTGGCGCTGGTTGCGCTGG
CA-GTGTTCCCCGCGTATGCGGGGATAAACCGCTGTTTATGAAAAATGCCAACAAACAGGAAGC-GTGTTCCCCGCGTAT
GCGGGGATAAACCGATTTTTCAGGAACGGGCCGACACGAAAATTTATGTGTTCCCCGCGTATGCGGGGATAAACCGATAT
TTACTAGCATTTCCCCATGCTGTATCAC----GTGTTCCCCGCGTATGCGGGGATAAACCGCTGGAGCATGAGACGAAAT
CGGGGGTAGTGCT-GTGTTCCCCGCGTATGCGGGGATAAACCGCCGGTTCAGGTTTGATAGGTTCTGCCTAACTC-GTGT
TCCCCGCGTATGCGGGGATAAACCGTTCGCATACGACAATCTCCCGGCACTGATTAA-GTGTTCCCCGCGTATGCGGGGA
TAAACCGAGGGTGACGCAACGATTGTTGCAATTCCTAAC-GTGTTCCCCGCGTATGCGGGGATAAACCGCACCAGTGTGT
ACATTCCAGACTCAGAAACCACGTGTTCCCCGCGTATGCGGGGATAAACCGCCTCGAGGTGTTCTAAGCACTCCGGGGCT
TTT-GTGTTCCCCGCGTATGCGGGGATAAACCGGACGCTCAAATCAGTGGCGGCGAAACCCGACA-GTGTTCCCCGCGTA
TGCGGGGATAAACCGCCAGAGGGGATTTAGCAAACGTCATTTCTGAC-GTGTTCCCCGCGTATGCGGGGATAAACCGCAG
CTATTCCCCGCATCGGTCAGTACTGCGCTGTGTTCCCCGCGTATGCGGGGATAAACCGTGGCCCACAATGGTAAAACCGG
CGGCTTTCCAGTGTTCCCCGCGTATGCGGGGATAAACCGGCCAATGGATTCAGGATTGGAGCCAGAATTTAGTGTTCCCC
GCGTATGCGGGGATAAACCGAAAAAAAGCCTAAAGCTCGAAAGAATAAAAATGTGTTCCCCACGTATGCGGGGATAAACC
GATGATGGCGCTGATAGTTTTATTAGATGTCGAG-TGTTCCCCGCACATACGGGGCTAATCCA-----------------
--------------------------------------------------------------------------------
--------------------------------------------------------------------------------
--------------------------------------------------------------------------------
--------------------------------------------------------------------------------
--------------------------------------------------------------------------------
--------------------------------------------------------------------------------
--------------------------------------------------------------------------------
--------------------------------------------------------------------------------
--------------------------------------------------------------------------------
--------------------------------------------------------------------------------
--------------------------------------------------------------------------------
--------------------------------------------------------------------------------
--------------------------------------------------------------------------------
--------------------------------------------------------------------------------
--------------------------------------------------------------------------------
--------------------------------------------------------------------------------
------------------------------------------------
>PP841864.1 Erwinia amylovora strain EA16 CRISPR2 repeat region
GTGTTCCCCGCGTATGCGGGGATAAACCGCCATTTTATGACAGTCTGGCGCAAAAACTGGAGTGTTCCCCGCGTATGCGG
GGATAAACCGGAGATGCACTGGATATACCGACTCCTCACTGAGTGTTCCCCGCGTATGCGGGGATAAACCGGCTCGGGGG
GACATGAGCTTGTACAAAACAGCGTGTTCCCCGCGTATGCGGGGATAAACCGTTTTTAGCAGCGTGACAGTTATGGAGCC
GCTCGTGTTCCCCGCGTATGCGGGGATAAACCGATTATAAGGATCACTTGCTAGGGCATTATATAGTGTTCCCCGCGTAT
GCGGGGATAAACCGACTTGACTGTTTATGCAGTGGTTGTATTTCTTGTGTTCCCCGCGTATGCGGGGATAAACCGATCGG
AACGACTTAGATTAGCGTCCTTGCACATGTGTTCCCCGCGTATGCGGGGATAAACCGTAACCGCAACCATCGCCGCGATA
AATCCACTG-GTGTTCCCCGCGTATGCGGGGATAAACCGGTTGATACGGCTGATTACAATAAAATGTCACTGTGTTCCCC
GCGTATGCGGGGATAAACCGTAAAAAATGCCGCCATCGAATCAGCAAAATCG-GTGTTCCCCGCGTATGCGGGGATAAAC
CGCTGCGGAGCGTCAAACGGGCGTTAACTCTCGAGTGTTCCCCGCGTATGCGGGGATAAACCGCCCTTCTGGTGTTTTGA
TTCTCCTAGGTGATTGTGTTCCCCGCGTATGCGGGGATAAACCTAATGGACGAGATTTCACAGAAAATATCTGTTC-GTG
TTCCCCGCGTATGCGGGGATAAACCGGCTACTACGTGTACGCACAGCCGCTGGCCAGT-GTGTTCCCCGCGTATGCGGGG
ATAAACCGCAGATGAGGCTGCAAATTCCAGGCACTTTTTAGTGTTCCCCGCGTATGCGGGGATAAACCGGATGGTCGTAC
CGATGTTTGCGAAAGATTCGCGTGTTCCCCGCGTATGCGGGGATAAACCGACGGTCAGATGGTGGCGCTGGTTGCGCTGG
CA-GTGTTCCCCGCGTATGCGGGGATAAACCGCTGTTTATGAAAAATGCCAACAAACAGGAAGC-GTGTTCCCCGCGTAT
GCGGGGATAAACCGATTTTTCAGGAACGGGCCGACACGAAAATTTATGTGTTCCCCGCGTATGCGGGGATAAACCGATAT
TTACTAGCATTTCCCCATGCTGTATCAC----GTGTTCCCCGCGTATGCGGGGATAAACCGCTGGAGCATGAGACGAAAT
CGGGGGTAGTGCT-GTGTTCCCCGCGTATGCGGGGATAAACCGCCGGTTCAGGTTTGATAGGTTCTGCCTAACTC-GTGT
TCCCCGCGTATGCGGGGATAAACCGTTCGCATACGACAATCTCCCGGCACTGATTAA-GTGTTCCCCGCGTATGCGGGGA
TAAACCGAGGGTGACGCAACGATTGTTGCAATTCCTAAC-GTGTTCCCCGCGTATGCGGGGATAAACCGCACCAGTGTGT
ACATTCCAGACTCAGAAACCACGTGTTCCCCGCGTATGCGGGGATAAACCGCCTCGAGGTGTTCTAAGCACTCCGGGGCT
TTT-GTGTTCCCCGCGTATGCGGGGATAAACCGGACGCTCAAATCAGTGGCGGCGAAACCCGACA-GTGTTCCCCGCGTA
TGCGGGGATAAACCGCCAGAGGGGATTTAGCAAACGTCATTTCTGAC-GTGTTCCCCGCGTATGCGGGGATAAACCGTCA
TCTGCGGGTCGGGTAGGCTGCTTACGGGTGTGTTCCCCGCGTATGCGGGGATAAACCGCAGCTATTCCCCGCATCGGTCA
GTACTGCGCTGTGTTCCCCGCGTATGCGGGGATAAACCGTGGCCCACAATGGTAAAACCGGCGGCTTTCCAGTGTTCCCC
GCGTATGCGGGGATAAACCGGCCAATGGATTCAGGATTGGAGCCAGAATTTAGTGTTCCCCGCGTATGCGGGGATAAACC
GAAAAAAAGCCTAAAGCTCGAAAGAATAAAAATG-TGTTCCCCACGTATGCGGGGATAAACCG-----------------
--------------------------------------------------------------------------------
--------------------------------------------------------------------------------
--------------------------------------------------------------------------------
--------------------------------------------------------------------------------
--------------------------------------------------------------------------------
--------------------------------------------------------------------------------
--------------------------------------------------------------------------------
--------------------------------------------------------------------------------
--------------------------------------------------------------------------------
--------------------------------------------------------------------------------
--------------------------------------------------------------------------------
--------------------------------------------------------------------------------
--------------------------------------------------------------------------------
--------------------------------------------------------------------------------
--------------------------------------------------------------------------------
--------------------------------------------------------------------------------
------------------------------------------------
>PP841865.1 Erwinia amylovora strain EA22 CRISPR2 repeat region
GTGTTCCCCGCGTATGCGGGGATAAACCGCCATTTTATGACAGTCTGGCGCAAAAACTGGAGTGTTCCCCGCGTATGCGG
GGATAAACCGGAGATGCACTGGATATACCGACTCCTCACTGAGTGTTCCCCGCGTATGCGGGGATAAACCGGCTCGGGGG
GACATGAGCTTGTACAAAACAGCGTGTTCCCCGCGTATGCGGGGATAAACCGTTTTTAGCAGCGTGACAGTTATGGAGCC
GCTCGTGTTCCCCGCGTATGCGGGGATAAACCGATTATAAGGATCACTTGCTAGGGCATTATATAGTGTTCCCCGCGTAT
GCGGGGATAAACCGACTTGACTGTTTATGCAGTGGTTGTATTTCTTGTGTTCCCCGCGTATGCGGGGATAAACCGATCGG
AACGACTTAGATTAGCGTCCTTGCACATGTGTTCCCCGCGTATGCGGGGATAAACCGTAACCGCAACCATCGCCGCGATA
AATCCACTG-GTGTTCCCCGCGTATGCGGGGATAAACCGGTTGATACGGCTGATTACAATAAAATGTCACTGTGTTCCCC
GCGTATGCGGGGATAAACCGTAAAAAATGCCGCCATCGAATCAGCAAAATCG-GTGTTCCCCGCGTATGCGGGGATAAAC
CGCTGCGGAGCGTCAAACGGGCGTTAACTCTCGAGTGTTCCCCGCGTATGCGGGGATAAACCGCCCTTCTGGTGTTTTGA
TTCTCCTAGGTGATTGTGTTCCCCGCGTATGCGGGGATAAACCTAATGGACGAGATTTCACAGAAAATATCTGTTC-GTG
TTCCCCGCGTATGCGGGGATAAACCGGCTACTACGTGTACGCACAGCCGCTGGCCAGT-GTGTTCCCCGCGTATGCGGGG
ATAAACCGCAGATGAGGCTGCAAATTCCAGGCACTTTTTAGTGTTCCCCGCGTATGCGGGGATAAACCGGATGGTCGTAC
CGATGTTTGCGAAAGATTCGCGTGTTCCCCGCGTATGCGGGGATAAACCGACGGTCAGATGGTGGCGCTGGTTGCGCTGG
CA-GTGTTCCCCGCGTATGCGGGGATAAACCGCTGTTTATGAAAAATGCCAACAAACAGGAAGC-GTGTTCCCCGCGTAT
GCGGGGATAAACCGATTTTTCAGGAACGGGCCGACACGAAAATTTATGTGTTCCCCGCGTATGCGGGGATAAACCGATAT
TTACTAGCATTTCCCCATGCTGTATCAC----GTGTTCCCCGCGTATGCGGGGATAAACCGCTGGAGCATGAGACGAAAT
CGGGGGTAGTGCT-GTGTTCCCCGCGTATGCGGGGATAAACCGCCGGTTCAGGTTTGATAGGTTCTGCCTAACTC-GTGT
TCCCCGCGTATGCGGGGATAAACCGTTCGCATACGACAATCTCCCGGCACTGATTAA-GTGTTCCCCGCGTATGCGGGGA
TAAACCGAGGGTGACGCAACGATTGTTGCAATTCCTAAC-GTGTTCCCCGCGTATGCGGGGATAAACCGCACCAGTGTGT
ACATTCCAGACTCAGAAACCACGTGTTCCCCGCGTATGCGGGGATAAACCGCCTCGAGGTGTTCTAAGCACTCCGGGGCT
TTT-GTGTTCCCCGCGTATGCGGGGATAAACCGGACGCTCAAATCAGTGGCGGCGAAACCCGACA-GTGTTCCCCGCGTA
TGCGGGGATAAACCGCCAGAGGGGATTTAGCAAACGTCATTTCTGAC-GTGTTCCCCGCGTATGCGGGGATAAACCGTCA
TCTGCGGGTCGGGTAGGCTGCTTACGGGTGTGTTCCCCGCGTATGCGGGGATAAACCGCAGCTATTCCCCGCATCGGTCA
GTACTGCGCTGTGTTCCCCGCGTATGCGGGGATAAACCGTGGCCCACAATGGTAAAACCGGCGGCTTTCCAGTGTTCCCC
GCGTATGCGGGGATAAACCGGCCAATGGATTCAGGATTGGAGCCAGAATTTAGTGTTCCCCGCGTATGCGGGGATAAACC
GAAAAAAAGCCTAAAGCTCGAAAGAATAAAAATG-TGTTCCCCACGTATGCGGGGATAAACCG-----------------
--------------------------------------------------------------------------------
--------------------------------------------------------------------------------
--------------------------------------------------------------------------------
--------------------------------------------------------------------------------
--------------------------------------------------------------------------------
--------------------------------------------------------------------------------
--------------------------------------------------------------------------------
--------------------------------------------------------------------------------
--------------------------------------------------------------------------------
--------------------------------------------------------------------------------
--------------------------------------------------------------------------------
--------------------------------------------------------------------------------
--------------------------------------------------------------------------------
--------------------------------------------------------------------------------
--------------------------------------------------------------------------------
--------------------------------------------------------------------------------
------------------------------------------------
>PP841866.1 Erwinia amylovora strain EA46 CRISPR2 repeat region
GTGTTCCCCGCGTATGCGGGGATAAACCGCCATTTTATGACAGTCTGGCGCAAAAACTGGAGTGTTCCCCGCGTATGCGG
GGATAAACCGGAGATGCACTGGATATACCGACTCCTCACTGAGTGTTCCCCGCGTATGCGGGGATAAACCGGCTCGGGGG
GACATGAGCTTGTACAAAACAGCGTGTTCCCCGCGTATGCGGGGATAAACCGTTTTTAGCAGCGTGACAGTTATGGAGCC
GCTCGTGTTCCCCGCGTATGCGGGGATAAACCGATTATAAGGATCACTTGCTAGGGCATTATATAGTGTTCCCCGCGTAT
GCGGGGATAAACCGACTTGACTGTTTATGCAGTGGTTGTATTTCTTGTGTTCCCCGCGTATGCGGGGATAAACCGATCGG
AACGACTTAGATTAGCGTCCTTGCACATGTGTTCCCCGCGTATGCGGGGATAAACCGTAACCGCAACCATCGCCGCGATA
AATCCACTG-GTGTTCCCCGCGTATGCGGGGATAAACCGGTTGATACGGCTGATTACAATAAAATGTCACTGTGTTCCCC
GCGTATGCGGGGATAAACCGTAAAAAATGCCGCCATCGAATCAGCAAAATCG-GTGTTCCCCGCGTATGCGGGGATAAAC
CGCTGCGGAGCGTCAAACGGGCGTTAACTCTCGAGTGTTCCCCGCGTATGCGGGGATAAACCGCCCTTCTGGTGTTTTGA
TTCTCCTAGGTGATTGTGTTCCCCGCGTATGCGGGGATAAACCTAATGGACGAGATTTCACAGAAAATATCTGTTC-GTG
TTCCCCGCGTATGCGGGGATAAACCGGCTACTACGTGTACGCACAGCCGCTGGCCAGT-GTGTTCCCCGCGTATGCGGGG
ATAAACCGCAGATGAGGCTGCAAATTCCAGGCACTTTTTAGTGTTCCCCGCGTATGCGGGGATAAACCGGATGGTCGTAC
CGATGTTTGCGAAAGATTCGCGTGTTCCCCGCGTATGCGGGGATAAACCGACGGTCAGATGGTGGCGCTGGTTGCGCTGG
CA-GTGTTCCCCGCGTATGCGGGGATAAACCGCTGTTTATGAAAAATGCCAACAAACAGGAAGC-GTGTTCCCCGCGTAT
GCGGGGATAAACCGATTTTTCAGGAACGGGCCGACACGAAAATTTATGTGTTCCCCGCGTATGCGGGGATAAACCGATAT
TTACTAGCATTTCCCCATGCTGTATCAC----GTGTTCCCCGCGTATGCGGGGATAAACCGCTGGAGCATGAGACGAAAT
CGGGGGTAGTGCT-GTGTTCCCCGCGTATGCGGGGATAAACCGCCGGTTCAGGTTTGATAGGTTCTGCCTAACTC-GTGT
TCCCCGCGTATGCGGGGATAAACCGTTCGCATACGACAATCTCCCGGCACTGATTAA-GTGTTCCCCGCGTATGCGGGGA
TAAACCGAGGGTGACGCAACGATTGTTGCAATTCCTAAC-GTGTTCCCCGCGTATGCGGGGATAAACCGCACCAGTGTGT
ACATTCCAGACTCAGAAACCACGTGTTCCCCGCGTATGCGGGGATAAACCGCCTCGAGGTGTTCTAAGCACTCCGGGGCT
TTT-GTGTTCCCCGCGTATGCGGGGATAAACCGGACGCTCAAATCAGTGGCGGCGAAACCCGACA-GTGTTCCCCGCGTA
TGCGGGGATAAACCGCCAGAGGGGATTTAGCAAACGTCATTTCTGAC-GTGTTCCCCGCGTATGCGGGGATAAACCGTCA
TCTGCGGGTCGGGTAGGCTGCTTACGGGTGTGTTCCCCGCGTATGCGGGGATAAACCGCAGCTATTCCCCGCATCGGTCA
GTACTGCGCTGTGTTCCCCGCGTATGCGGGGATAAACCGTGGCCCACAATGGTAAAACCGGCGGCTTTCCAGTGTTCCCC
GCGTATGCGGGGATAAACCGGCCAATGGATTCAGGATTGGAGCCAGAATTTAGTGTTCCCCGCGTATGCGGGGATAAACC
GAAAAAAAGCCTAAAGCTCGAAAGAATAAAAATG-TGTTCCCCACGTATGCGGGGATAAACCG-----------------
--------------------------------------------------------------------------------
--------------------------------------------------------------------------------
--------------------------------------------------------------------------------
--------------------------------------------------------------------------------
--------------------------------------------------------------------------------
--------------------------------------------------------------------------------
--------------------------------------------------------------------------------
--------------------------------------------------------------------------------
--------------------------------------------------------------------------------
--------------------------------------------------------------------------------
--------------------------------------------------------------------------------
--------------------------------------------------------------------------------
--------------------------------------------------------------------------------
--------------------------------------------------------------------------------
--------------------------------------------------------------------------------
--------------------------------------------------------------------------------
------------------------------------------------
>PP841867.1 Erwinia amylovora strain EA52 CRISPR2 repeat region
GTGTTCCCCGCGTATGCGGGGATAAACCGCCATTTTATGACAGTCTGGCGCAAAAACTGGAGTGTTCCCCGCGTATGCGG
GGATAAACCGGAGATGCACTGGATATACCGACTCCTCACTGAGTGTTCCCCGCGTATGCGGGGATAAACCGGCTCGGGGG
GACATGAGCTTGTACAAAACAGCGTGTTCCCCGCGTATGCGGGGATAAACCGTTTTTAGCAGCGTGACAGTTATGGAGCC
GCTCGTGTTCCCCGCGTATGCGGGGATAAACCGATTATAAGGATCACTTGCTAGGGCATTATATAGTGTTCCCCGCGTAT
GCGGGGATAAACCGACTTGACTGTTTATGCAGTGGTTGTATTTCTTGTGTTCCCCGCGTATGCGGGGATAAACCGATCGG
AACGACTTAGATTAGCGTCCTTGCACATGTGTTCCCCGCGTATGCGGGGATAAACCGTAACCGCAACCATCGCCGCGATA
AATCCACTG-GTGTTCCCCGCGTATGCGGGGATAAACCGGTTGATACGGCTGATTACAATAAAATGTCACTGTGTTCCCC
GCGTATGCGGGGATAAACCGTAAAAAATGCCGCCATCGAATCAGCAAAATCG-GTGTTCCCCGCGTATGCGGGGATAAAC
CGCTGCGGAGCGTCAAACGGGCGTTAACTCTCGAGTGTTCCCCGCGTATGCGGGGATAAACCGCCCTTCTGGTGTTTTGA
TTCTCCTAGGTGATTGTGTTCCCCGCGTATGCGGGGATAAACCTAATGGACGAGATTTCACAGAAAATATCTGTTC-GTG
TTCCCCGCGTATGCGGGGATAAACCGGCTACTACGTGTACGCACAGCCGCTGGCCAGT-GTGTTCCCCGCGTATGCGGGG
ATAAACCGCAGATGAGGCTGCAAATTCCAGGCACTTTTTAGTGTTCCCCGCGTATGCGGGGATAAACCGGATGGTCGTAC
CGATGTTTGCGAAAGATTCGCGTGTTCCCCGCGTATGCGGGGATAAACCGACGGTCAGATGGTGGCGCTGGTTGCGCTGG
CA-GTGTTCCCCGCGTATGCGGGGATAAACCGCTGTTTATGAAAAATGCCAACAAACAGGAAGC-GTGTTCCCCGCGTAT
GCGGGGATAAACCGATTTTTCAGGAACGGGCCGACACGAAAATTTATGTGTTCCCCGCGTATGCGGGGATAAACCGATAT
TTACTAGCATTTCCCCATGCTGTATCAC----GTGTTCCCCGCGTATGCGGGGATAAACCGCTGGAGCATGAGACGAAAT
CGGGGGTAGTGCT-GTGTTCCCCGCGTATGCGGGGATAAACCGCCGGTTCAGGTTTGATAGGTTCTGCCTAACTC-GTGT
TCCCCGCGTATGCGGGGATAAACCGTTCGCATACGACAATCTCCCGGCACTGATTAA-GTGTTCCCCGCGTATGCGGGGA
TAAACCGAGGGTGACGCAACGATTGTTGCAATTCCTAAC-GTGTTCCCCGCGTATGCGGGGATAAACCGCACCAGTGTGT
ACATTCCAGACTCAGAAACCACGTGTTCCCCGCGTATGCGGGGATAAACCGCCTCGAGGTGTTCTAAGCACTCCGGGGCT
TTT-GTGTTCCCCGCGTATGCGGGGATAAACCGGACGCTCAAATCAGTGGCGGCGAAACCCGACA-GTGTTCCCCGCGTA
TGCGGGGATAAACCGCCAGAGGGGATTTAGCAAACGTCATTTCTGAC-GTGTTCCCCGCGTATGCGGGGATAAACCGTCA
TCTGCGGGTCGGGTAGGCTGCTTACGGGTGTGTTCCCCGCGTATGCGGGGATAAACCGCAGCTATTCCCCGCATCGGTCA
GTACTGCGCTGTGTTCCCCGCGTATGCGGGGATAAACCGTGGCCCACAATGGTAAAACCGGCGGCTTTCCAGTGTTCCCC
GCGTATGCGGGGATAAACCGGCCAATGGATTCAGGATTGGAGCCAGAATTTAGTGTTCCCCGCGTATGCGGGGATAAACC
GAAAAAAAGCCTAAAGCTCGAAAGAATAAAAATG-TGTTCCCCACGTATGCGGGGATAAACCG-----------------
--------------------------------------------------------------------------------
--------------------------------------------------------------------------------
--------------------------------------------------------------------------------
--------------------------------------------------------------------------------
--------------------------------------------------------------------------------
--------------------------------------------------------------------------------
--------------------------------------------------------------------------------
--------------------------------------------------------------------------------
--------------------------------------------------------------------------------
--------------------------------------------------------------------------------
--------------------------------------------------------------------------------
--------------------------------------------------------------------------------
--------------------------------------------------------------------------------
--------------------------------------------------------------------------------
--------------------------------------------------------------------------------
--------------------------------------------------------------------------------
------------------------------------------------
>PP841868.1 Erwinia amylovora strain EA53 CRISPR2 repeat region
GTGTTCCCCGCGTATGCGGGGATAAACCGCCATTTTATGACAGTCTGGCGCAAAAACTGGAGTGTTCCCCGCGTATGCGG
GGATAAACCGGAGATGCACTGGATATACCGACTCCTCACTGAGTGTTCCCCGCGTATGCGGGGATAAACCGGCTCGGGGG
GACATGAGCTTGTACAAAACAGCGTGTTCCCCGCGTATGCGGGGATAAACCGTTTTTAGCAGCGTGACAGTTATGGAGCC
GCTCGTGTTCCCCGCGTATGCGGGGATAAACCGATTATAAGGATCACTTGCTAGGGCATTATATAGTGTTCCCCGCGTAT
GCGGGGATAAACCGACTTGACTGTTTATGCAGTGGTTGTATTTCTTGTGTTCCCCGCGTATGCGGGGATAAACCGATCGG
AACGACTTAGATTAGCGTCCTTGCACATGTGTTCCCCGCGTATGCGGGGATAAACCGTAACCGCAACCATCGCCGCGATA
AATCCACTG-GTGTTCCCCGCGTATGCGGGGATAAACCGGTTGATACGGCTGATTACAATAAAATGTCACTGTGTTCCCC
GCGTATGCGGGGATAAACCGTAAAAAATGCCGCCATCGAATCAGCAAAATCG-GTGTTCCCCGCGTATGCGGGGATAAAC
CGCTGCGGAGCGTCAAACGGGCGTTAACTCTCGAGTGTTCCCCGCGTATGCGGGGATAAACCGCCCTTCTGGTGTTTTGA
TTCTCCTAGGTGATTGTGTTCCCCGCGTATGCGGGGATAAACCTAATGGACGAGATTTCACAGAAAATATCTGTTC-GTG
TTCCCCGCGTATGCGGGGATAAACCGGCTACTACGTGTACGCACAGCCGCTGGCCAGT-GTGTTCCCCGCGTATGCGGGG
ATAAACCGCAGATGAGGCTGCAAATTCCAGGCACTTTTTAGTGTTCCCCGCGTATGCGGGGATAAACCGGATGGTCGTAC
CGATGTTTGCGAAAGATTCGCGTGTTCCCCGCGTATGCGGGGATAAACCGACGGTCAGATGGTGGCGCTGGTTGCGCTGG
CA-GTGTTCCCCGCGTATGCGGGGATAAACCGCTGTTTATGAAAAATGCCAACAAACAGGAAGC-GTGTTCCCCGCGTAT
GCGGGGATAAACCGATTTTTCAGGAACGGGCCGACACGAAAATTTATGTGTTCCCCGCGTATGCGGGGATAAACCGATAT
TTACTAGCATTTCCCCATGCTGTATCAC----GTGTTCCCCGCGTATGCGGGGATAAACCGCTGGAGCATGAGACGAAAT
CGGGGGTAGTGCT-GTGTTCCCCGCGTATGCGGGGATAAACCGCCGGTTCAGGTTTGATAGGTTCTGCCTAACTC-GTGT
TCCCCGCGTATGCGGGGATAAACCGTTCGCATACGACAATCTCCCGGCACTGATTAA-GTGTTCCCCGCGTATGCGGGGA
TAAACCGAGGGTGACGCAACGATTGTTGCAATTCCTAAC-GTGTTCCCCGCGTATGCGGGGATAAACCGCACCAGTGTGT
ACATTCCAGACTCAGAAACCACGTGTTCCCCGCGTATGCGGGGATAAACCGCCTCGAGGTGTTCTAAGCACTCCGGGGCT
TTT-GTGTTCCCCGCGTATGCGGGGATAAACCGGACGCTCAAATCAGTGGCGGCGAAACCCGACA-GTGTTCCCCGCGTA
TGCGGGGATAAACCGCCAGAGGGGATTTAGCAAACGTCATTTCTGAC-GTGTTCCCCGCGTATGCGGGGATAAACCGTCA
TCTGCGGGTCGGGTAGGCTGCTTACGGGTGTGTTCCCCGCGTATGCGGGGATAAACCGCAGCTATTCCCCGCATCGGTCA
GTACTGCGCTGTGTTCCCCGCGTATGCGGGGATAAACCGTGGCCCACAATGGTAAAACCGGCGGCTTTCCAGTGTTCCCC
GCGTATGCGGGGATAAACCGGCCAATGGATTCAGGATTGGAGCCAGAATTTAGTGTTCCCCGCGTATGCGGGGATAAACC
GAAAAAAAGCCTAAAGCTCGAAAGAATAAAAATG-TGTTCCCCACGTATGCGGGGATAAACCG-----------------
--------------------------------------------------------------------------------
--------------------------------------------------------------------------------
--------------------------------------------------------------------------------
--------------------------------------------------------------------------------
--------------------------------------------------------------------------------
--------------------------------------------------------------------------------
--------------------------------------------------------------------------------
--------------------------------------------------------------------------------
--------------------------------------------------------------------------------
--------------------------------------------------------------------------------
--------------------------------------------------------------------------------
--------------------------------------------------------------------------------
--------------------------------------------------------------------------------
--------------------------------------------------------------------------------
--------------------------------------------------------------------------------
--------------------------------------------------------------------------------
------------------------------------------------
>PP841869.1 Erwinia amylovora strain EA54 CRISPR2 repeat region
GTGTTCCCCGCGTATGCGGGGATAAACCGCCATTTTATGACAGTCTGGCGCAAAAACTGGAGTGTTCCCCGCGTATGCGG
GGATAAACCGGAGATGCACTGGATATACCGACTCCTCACTGAGTGTTCCCCGCGTATGCGGGGATAAACCGGCTCGGGGG
GACATGAGCTTGTACAAAACAGCGTGTTCCCCGCGTATGCGGGGATAAACCGTTTTTAGCAGCGTGACAGTTATGGAGCC
GCTCGTGTTCCCCGCGTATGCGGGGATAAACCGATTATAAGGATCACTTGCTAGGGCATTATATAGTGTTCCCCGCGTAT
GCGGGGATAAACCGACTTGACTGTTTATGCAGTGGTTGTATTTCTTGTGTTCCCCGCGTATGCGGGGATAAACCGATCGG
AACGACTTAGATTAGCGTCCTTGCACATGTGTTCCCCGCGTATGCGGGGATAAACCGTAACCGCAACCATCGCCGCGATA
AATCCACTG-GTGTTCCCCGCGTATGCGGGGATAAACCGGTTGATACGGCTGATTACAATAAAATGTCACTGTGTTCCCC
GCGTATGCGGGGATAAACCGTAAAAAATGCCGCCATCGAATCAGCAAAATCG-GTGTTCCCCGCGTATGCGGGGATAAAC
CGCTGCGGAGCGTCAAACGGGCGTTAACTCTCGAGTGTTCCCCGCGTATGCGGGGATAAACCGCCCTTCTGGTGTTTTGA
TTCTCCTAGGTGATTGTGTTCCCCGCGTATGCGGGGATAAACCTAATGGACGAGATTTCACAGAAAATATCTGTTC-GTG
TTCCCCGCGTATGCGGGGATAAACCGGCTACTACGTGTACGCACAGCCGCTGGCCAGT-GTGTTCCCCGCGTATGCGGGG
ATAAACCGCAGATGAGGCTGCAAATTCCAGGCACTTTTTAGTGTTCCCCGCGTATGCGGGGATAAACCGGATGGTCGTAC
CGATGTTTGCGAAAGATTCGCGTGTTCCCCGCGTATGCGGGGATAAACCGACGGTCAGATGGTGGCGCTGGTTGCGCTGG
CA-GTGTTCCCCGCGTATGCGGGGATAAACCGCTGTTTATGAAAAATGCCAACAAACAGGAAGC-GTGTTCCCCGCGTAT
GCGGGGATAAACCGATTTTTCAGGAACGGGCCGACACGAAAATTTATGTGTTCCCCGCGTATGCGGGGATAAACCGATAT
TTACTAGCATTTCCCCATGCTGTATCAC----GTGTTCCCCGCGTATGCGGGGATAAACCGCTGGAGCATGAGACGAAAT
CGGGGGTAGTGCT-GTGTTCCCCGCGTATGCGGGGATAAACCGCCGGTTCAGGTTTGATAGGTTCTGCCTAACTC-GTGT
TCCCCGCGTATGCGGGGATAAACCGTTCGCATACGACAATCTCCCGGCACTGATTAA-GTGTTCCCCGCGTATGCGGGGA
TAAACCGAGGGTGACGCAACGATTGTTGCAATTCCTAAC-GTGTTCCCCGCGTATGCGGGGATAAACCGCACCAGTGTGT
ACATTCCAGACTCAGAAACCACGTGTTCCCCGCGTATGCGGGGATAAACCGCCTCGAGGTGTTCTAAGCACTCCGGGGCT
TTT-GTGTTCCCCGCGTATGCGGGGATAAACCGGACGCTCAAATCAGTGGCGGCGAAACCCGACA-GTGTTCCCCGCGTA
TGCGGGGATAAACCGCCAGAGGGGATTTAGCAAACGTCATTTCTGAC-GTGTTCCCCGCGTATGCGGGGATAAACCGTCA
TCTGCGGGTCGGGTAGGCTGCTTACGGGTGTGTTCCCCGCGTATGCGGGGATAAACCGCAGCTATTCCCCGCATCGGTCA
GTACTGCGCTGTGTTCCCCGCGTATGCGGGGATAAACCGTGGCCCACAATGGTAAAACCGGCGGCTTTCCAGTGTTCCCC
GCGTATGCGGGGATAAACCGGCCAATGGATTCAGGATTGGAGCCAGAATTTAGTGTTCCCCGCGTATGCGGGGATAAACC
GAAAAAAAGCCTAAAGCTCGAAAGAATAAAAATG-TGTTCCCCACGTATGCGGGGATAAACCG-----------------
--------------------------------------------------------------------------------
--------------------------------------------------------------------------------
--------------------------------------------------------------------------------
--------------------------------------------------------------------------------
--------------------------------------------------------------------------------
--------------------------------------------------------------------------------
--------------------------------------------------------------------------------
--------------------------------------------------------------------------------
--------------------------------------------------------------------------------
--------------------------------------------------------------------------------
--------------------------------------------------------------------------------
--------------------------------------------------------------------------------
--------------------------------------------------------------------------------
--------------------------------------------------------------------------------
--------------------------------------------------------------------------------
--------------------------------------------------------------------------------
------------------------------------------------
>PP841871.1 Erwinia amylovora strain EA57 CRISPR2 repeat region
GTGTTCCCCGCGTATGCGGGGATAAACCGCCATTTTATGACAGTCTGGCGCAAAAACTGGAGTGTTCCCCGCGTATGCGG
GGATAAACCGGAGATGCACTGGATATACCGACTCCTCACTGAGTGTTCCCCGCGTATGCGGGGATAAACCGGCTCGGGGG
GACATGAGCTTGTACAAAACAGCGTGTTCCCCGCGTATGCGGGGATAAACCGTTTTTAGCAGCGTGACAGTTATGGAGCC
GCTCGTGTTCCCCGCGTATGCGGGGATAAACCGATTATAAGGATCACTTGCTAGGGCATTATATAGTGTTCCCCGCGTAT
GCGGGGATAAACCGACTTGACTGTTTATGCAGTGGTTGTATTTCTTGTGTTCCCCGCGTATGCGGGGATAAACCGATCGG
AACGACTTAGATTAGCGTCCTTGCACATGTGTTCCCCGCGTATGCGGGGATAAACCGTAACCGCAACCATCGCCGCGATA
AATCCACTG-GTGTTCCCCGCGTATGCGGGGATAAACCGGTTGATACGGCTGATTACAATAAAATGTCACTGTGTTCCCC
GCGTATGCGGGGATAAACCGTAAAAAATGCCGCCATCGAATCAGCAAAATCG-GTGTTCCCCGCGTATGCGGGGATAAAC
CGCTGCGGAGCGTCAAACGGGCGTTAACTCTCGAGTGTTCCCCGCGTATGCGGGGATAAACCGCCCTTCTGGTGTTTTGA
TTCTCCTAGGTGATTGTGTTCCCCGCGTATGCGGGGATAAACCTAATGGACGAGATTTCACAGAAAATATCTGTTC-GTG
TTCCCCGCGTATGCGGGGATAAACCGGCTACTACGTGTACGCACAGCCGCTGGCCAGT-GTGTTCCCCGCGTATGCGGGG
ATAAACCGCAGATGAGGCTGCAAATTCCAGGCACTTTTTAGTGTTCCCCGCGTATGCGGGGATAAACCGGATGGTCGTAC
CGATGTTTGCGAAAGATTCGCGTGTTCCCCGCGTATGCGGGGATAAACCGACGGTCAGATGGTGGCGCTGGTTGCGCTGG
CA-GTGTTCCCCGCGTATGCGGGGATAAACCGCTGTTTATGAAAAATGCCAACAAACAGGAAGC-GTGTTCCCCGCGTAT
GCGGGGATAAACCGATTTTTCAGGAACGGGCCGACACGAAAATTTATGTGTTCCCCGCGTATGCGGGGATAAACCGATAT
TTACTAGCATTTCCCCATGCTGTATCAC----GTGTTCCCCGCGTATGCGGGGATAAACCGCTGGAGCATGAGACGAAAT
CGGGGGTAGTGCT-GTGTTCCCCGCGTATGCGGGGATAAACCGCCGGTTCAGGTTTGATAGGTTCTGCCTAACTC-GTGT
TCCCCGCGTATGCGGGGATAAACCGTTCGCATACGACAATCTCCCGGCACTGATTAA-GTGTTCCCCGCGTATGCGGGGA
TAAACCGAGGGTGACGCAACGATTGTTGCAATTCCTAAC-GTGTTCCCCGCGTATGCGGGGATAAACCGCACCAGTGTGT
ACATTCCAGACTCAGAAACCACGTGTTCCCCGCGTATGCGGGGATAAACCGCCTCGAGGTGTTCTAAGCACTCCGGGGCT
TTT-GTGTTCCCCGCGTATGCGGGGATAAACCGGACGCTCAAATCAGTGGCGGCGAAACCCGACA-GTGTTCCCCGCGTA
TGCGGGGATAAACCGCCAGAGGGGATTTAGCAAACGTCATTTCTGAC-GTGTTCCCCGCGTATGCGGGGATAAACCGTCA
TCTGCGGGTCGGGTAGGCTGCTTACGGGTGTGTTCCCCGCGTATGCGGGGATAAACCGCAGCTATTCCCCGCATCGGTCA
GTACTGCGCTGTGTTCCCCGCGTATGCGGGGATAAACCGTGGCCCACAATGGTAAAACCGGCGGCTTTCCAGTGTTCCCC
GCGTATGCGGGGATAAACCGGCCAATGGATTCAGGATTGGAGCCAGAATTTAGTGTTCCCCGCGTATGCGGGGATAAACC
GAAAAAAAGCCTAAAGCTCGAAAGAATAAAAATG-TGTTCCCCACGTATGCGGGGATAAACCG-----------------
--------------------------------------------------------------------------------
--------------------------------------------------------------------------------
--------------------------------------------------------------------------------
--------------------------------------------------------------------------------
--------------------------------------------------------------------------------
--------------------------------------------------------------------------------
--------------------------------------------------------------------------------
--------------------------------------------------------------------------------
--------------------------------------------------------------------------------
--------------------------------------------------------------------------------
--------------------------------------------------------------------------------
--------------------------------------------------------------------------------
--------------------------------------------------------------------------------
--------------------------------------------------------------------------------
--------------------------------------------------------------------------------
--------------------------------------------------------------------------------
------------------------------------------------
>PP841872.1 Erwinia amylovora strain EA58 CRISPR2 repeat region
GTGTTCCCCGCGTATGCGGGGATAAACCGCCATTTTATGACAGTCTGGCGCAAAAACTGGAGTGTTCCCCGCGTATGCGG
GGATAAACCGGAGATGCACTGGATATACCGACTCCTCACTGAGTGTTCCCCGCGTATGCGGGGATAAACCGGCTCGGGGG
GACATGAGCTTGTACAAAACAGCGTGTTCCCCGCGTATGCGGGGATAAACCGTTTTTAGCAGCGTGACAGTTATGGAGCC
GCTCGTGTTCCCCGCGTATGCGGGGATAAACCGATTATAAGGATCACTTGCTAGGGCATTATATAGTGTTCCCCGCGTAT
GCGGGGATAAACCGACTTGACTGTTTATGCAGTGGTTGTATTTCTTGTGTTCCCCGCGTATGCGGGGATAAACCGATCGG
AACGACTTAGATTAGCGTCCTTGCACATGTGTTCCCCGCGTATGCGGGGATAAACCGTAACCGCAACCATCGCCGCGATA
AATCCACTG-GTGTTCCCCGCGTATGCGGGGATAAACCGGTTGATACGGCTGATTACAATAAAATGTCACTGTGTTCCCC
GCGTATGCGGGGATAAACCGTAAAAAATGCCGCCATCGAATCAGCAAAATCG-GTGTTCCCCGCGTATGCGGGGATAAAC
CGCTGCGGAGCGTCAAACGGGCGTTAACTCTCGAGTGTTCCCCGCGTATGCGGGGATAAACCGCCCTTCTGGTGTTTTGA
TTCTCCTAGGTGATTGTGTTCCCCGCGTATGCGGGGATAAACCTAATGGACGAGATTTCACAGAAAATATCTGTTC-GTG
TTCCCCGCGTATGCGGGGATAAACCGGCTACTACGTGTACGCACAGCCGCTGGCCAGT-GTGTTCCCCGCGTATGCGGGG
ATAAACCGCAGATGAGGCTGCAAATTCCAGGCACTTTTTAGTGTTCCCCGCGTATGCGGGGATAAACCGGATGGTCGTAC
CGATGTTTGCGAAAGATTCGCGTGTTCCCCGCGTATGCGGGGATAAACCGACGGTCAGATGGTGGCGCTGGTTGCGCTGG
CA-GTGTTCCCCGCGTATGCGGGGATAAACCGCTGTTTATGAAAAATGCCAACAAACAGGAAGC-GTGTTCCCCGCGTAT
GCGGGGATAAACCGATTTTTCAGGAACGGGCCGACACGAAAATTTATGTGTTCCCCGCGTATGCGGGGATAAACCGATAT
TTACTAGCATTTCCCCATGCTGTATCAC----GTGTTCCCCGCGTATGCGGGGATAAACCGCTGGAGCATGAGACGAAAT
CGGGGGTAGTGCT-GTGTTCCCCGCGTATGCGGGGATAAACCGCCGGTTCAGGTTTGATAGGTTCTGCCTAACTC-GTGT
TCCCCGCGTATGCGGGGATAAACCGTTCGCATACGACAATCTCCCGGCACTGATTAA-GTGTTCCCCGCGTATGCGGGGA
TAAACCGAGGGTGACGCAACGATTGTTGCAATTCCTAAC-GTGTTCCCCGCGTATGCGGGGATAAACCGCACCAGTGTGT
ACATTCCAGACTCAGAAACCACGTGTTCCCCGCGTATGCGGGGATAAACCGCCTCGAGGTGTTCTAAGCACTCCGGGGCT
TTT-GTGTTCCCCGCGTATGCGGGGATAAACCGGACGCTCAAATCAGTGGCGGCGAAACCCGACA-GTGTTCCCCGCGTA
TGCGGGGATAAACCGCCAGAGGGGATTTAGCAAACGTCATTTCTGAC-GTGTTCCCCGCGTATGCGGGGATAAACCGTCA
TCTGCGGGTCGGGTAGGCTGCTTACGGGTGTGTTCCCCGCGTATGCGGGGATAAACCGCAGCTATTCCCCGCATCGGTCA
GTACTGCGCTGTGTTCCCCGCGTATGCGGGGATAAACCGTGGCCCACAATGGTAAAACCGGCGGCTTTCCAGTGTTCCCC
GCGTATGCGGGGATAAACCGGCCAATGGATTCAGGATTGGAGCCAGAATTTAGTGTTCCCCGCGTATGCGGGGATAAACC
GAAAAAAAGCCTAAAGCTCGAAAGAATAAAAATG-TGTTCCCCACGTATGCGGGGATAAACCG-----------------
--------------------------------------------------------------------------------
--------------------------------------------------------------------------------
--------------------------------------------------------------------------------
--------------------------------------------------------------------------------
--------------------------------------------------------------------------------
--------------------------------------------------------------------------------
--------------------------------------------------------------------------------
--------------------------------------------------------------------------------
--------------------------------------------------------------------------------
--------------------------------------------------------------------------------
--------------------------------------------------------------------------------
--------------------------------------------------------------------------------
--------------------------------------------------------------------------------
--------------------------------------------------------------------------------
--------------------------------------------------------------------------------
--------------------------------------------------------------------------------
------------------------------------------------
>PP841873.1 Erwinia amylovora strain EA59 CRISPR2 repeat region
GTGTTCCCCGCGTATGCGGGGATAAACCGCCATTTTATGACAGTCTGGCGCAAAAACTGGAGTGTTCCCCGCGTATGCGG
GGATAAACCGGAGATGCACTGGATATACCGACTCCTCACTGAGTGTTCCCCGCGTATGCGGGGATAAACCGGCTCGGGGG
GACATGAGCTTGTACAAAACAGCGTGTTCCCCGCGTATGCGGGGATAAACCGTTTTTAGCAGCGTGACAGTTATGGAGCC
GCTCGTGTTCCCCGCGTATGCGGGGATAAACCGATTATAAGGATCACTTGCTAGGGCATTATATAGTGTTCCCCGCGTAT
GCGGGGATAAACCGACTTGACTGTTTATGCAGTGGTTGTATTTCTTGTGTTCCCCGCGTATGCGGGGATAAACCGATCGG
AACGACTTAGATTAGCGTCCTTGCACATGTGTTCCCCGCGTATGCGGGGATAAACCGTAACCGCAACCATCGCCGCGATA
AATCCACTG-GTGTTCCCCGCGTATGCGGGGATAAACCGGTTGATACGGCTGATTACAATAAAATGTCACTGTGTTCCCC
GCGTATGCGGGGATAAACCGTAAAAAATGCCGCCATCGAATCAGCAAAATCG-GTGTTCCCCGCGTATGCGGGGATAAAC
CGCTGCGGAGCGTCAAACGGGCGTTAACTCTCGAGTGTTCCCCGCGTATGCGGGGATAAACCGCCCTTCTGGTGTTTTGA
TTCTCCTAGGTGATTGTGTTCCCCGCGTATGCGGGGATAAACCTAATGGACGAGATTTCACAGAAAATATCTGTTC-GTG
TTCCCCGCGTATGCGGGGATAAACCGGCTACTACGTGTACGCACAGCCGCTGGCCAGT-GTGTTCCCCGCGTATGCGGGG
ATAAACCGCAGATGAGGCTGCAAATTCCAGGCACTTTTTAGTGTTCCCCGCGTATGCGGGGATAAACCGGATGGTCGTAC
CGATGTTTGCGAAAGATTCGCGTGTTCCCCGCGTATGCGGGGATAAACCGACGGTCAGATGGTGGCGCTGGTTGCGCTGG
CA-GTGTTCCCCGCGTATGCGGGGATAAACCGCTGTTTATGAAAAATGCCAACAAACAGGAAGC-GTGTTCCCCGCGTAT
GCGGGGATAAACCGATTTTTCAGGAACGGGCCGACACGAAAATTTATGTGTTCCCCGCGTATGCGGGGATAAACCGATAT
TTACTAGCATTTCCCCATGCTGTATCAC----GTGTTCCCCGCGTATGCGGGGATAAACCGCTGGAGCATGAGACGAAAT
CGGGGGTAGTGCT-GTGTTCCCCGCGTATGCGGGGATAAACCGCCGGTTCAGGTTTGATAGGTTCTGCCTAACTC-GTGT
TCCCCGCGTATGCGGGGATAAACCGTTCGCATACGACAATCTCCCGGCACTGATTAA-GTGTTCCCCGCGTATGCGGGGA
TAAACCGAGGGTGACGCAACGATTGTTGCAATTCCTAAC-GTGTTCCCCGCGTATGCGGGGATAAACCGCACCAGTGTGT
ACATTCCAGACTCAGAAACCACGTGTTCCCCGCGTATGCGGGGATAAACCGCCTCGAGGTGTTCTAAGCACTCCGGGGCT
TTT-GTGTTCCCCGCGTATGCGGGGATAAACCGGACGCTCAAATCAGTGGCGGCGAAACCCGACA-GTGTTCCCCGCGTA
TGCGGGGATAAACCGCCAGAGGGGATTTAGCAAACGTCATTTCTGAC-GTGTTCCCCGCGTATGCGGGGATAAACCGTCA
TCTGCGGGTCGGGTAGGCTGCTTACGGGTGTGTTCCCCGCGTATGCGGGGATAAACCGCAGCTATTCCCCGCATCGGTCA
GTACTGCGCTGTGTTCCCCGCGTATGCGGGGATAAACCGTGGCCCACAATGGTAAAACCGGCGGCTTTCCAGTGTTCCCC
GCGTATGCGGGGATAAACCGGCCAATGGATTCAGGATTGGAGCCAGAATTTAGTGTTCCCCGCGTATGCGGGGATAAACC
GAAAAAAAGCCTAAAGCTCGAAAGAATAAAAATG-TGTTCCCCACGTATGCGGGGATAAACCG-----------------
--------------------------------------------------------------------------------
--------------------------------------------------------------------------------
--------------------------------------------------------------------------------
--------------------------------------------------------------------------------
--------------------------------------------------------------------------------
--------------------------------------------------------------------------------
--------------------------------------------------------------------------------
--------------------------------------------------------------------------------
--------------------------------------------------------------------------------
--------------------------------------------------------------------------------
--------------------------------------------------------------------------------
--------------------------------------------------------------------------------
--------------------------------------------------------------------------------
--------------------------------------------------------------------------------
--------------------------------------------------------------------------------
--------------------------------------------------------------------------------
------------------------------------------------
>PP841874.1 Erwinia amylovora strain EA90 CRISPR2 repeat region
GTGTTCCCCGCGTATGCGGGGATAAACCGCCATTTTATGACAGTCTGGCGCAAAAACTGGAGTGTTCCCCGCGTATGCGG
GGATAAACCGGAGATGCACTGGATATACCGACTCCTCACTGAGTGTTCCCCGCGTATGCGGGGATAAACCGGCTCGGGGG
GACATGAGCTTGTACAAAACAGCGTGTTCCCCGCGTATGCGGGGATAAACCGTTTTTAGCAGCGTGACAGTTATGGAGCC
GCTCGTGTTCCCCGCGTATGCGGGGATAAACCGATTATAAGGATCACTTGCTAGGGCATTATATAGTGTTCCCCGCGTAT
GCGGGGATAAACCGACTTGACTGTTTATGCAGTGGTTGTATTTCTTGTGTTCCCCGCGTATGCGGGGATAAACCGATCGG
AACGACTTAGATTAGCGTCCTTGCACATGTGTTCCCCGCGTATGCGGGGATAAACCGTAACCGCAACCATCGCCGCGATA
AATCCACTG-GTGTTCCCCGCGTATGCGGGGATAAACCGGTTGATACGGCTGATTACAATAAAATGTCACTGTGTTCCCC
GCGTATGCGGGGATAAACCGTAAAAAATGCCGCCATCGAATCAGCAAAATCG-GTGTTCCCCGCGTATGCGGGGATAAAC
CGCTGCGGAGCGTCAAACGGGCGTTAACTCTCGAGTGTTCCCCGCGTATGCGGGGATAAACCGCCCTTCTGGTGTTTTGA
TTCTCCTAGGTGATTGTGTTCCCCGCGTATGCGGGGATAAACCTAATGGACGAGATTTCACAGAAAATATCTGTTC-GTG
TTCCCCGCGTATGCGGGGATAAACCGGCTACTACGTGTACGCACAGCCGCTGGCCAGT-GTGTTCCCCGCGTATGCGGGG
ATAAACCGCAGATGAGGCTGCAAATTCCAGGCACTTTTTAGTGTTCCCCGCGTATGCGGGGATAAACCGGATGGTCGTAC
CGATGTTTGCGAAAGATTCGCGTGTTCCCCGCGTATGCGGGGATAAACCGACGGTCAGATGGTGGCGCTGGTTGCGCTGG
CA-GTGTTCCCCGCGTATGCGGGGATAAACCGCTGTTTATGAAAAATGCCAACAAACAGGAAGC-GTGTTCCCCGCGTAT
GCGGGGATAAACCGATTTTTCAGGAACGGGCCGACACGAAAATTTATGTGTTCCCCGCGTATGCGGGGATAAACCGATAT
TTACTAGCATTTCCCCATGCTGTATCAC----GTGTTCCCCGCGTATGCGGGGATAAACCGCTGGAGCATGAGACGAAAT
CGGGGGTAGTGCT-GTGTTCCCCGCGTATGCGGGGATAAACCGCCGGTTCAGGTTTGATAGGTTCTGCCTAACTC-GTGT
TCCCCGCGTATGCGGGGATAAACCGTTCGCATACGACAATCTCCCGGCACTGATTAA-GTGTTCCCCGCGTATGCGGGGA
TAAACCGAGGGTGACGCAACGATTGTTGCAATTCCTAAC-GTGTTCCCCGCGTATGCGGGGATAAACCGCACCAGTGTGT
ACATTCCAGACTCAGAAACCACGTGTTCCCCGCGTATGCGGGGATAAACCGCCTCGAGGTGTTCTAAGCACTCCGGGGCT
TTT-GTGTTCCCCGCGTATGCGGGGATAAACCGGACGCTCAAATCAGTGGCGGCGAAACCCGACA-GTGTTCCCCGCGTA
TGCGGGGATAAACCGCCAGAGGGGATTTAGCAAACGTCATTTCTGAC-GTGTTCCCCGCGTATGCGGGGATAAACCGTCA
TCTGCGGGTCGGGTAGGCTGCTTACGGGTGTGTTCCCCGCGTATGCGGGGATAAACCGCAGCTATTCCCCGCATCGGTCA
GTACTGCGCTGTGTTCCCCGCGTATGCGGGGATAAACCGTGGCCCACAATGGTAAAACCGGCGGCTTTCCAGTGTTCCCC
GCGTATGCGGGGATAAACCGGCCAATGGATTCAGGATTGGAGCCAGAATTTAGTGTTCCCCGCGTATGCGGGGATAAACC
GAAAAAAAGCCTAAAGCTCGAAAGAATAAAAATG-TGTTCCCCACGTATGCGGGGATAAACCG-----------------
--------------------------------------------------------------------------------
--------------------------------------------------------------------------------
--------------------------------------------------------------------------------
--------------------------------------------------------------------------------
--------------------------------------------------------------------------------
--------------------------------------------------------------------------------
--------------------------------------------------------------------------------
--------------------------------------------------------------------------------
--------------------------------------------------------------------------------
--------------------------------------------------------------------------------
--------------------------------------------------------------------------------
--------------------------------------------------------------------------------
--------------------------------------------------------------------------------
--------------------------------------------------------------------------------
--------------------------------------------------------------------------------
--------------------------------------------------------------------------------
------------------------------------------------
>PP841875.1 Erwinia amylovora strain EA61 CRISPR2 repeat region
GTGTTCCCCGCGTATGCGGGGATAAACCGCCATTTTATGACAGTCTGGCGCAAAAACTGGAGTGTTCCCCGCGTATGCGG
GGATAAACCGGAGATGCACTGGATATACCGACTCCTCACTGAGTGTTCCCCGCGTATGCGGGGATAAACCGGCTCGGGGG
GACATGAGCTTGTACAAAACAGCGTGTTCCCCGCGTATGCGGGGATAAACCGTTTTTAGCAGCGTGACAGTTATGGAGCC
GCTCGTGTTCCCCGCGTATGCGGGGATAAACCGATTATAAGGATCACTTGCTAGGGCATTATATAGTGTTCCCCGCGTAT
GCGGGGATAAACCGACTTGACTGTTTATGCAGTGGTTGTATTTCTTGTGTTCCCCGCGTATGCGGGGATAAACCGATCGG
AACGACTTAGATTAGCGTCCTTGCACATGTGTTCCCCGCGTATGCGGGGATAAACCGTAACCGCAACCATCGCCGCGATA
AATCCACTG-GTGTTCCCCGCGTATGCGGGGATAAACCGGTTGATACGGCTGATTACAATAAAATGTCACTGTGTTCCCC
GCGTATGCGGGGATAAACCGTAAAAAATGCCGCCATCGAATCAGCAAAATCG-GTGTTCCCCGCGTATGCGGGGATAAAC
CGCTGCGGAGCGTCAAACGGGCGTTAACTCTCGAGTGTTCCCCGCGTATGCGGGGATAAACCGCCCTTCTGGTGTTTTGA
TTCTCCTAGGTGATTGTGTTCCCCGCGTATGCGGGGATAAACCTAATGGACGAGATTTCACAGAAAATATCTGTTC-GTG
TTCCCCGCGTATGCGGGGATAAACCGGCTACTACGTGTACGCACAGCCGCTGGCCAGT-GTGTTCCCCGCGTATGCGGGG
ATAAACCGCAGATGAGGCTGCAAATTCCAGGCACTTTTTAGTGTTCCCCGCGTATGCGGGGATAAACCGGATGGTCGTAC
CGATGTTTGCGAAAGATTCGCGTGTTCCCCGCGTATGCGGGGATAAACCGACGGTCAGATGGTGGCGCTGGTTGCGCTGG
CA-GTGTTCCCCGCGTATGCGGGGATAAACCGCTGTTTATGAAAAATGCCAACAAACAGGAAGC-GTGTTCCCCGCGTAT
GCGGGGATAAACCGATTTTTCAGGAACGGGCCGACACGAAAATTTATGTGTTCCCCGCGTATGCGGGGATAAACCGATAT
TTACTAGCATTTCCCCATGCTGTATCAC----GTGTTCCCCGCGTATGCGGGGATAAACCGCTGGAGCATGAGACGAAAT
CGGGGGTAGTGCT-GTGTTCCCCGCGTATGCGGGGATAAACCGCCGGTTCAGGTTTGATAGGTTCTGCCTAACTC-GTGT
TCCCCGCGTATGCGGGGATAAACCGTTCGCATACGACAATCTCCCGGCACTGATTAA-GTGTTCCCCGCGTATGCGGGGA
TAAACCGAGGGTGACGCAACGATTGTTGCAATTCCTAAC-GTGTTCCCCGCGTATGCGGGGATAAACCGCACCAGTGTGT
ACATTCCAGACTCAGAAACCACGTGTTCCCCGCGTATGCGGGGATAAACCGCCTCGAGGTGTTCTAAGCACTCCGGGGCT
TTT-GTGTTCCCCGCGTATGCGGGGATAAACCGGACGCTCAAATCAGTGGCGGCGAAACCCGACA-GTGTTCCCCGCGTA
TGCGGGGATAAACCGCCAGAGGGGATTTAGCAAACGTCATTTCTGAC-GTGTTCCCCGCGTATGCGGGGATAAACCGTCA
TCTGCGGGTCGGGTAGGCTGCTTACGGGTGTGTTCCCCGCGTATGCGGGGATAAACCGCAGCTATTCCCCGCATCGGTCA
GTACTGCGCTGTGTTCCCCGCGTATGCGGGGATAAACCGTGGCCCACAATGGTAAAACCGGCGGCTTTCCAGTGTTCCCC
GCGTATGCGGGGATAAACCGGCCAATGGATTCAGGATTGGAGCCAGAATTTAGTGTTCCCCGCGTATGCGGGGATAAACC
GAAAAAAAGCCTAAAGCTCGAAAGAATAAAAATG-TGTTCCCCACGTATGCGGGGATAAACCG-----------------
--------------------------------------------------------------------------------
--------------------------------------------------------------------------------
--------------------------------------------------------------------------------
--------------------------------------------------------------------------------
--------------------------------------------------------------------------------
--------------------------------------------------------------------------------
--------------------------------------------------------------------------------
--------------------------------------------------------------------------------
--------------------------------------------------------------------------------
--------------------------------------------------------------------------------
--------------------------------------------------------------------------------
--------------------------------------------------------------------------------
--------------------------------------------------------------------------------
--------------------------------------------------------------------------------
--------------------------------------------------------------------------------
--------------------------------------------------------------------------------
------------------------------------------------
>PP841876.1 Erwinia amylovora strain EA63 CRISPR2 repeat region
GTGTTCCCCGCGTATGCGGGGATAAACCGCCATTTTATGACAGTCTGGCGCAAAAACTGGAGTGTTCCCCGCGTATGCGG
GGATAAACCGGAGATGCACTGGATATACCGACTCCTCACTGAGTGTTCCCCGCGTATGCGGGGATAAACCGGCTCGGGGG
GACATGAGCTTGTACAAAACAGCGTGTTCCCCGCGTATGCGGGGATAAACCGTTTTTAGCAGCGTGACAGTTATGGAGCC
GCTCGTGTTCCCCGCGTATGCGGGGATAAACCGATTATAAGGATCACTTGCTAGGGCATTATATAGTGTTCCCCGCGTAT
GCGGGGATAAACCGACTTGACTGTTTATGCAGTGGTTGTATTTCTTGTGTTCCCCGCGTATGCGGGGATAAACCGATCGG
AACGACTTAGATTAGCGTCCTTGCACATGTGTTCCCCGCGTATGCGGGGATAAACCGTAACCGCAACCATCGCCGCGATA
AATCCACTG-GTGTTCCCCGCGTATGCGGGGATAAACCGGTTGATACGGCTGATTACAATAAAATGTCACTGTGTTCCCC
GCGTATGCGGGGATAAACCGTAAAAAATGCCGCCATCGAATCAGCAAAATCG-GTGTTCCCCGCGTATGCGGGGATAAAC
CGCTGCGGAGCGTCAAACGGGCGTTAACTCTCGAGTGTTCCCCGCGTATGCGGGGATAAACCGCCCTTCTGGTGTTTTGA
TTCTCCTAGGTGATTGTGTTCCCCGCGTATGCGGGGATAAACCTAATGGACGAGATTTCACAGAAAATATCTGTTC-GTG
TTCCCCGCGTATGCGGGGATAAACCGGCTACTACGTGTACGCACAGCCGCTGGCCAGT-GTGTTCCCCGCGTATGCGGGG
ATAAACCGCAGATGAGGCTGCAAATTCCAGGCACTTTTTAGTGTTCCCCGCGTATGCGGGGATAAACCGGATGGTCGTAC
CGATGTTTGCGAAAGATTCGCGTGTTCCCCGCGTATGCGGGGATAAACCGACGGTCAGATGGTGGCGCTGGTTGCGCTGG
CA-GTGTTCCCCGCGTATGCGGGGATAAACCGCTGTTTATGAAAAATGCCAACAAACAGGAAGC-GTGTTCCCCGCGTAT
GCGGGGATAAACCGATTTTTCAGGAACGGGCCGACACGAAAATTTATGTGTTCCCCGCGTATGCGGGGATAAACCGATAT
TTACTAGCATTTCCCCATGCTGTATCAC----GTGTTCCCCGCGTATGCGGGGATAAACCGCTGGAGCATGAGACGAAAT
CGGGGGTAGTGCT-GTGTTCCCCGCGTATGCGGGGATAAACCGCCGGTTCAGGTTTGATAGGTTCTGCCTAACTC-GTGT
TCCCCGCGTATGCGGGGATAAACCGTTCGCATACGACAATCTCCCGGCACTGATTAA-GTGTTCCCCGCGTATGCGGGGA
TAAACCGAGGGTGACGCAACGATTGTTGCAATTCCTAAC-GTGTTCCCCGCGTATGCGGGGATAAACCGCACCAGTGTGT
ACATTCCAGACTCAGAAACCACGTGTTCCCCGCGTATGCGGGGATAAACCGCCTCGAGGTGTTCTAAGCACTCCGGGGCT
TTT-GTGTTCCCCGCGTATGCGGGGATAAACCGGACGCTCAAATCAGTGGCGGCGAAACCCGACA-GTGTTCCCCGCGTA
TGCGGGGATAAACCGCCAGAGGGGATTTAGCAAACGTCATTTCTGAC-GTGTTCCCCGCGTATGCGGGGATAAACCGTCA
TCTGCGGGTCGGGTAGGCTGCTTACGGGTGTGTTCCCCGCGTATGCGGGGATAAACCGCAGCTATTCCCCGCATCGGTCA
GTACTGCGCTGTGTTCCCCGCGTATGCGGGGATAAACCGTGGCCCACAATGGTAAAACCGGCGGCTTTCCAGTGTTCCCC
GCGTATGCGGGGATAAACCGGCCAATGGATTCAGGATTGGAGCCAGAATTTAGTGTTCCCCGCGTATGCGGGGATAAACC
GAAAAAAAGCCTAAAGCTCGAAAGAATAAAAATG-TGTTCCCCACGTATGCGGGGATAAACCG-----------------
--------------------------------------------------------------------------------
--------------------------------------------------------------------------------
--------------------------------------------------------------------------------
--------------------------------------------------------------------------------
--------------------------------------------------------------------------------
--------------------------------------------------------------------------------
--------------------------------------------------------------------------------
--------------------------------------------------------------------------------
--------------------------------------------------------------------------------
--------------------------------------------------------------------------------
--------------------------------------------------------------------------------
--------------------------------------------------------------------------------
--------------------------------------------------------------------------------
--------------------------------------------------------------------------------
--------------------------------------------------------------------------------
--------------------------------------------------------------------------------
------------------------------------------------
>PP841877.1 Erwinia amylovora strain EA66 CRISPR2 repeat region
GTGTTCCCCGCGTATGCGGGGATAAACCGCCATTTTATGACAGTCTGGCGCAAAAACTGGAGTGTTCCCCGCGTATGCGG
GGATAAACCGGAGATGCACTGGATATACCGACTCCTCACTGAGTGTTCCCCGCGTATGCGGGGATAAACCGGCTCGGGGG
GACATGAGCTTGTACAAAACAGCGTGTTCCCCGCGTATGCGGGGATAAACCGTTTTTAGCAGCGTGACAGTTATGGAGCC
GCTCGTGTTCCCCGCGTATGCGGGGATAAACCGATTATAAGGATCACTTGCTAGGGCATTATATAGTGTTCCCCGCGTAT
GCGGGGATAAACCGACTTGACTGTTTATGCAGTGGTTGTATTTCTTGTGTTCCCCGCGTATGCGGGGATAAACCGATCGG
AACGACTTAGATTAGCGTCCTTGCACATGTGTTCCCCGCGTATGCGGGGATAAACCGTAACCGCAACCATCGCCGCGATA
AATCCACTG-GTGTTCCCCGCGTATGCGGGGATAAACCGGTTGATACGGCTGATTACAATAAAATGTCACTGTGTTCCCC
GCGTATGCGGGGATAAACCGTAAAAAATGCCGCCATCGAATCAGCAAAATCG-GTGTTCCCCGCGTATGCGGGGATAAAC
CGCTGCGGAGCGTCAAACGGGCGTTAACTCTCGAGTGTTCCCCGCGTATGCGGGGATAAACCGCCCTTCTGGTGTTTTGA
TTCTCCTAGGTGATTGTGTTCCCCGCGTATGCGGGGATAAACCTAATGGACGAGATTTCACAGAAAATATCTGTTC-GTG
TTCCCCGCGTATGCGGGGATAAACCGGCTACTACGTGTACGCACAGCCGCTGGCCAGT-GTGTTCCCCGCGTATGCGGGG
ATAAACCGCAGATGAGGCTGCAAATTCCAGGCACTTTTTAGTGTTCCCCGCGTATGCGGGGATAAACCGGATGGTCGTAC
CGATGTTTGCGAAAGATTCGCGTGTTCCCCGCGTATGCGGGGATAAACCGACGGTCAGATGGTGGCGCTGGTTGCGCTGG
CA-GTGTTCCCCGCGTATGCGGGGATAAACCGCTGTTTATGAAAAATGCCAACAAACAGGAAGC-GTGTTCCCCGCGTAT
GCGGGGATAAACCGATTTTTCAGGAACGGGCCGACACGAAAATTTATGTGTTCCCCGCGTATGCGGGGATAAACCGATAT
TTACTAGCATTTCCCCATGCTGTATCAC----GTGTTCCCCGCGTATGCGGGGATAAACCGCTGGAGCATGAGACGAAAT
CGGGGGTAGTGCT-GTGTTCCCCGCGTATGCGGGGATAAACCGCCGGTTCAGGTTTGATAGGTTCTGCCTAACTC-GTGT
TCCCCGCGTATGCGGGGATAAACCGTTCGCATACGACAATCTCCCGGCACTGATTAA-GTGTTCCCCGCGTATGCGGGGA
TAAACCGAGGGTGACGCAACGATTGTTGCAATTCCTAAC-GTGTTCCCCGCGTATGCGGGGATAAACCGCACCAGTGTGT
ACATTCCAGACTCAGAAACCACGTGTTCCCCGCGTATGCGGGGATAAACCGCCTCGAGGTGTTCTAAGCACTCCGGGGCT
TTT-GTGTTCCCCGCGTATGCGGGGATAAACCGGACGCTCAAATCAGTGGCGGCGAAACCCGACA-GTGTTCCCCGCGTA
TGCGGGGATAAACCGCCAGAGGGGATTTAGCAAACGTCATTTCTGAC-GTGTTCCCCGCGTATGCGGGGATAAACCGTCA
TCTGCGGGTCGGGTAGGCTGCTTACGGGTGTGTTCCCCGCGTATGCGGGGATAAACCGCAGCTATTCCCCGCATCGGTCA
GTACTGCGCTGTGTTCCCCGCGTATGCGGGGATAAACCGTGGCCCACAATGGTAAAACCGGCGGCTTTCCAGTGTTCCCC
GCGTATGCGGGGATAAACCGGCCAATGGATTCAGGATTGGAGCCAGAATTTAGTGTTCCCCGCGTATGCGGGGATAAACC
GAAAAAAAGCCTAAAGCTCGAAAGAATAAAAATG-TGTTCCCCACGTATGCGGGGATAAACCG-----------------
--------------------------------------------------------------------------------
--------------------------------------------------------------------------------
--------------------------------------------------------------------------------
--------------------------------------------------------------------------------
--------------------------------------------------------------------------------
--------------------------------------------------------------------------------
--------------------------------------------------------------------------------
--------------------------------------------------------------------------------
--------------------------------------------------------------------------------
--------------------------------------------------------------------------------
--------------------------------------------------------------------------------
--------------------------------------------------------------------------------
--------------------------------------------------------------------------------
--------------------------------------------------------------------------------
--------------------------------------------------------------------------------
--------------------------------------------------------------------------------
------------------------------------------------
>PP841878.1 Erwinia amylovora strain EA68 CRISPR2 repeat region
GTGTTCCCCGCGTATGCGGGGATAAACCGCCATTTTATGACAGTCTGGCGCAAAAACTGGAGTGTTCCCCGCGTATGCGG
GGATAAACCGGAGATGCACTGGATATACCGACTCCTCACTGAGTGTTCCCCGCGTATGCGGGGATAAACCGGCTCGGGGG
GACATGAGCTTGTACAAAACAGCGTGTTCCCCGCGTATGCGGGGATAAACCGTTTTTAGCAGCGTGACAGTTATGGAGCC
GCTCGTGTTCCCCGCGTATGCGGGGATAAACCGATTATAAGGATCACTTGCTAGGGCATTATATAGTGTTCCCCGCGTAT
GCGGGGATAAACCGACTTGACTGTTTATGCAGTGGTTGTATTTCTTGTGTTCCCCGCGTATGCGGGGATAAACCGATCGG
AACGACTTAGATTAGCGTCCTTGCACATGTGTTCCCCGCGTATGCGGGGATAAACCGTAACCGCAACCATCGCCGCGATA
AATCCACTG-GTGTTCCCCGCGTATGCGGGGATAAACCGGTTGATACGGCTGATTACAATAAAATGTCACTGTGTTCCCC
GCGTATGCGGGGATAAACCGTAAAAAATGCCGCCATCGAATCAGCAAAATCG-GTGTTCCCCGCGTATGCGGGGATAAAC
CGCTGCGGAGCGTCAAACGGGCGTTAACTCTCGAGTGTTCCCCGCGTATGCGGGGATAAACCGCCCTTCTGGTGTTTTGA
TTCTCCTAGGTGATTGTGTTCCCCGCGTATGCGGGGATAAACCTAATGGACGAGATTTCACAGAAAATATCTGTTC-GTG
TTCCCCGCGTATGCGGGGATAAACCGGCTACTACGTGTACGCACAGCCGCTGGCCAGT-GTGTTCCCCGCGTATGCGGGG
ATAAACCGCAGATGAGGCTGCAAATTCCAGGCACTTTTTAGTGTTCCCCGCGTATGCGGGGATAAACCGGATGGTCGTAC
CGATGTTTGCGAAAGATTCGCGTGTTCCCCGCGTATGCGGGGATAAACCGACGGTCAGATGGTGGCGCTGGTTGCGCTGG
CA-GTGTTCCCCGCGTATGCGGGGATAAACCGCTGTTTATGAAAAATGCCAACAAACAGGAAGC-GTGTTCCCCGCGTAT
GCGGGGATAAACCGATTTTTCAGGAACGGGCCGACACGAAAATTTATGTGTTCCCCGCGTATGCGGGGATAAACCGATAT
TTACTAGCATTTCCCCATGCTGTATCAC----GTGTTCCCCGCGTATGCGGGGATAAACCGCTGGAGCATGAGACGAAAT
CGGGGGTAGTGCT-GTGTTCCCCGCGTATGCGGGGATAAACCGCCGGTTCAGGTTTGATAGGTTCTGCCTAACTC-GTGT
TCCCCGCGTATGCGGGGATAAACCGTTCGCATACGACAATCTCCCGGCACTGATTAA-GTGTTCCCCGCGTATGCGGGGA
TAAACCGAGGGTGACGCAACGATTGTTGCAATTCCTAAC-GTGTTCCCCGCGTATGCGGGGATAAACCGCACCAGTGTGT
ACATTCCAGACTCAGAAACCACGTGTTCCCCGCGTATGCGGGGATAAACCGCCTCGAGGTGTTCTAAGCACTCCGGGGCT
TTT-GTGTTCCCCGCGTATGCGGGGATAAACCGGACGCTCAAATCAGTGGCGGCGAAACCCGACA-GTGTTCCCCGCGTA
TGCGGGGATAAACCGCCAGAGGGGATTTAGCAAACGTCATTTCTGAC-GTGTTCCCCGCGTATGCGGGGATAAACCGTCA
TCTGCGGGTCGGGTAGGCTGCTTACGGGTGTGTTCCCCGCGTATGCGGGGATAAACCGCAGCTATTCCCCGCATCGGTCA
GTACTGCGCTGTGTTCCCCGCGTATGCGGGGATAAACCGTGGCCCACAATGGTAAAACCGGCGGCTTTCCAGTGTTCCCC
GCGTATGCGGGGATAAACCGGCCAATGGATTCAGGATTGGAGCCAGAATTTAGTGTTCCCCGCGTATGCGGGGATAAACC
GAAAAAAAGCCTAAAGCTCGAAAGAATAAAAATG-TGTTCCCCACGTATGCGGGGATAAACCG-----------------
--------------------------------------------------------------------------------
--------------------------------------------------------------------------------
--------------------------------------------------------------------------------
--------------------------------------------------------------------------------
--------------------------------------------------------------------------------
--------------------------------------------------------------------------------
--------------------------------------------------------------------------------
--------------------------------------------------------------------------------
--------------------------------------------------------------------------------
--------------------------------------------------------------------------------
--------------------------------------------------------------------------------
--------------------------------------------------------------------------------
--------------------------------------------------------------------------------
--------------------------------------------------------------------------------
--------------------------------------------------------------------------------
--------------------------------------------------------------------------------
------------------------------------------------
>PP841879.1 Erwinia amylovora strain EAF1 CRISPR2 repeat region
GTGTTCCCCGCGTATGCGGGGATAAACCGCCATTTTATGACAGTCTGGCGCAAAAACTGGAGTGTTCCCCGCGTATGCGG
GGATAAACCGGAGATGCACTGGATATACCGACTCCTCACTGAGTGTTCCCCGCGTATGCGGGGATAAACCGGCTCGGGGG
GACATGAGCTTGTACAAAACAGCGTGTTCCCCGCGTATGCGGGGATAAACCGTTTTTAGCAGCGTGACAGTTATGGAGCC
GCTCGTGTTCCCCGCGTATGCGGGGATAAACCGATTATAAGGATCACTTGCTAGGGCATTATATAGTGTTCCCCGCGTAT
GCGGGGATAAACCGACTTGACTGTTTATGCAGTGGTTGTATTTCTTGTGTTCCCCGCGTATGCGGGGATAAACCGATCGG
AACGACTTAGATTAGCGTCCTTGCACATGTGTTCCCCGCGTATGCGGGGATAAACCGTAACCGCAACCATCGCCGCGATA
AATCCACTG-GTGTTCCCCGCGTATGCGGGGATAAACCGGTTGATACGGCTGATTACAATAAAATGTCACTGTGTTCCCC
GCGTATGCGGGGATAAACCGTAAAAAATGCCGCCATCGAATCAGCAAAATCG-GTGTTCCCCGCGTATGCGGGGATAAAC
CGCTGCGGAGCGTCAAACGGGCGTTAACTCTCGAGTGTTCCCCGCGTATGCGGGGATAAACCGCCCTTCTGGTGTTTTGA
TTCTCCTAGGTGATTGTGTTCCCCGCGTATGCGGGGATAAACCTAATGGACGAGATTTCACAGAAAATATCTGTTC-GTG
TTCCCCGCGTATGCGGGGATAAACCGGCTACTACGTGTACGCACAGCCGCTGGCCAGT-GTGTTCCCCGCGTATGCGGGG
ATAAACCGCAGATGAGGCTGCAAATTCCAGGCACTTTTTAGTGTTCCCCGCGTATGCGGGGATAAACCGGATGGTCGTAC
CGATGTTTGCGAAAGATTCGCGTGTTCCCCGCGTATGCGGGGATAAACCGACGGTCAGATGGTGGCGCTGGTTGCGCTGG
CA-GTGTTCCCCGCGTATGCGGGGATAAACCGCTGTTTATGAAAAATGCCAACAAACAGGAAGC-GTGTTCCCCGCGTAT
GCGGGGATAAACCGATTTTTCAGGAACGGGCCGACACGAAAATTTATGTGTTCCCCGCGTATGCGGGGATAAACCGATAT
TTACTAGCATTTCCCCATGCTGTATCAC----GTGTTCCCCGCGTATGCGGGGATAAACCGCTGGAGCATGAGACGAAAT
CGGGGGTAGTGCT-GTGTTCCCCGCGTATGCGGGGATAAACCGCCGGTTCAGGTTTGATAGGTTCTGCCTAACTC-GTGT
TCCCCGCGTATGCGGGGATAAACCGTTCGCATACGACAATCTCCCGGCACTGATTAA-GTGTTCCCCGCGTATGCGGGGA
TAAACCGAGGGTGACGCAACGATTGTTGCAATTCCTAAC-GTGTTCCCCGCGTATGCGGGGATAAACCGCACCAGTGTGT
ACATTCCAGACTCAGAAACCACGTGTTCCCCGCGTATGCGGGGATAAACCGCCTCGAGGTGTTCTAAGCACTCCGGGGCT
TTT-GTGTTCCCCGCGTATGCGGGGATAAACCGGACGCTCAAATCAGTGGCGGCGAAACCCGACA-GTGTTCCCCGCGTA
TGCGGGGATAAACCGCCAGAGGGGATTTAGCAAACGTCATTTCTGAC-GTGTTCCCCGCGTATGCGGGGATAAACCGTCA
TCTGCGGGTCGGGTAGGCTGCTTACGGGTGTGTTCCCCGCGTATGCGGGGATAAACCGCAGCTATTCCCCGCATCGGTCA
GTACTGCGCTGTGTTCCCCGCGTATGCGGGGATAAACCGTGGCCCACAATGGTAAAACCGGCGGCTTTCCAGTGTTCCCC
GCGTATGCGGGGATAAACCGGCCAATGGATTCAGGATTGGAGCCAGAATTTAGTGTTCCCCGCGTATGCGGGGATAAACC
GAAAAAAAGCCTAAAGCTCGAAAGAATAAAAATG-TGTTCCCCACGTATGCGGGGATAAACCG-----------------
--------------------------------------------------------------------------------
--------------------------------------------------------------------------------
--------------------------------------------------------------------------------
--------------------------------------------------------------------------------
--------------------------------------------------------------------------------
--------------------------------------------------------------------------------
--------------------------------------------------------------------------------
--------------------------------------------------------------------------------
--------------------------------------------------------------------------------
--------------------------------------------------------------------------------
--------------------------------------------------------------------------------
--------------------------------------------------------------------------------
--------------------------------------------------------------------------------
--------------------------------------------------------------------------------
--------------------------------------------------------------------------------
--------------------------------------------------------------------------------
------------------------------------------------
>PP841880.1 Erwinia amylovora strain EAF2 CRISPR2 repeat region
GTGTTCCCCGCGTATGCGGGGATAAACCGCCATTTTATGACAGTCTGGCGCAAAAACTGGAGTGTTCCCCGCGTATGCGG
GGATAAACCGGAGATGCACTGGATATACCGACTCCTCACTGAGTGTTCCCCGCGTATGCGGGGATAAACCGGCTCGGGGG
GACATGAGCTTGTACAAAACAGCGTGTTCCCCGCGTATGCGGGGATAAACCGTTTTTAGCAGCGTGACAGTTATGGAGCC
GCTCGTGTTCCCCGCGTATGCGGGGATAAACCGATTATAAGGATCACTTGCTAGGGCATTATATAGTGTTCCCCGCGTAT
GCGGGGATAAACCGACTTGACTGTTTATGCAGTGGTTGTATTTCTTGTGTTCCCCGCGTATGCGGGGATAAACCGATCGG
AACGACTTAGATTAGCGTCCTTGCACATGTGTTCCCCGCGTATGCGGGGATAAACCGTAACCGCAACCATCGCCGCGATA
AATCCACTG-GTGTTCCCCGCGTATGCGGGGATAAACCGGTTGATACGGCTGATTACAATAAAATGTCACTGTGTTCCCC
GCGTATGCGGGGATAAACCGTAAAAAATGCCGCCATCGAATCAGCAAAATCG-GTGTTCCCCGCGTATGCGGGGATAAAC
CGCTGCGGAGCGTCAAACGGGCGTTAACTCTCGAGTGTTCCCCGCGTATGCGGGGATAAACCGCCCTTCTGGTGTTTTGA
TTCTCCTAGGTGATTGTGTTCCCCGCGTATGCGGGGATAAACCTAATGGACGAGATTTCACAGAAAATATCTGTTC-GTG
TTCCCCGCGTATGCGGGGATAAACCGGCTACTACGTGTACGCACAGCCGCTGGCCAGT-GTGTTCCCCGCGTATGCGGGG
ATAAACCGCAGATGAGGCTGCAAATTCCAGGCACTTTTTAGTGTTCCCCGCGTATGCGGGGATAAACCGGATGGTCGTAC
CGATGTTTGCGAAAGATTCGCGTGTTCCCCGCGTATGCGGGGATAAACCGACGGTCAGATGGTGGCGCTGGTTGCGCTGG
CA-GTGTTCCCCGCGTATGCGGGGATAAACCGCTGTTTATGAAAAATGCCAACAAACAGGAAGC-GTGTTCCCCGCGTAT
GCGGGGATAAACCGATTTTTCAGGAACGGGCCGACACGAAAATTTATGTGTTCCCCGCGTATGCGGGGATAAACCGATAT
TTACTAGCATTTCCCCATGCTGTATCAC----GTGTTCCCCGCGTATGCGGGGATAAACCGCTGGAGCATGAGACGAAAT
CGGGGGTAGTGCT-GTGTTCCCCGCGTATGCGGGGATAAACCGCCGGTTCAGGTTTGATAGGTTCTGCCTAACTC-GTGT
TCCCCGCGTATGCGGGGATAAACCGTTCGCATACGACAATCTCCCGGCACTGATTAA-GTGTTCCCCGCGTATGCGGGGA
TAAACCGAGGGTGACGCAACGATTGTTGCAATTCCTAAC-GTGTTCCCCGCGTATGCGGGGATAAACCGCACCAGTGTGT
ACATTCCAGACTCAGAAACCACGTGTTCCCCGCGTATGCGGGGATAAACCGCCTCGAGGTGTTCTAAGCACTCCGGGGCT
TTT-GTGTTCCCCGCGTATGCGGGGATAAACCGGACGCTCAAATCAGTGGCGGCGAAACCCGACA-GTGTTCCCCGCGTA
TGCGGGGATAAACCGCCAGAGGGGATTTAGCAAACGTCATTTCTGAC-GTGTTCCCCGCGTATGCGGGGATAAACCGTCA
TCTGCGGGTCGGGTAGGCTGCTTACGGGTGTGTTCCCCGCGTATGCGGGGATAAACCGCAGCTATTCCCCGCATCGGTCA
GTACTGCGCTGTGTTCCCCGCGTATGCGGGGATAAACCGTGGCCCACAATGGTAAAACCGGCGGCTTTCCAGTGTTCCCC
GCGTATGCGGGGATAAACCGGCCAATGGATTCAGGATTGGAGCCAGAATTTAGTGTTCCCCGCGTATGCGGGGATAAACC
GAAAAAAAGCCTAAAGCTCGAAAGAATAAAAATG-TGTTCCCCACGTATGCGGGGATAAACCG-----------------
--------------------------------------------------------------------------------
--------------------------------------------------------------------------------
--------------------------------------------------------------------------------
--------------------------------------------------------------------------------
--------------------------------------------------------------------------------
--------------------------------------------------------------------------------
--------------------------------------------------------------------------------
--------------------------------------------------------------------------------
--------------------------------------------------------------------------------
--------------------------------------------------------------------------------
--------------------------------------------------------------------------------
--------------------------------------------------------------------------------
--------------------------------------------------------------------------------
--------------------------------------------------------------------------------
--------------------------------------------------------------------------------
--------------------------------------------------------------------------------
------------------------------------------------
>PP841881.1 Erwinia amylovora strain EAPC CRISPR2 repeat region
GTGTTCCCCGCGTATGCGGGGATAAACCGCCATTTTATGACAGTCTGGCGCAAAAACTGGAGTGTTCCCCGCGTATGCGG
GGATAAACCGGAGATGCACTGGATATACCGACTCCTCACTGAGTGTTCCCCGCGTATGCGGGGATAAACCGGCTCGGGGG
GACATGAGCTTGTACAAAACAGCGTGTTCCCCGCGTATGCGGGGATAAACCGTTTTTAGCAGCGTGACAGTTATGGAGCC
GCTCGTGTTCCCCGCGTATGCGGGGATAAACCGATTATAAGGATCACTTGCTAGGGCATTATATAGTGTTCCCCGCGTAT
GCGGGGATAAACCGACTTGACTGTTTATGCAGTGGTTGTATTTCTTGTGTTCCCCGCGTATGCGGGGATAAACCGATCGG
AACGACTTAGATTAGCGTCCTTGCACATGTGTTCCCCGCGTATGCGGGGATAAACCGTAACCGCAACCATCGCCGCGATA
AATCCACTG-GTGTTCCCCGCGTATGCGGGGATAAACCGGTTGATACGGCTGATTACAATAAAATGTCACTGTGTTCCCC
GCGTATGCGGGGATAAACCGTAAAAAATGCCGCCATCGAATCAGCAAAATCG-GTGTTCCCCGCGTATGCGGGGATAAAC
CGCTGCGGAGCGTCAAACGGGCGTTAACTCTCGAGTGTTCCCCGCGTATGCGGGGATAAACCGCCCTTCTGGTGTTTTGA
TTCTCCTAGGTGATTGTGTTCCCCGCGTATGCGGGGATAAACCTAATGGACGAGATTTCACAGAAAATATCTGTTC-GTG
TTCCCCGCGTATGCGGGGATAAACCGGCTACTACGTGTACGCACAGCCGCTGGCCAGT-GTGTTCCCCGCGTATGCGGGG
ATAAACCGCAGATGAGGCTGCAAATTCCAGGCACTTTTTAGTGTTCCCCGCGTATGCGGGGATAAACCGGATGGTCGTAC
CGATGTTTGCGAAAGATTCGCGTGTTCCCCGCGTATGCGGGGATAAACCGACGGTCAGATGGTGGCGCTGGTTGCGCTGG
CA-GTGTTCCCCGCGTATGCGGGGATAAACCGCTGTTTATGAAAAATGCCAACAAACAGGAAGC-GTGTTCCCCGCGTAT
GCGGGGATAAACCGATTTTTCAGGAACGGGCCGACACGAAAATTTATGTGTTCCCCGCGTATGCGGGGATAAACCGATAT
TTACTAGCATTTCCCCATGCTGTATCAC----GTGTTCCCCGCGTATGCGGGGATAAACCGCTGGAGCATGAGACGAAAT
CGGGGGTAGTGCT-GTGTTCCCCGCGTATGCGGGGATAAACCGCCGGTTCAGGTTTGATAGGTTCTGCCTAACTC-GTGT
TCCCCGCGTATGCGGGGATAAACCGTTCGCATACGACAATCTCCCGGCACTGATTAA-GTGTTCCCCGCGTATGCGGGGA
TAAACCGAGGGTGACGCAACGATTGTTGCAATTCCTAAC-GTGTTCCCCGCGTATGCGGGGATAAACCGCACCAGTGTGT
ACATTCCAGACTCAGAAACCACGTGTTCCCCGCGTATGCGGGGATAAACCGCCTCGAGGTGTTCTAAGCACTCCGGGGCT
TTT-GTGTTCCCCGCGTATGCGGGGATAAACCGGACGCTCAAATCAGTGGCGGCGAAACCCGACA-GTGTTCCCCGCGTA
TGCGGGGATAAACCGCCAGAGGGGATTTAGCAAACGTCATTTCTGAC-GTGTTCCCCGCGTATGCGGGGATAAACCGTCA
TCTGCGGGTCGGGTAGGCTGCTTACGGGTGTGTTCCCCGCGTATGCGGGGATAAACCGCAGCTATTCCCCGCATCGGTCA
GTACTGCGCTGTGTTCCCCGCGTATGCGGGGATAAACCGTGGCCCACAATGGTAAAACCGGCGGCTTTCCAGTGTTCCCC
GCGTATGCGGGGATAAACCGGCCAATGGATTCAGGATTGGAGCCAGAATTTAGTGTTCCCCGCGTATGCGGGGATAAACC
GAAAAAAAGCCTAAAGCTCGAAAGAATAAAAATG-TGTTCCCCACGTATGCGGGGATAAACCG-----------------
--------------------------------------------------------------------------------
--------------------------------------------------------------------------------
--------------------------------------------------------------------------------
--------------------------------------------------------------------------------
--------------------------------------------------------------------------------
--------------------------------------------------------------------------------
--------------------------------------------------------------------------------
--------------------------------------------------------------------------------
--------------------------------------------------------------------------------
--------------------------------------------------------------------------------
--------------------------------------------------------------------------------
--------------------------------------------------------------------------------
--------------------------------------------------------------------------------
--------------------------------------------------------------------------------
--------------------------------------------------------------------------------
--------------------------------------------------------------------------------
------------------------------------------------
>PP841882.1 Erwinia amylovora strain IVIA1614-2 CRISPR2 repeat region
GTGTTCCCCGCGTATGCGGGGATAAACCGCCATTTTATGACAGTCTGGCGCAAAAACTGGAGTGTTCCCCGCGTATGCGG
GGATAAACCGGAGATGCACTGGATATACCGACTCCTCACTGAGTGTTCCCCGCGTATGCGGGGATAAACCGGCTCGGGGG
GACATGAGCTTGTACAAAACAGCGTGTTCCCCGCGTATGCGGGGATAAACCGTTTTTAGCAGCGTGACAGTTATGGAGCC
GCTCGTGTTCCCCGCGTATGCGGGGATAAACCGATTATAAGGATCACTTGCTAGGGCATTATATAGTGTTCCCCGCGTAT
GCGGGGATAAACCGACTTGACTGTTTATGCAGTGGTTGTATTTCTTGTGTTCCCCGCGTATGCGGGGATAAACCGATCGG
AACGACTTAGATTAGCGTCCTTGCACATGTGTTCCCCGCGTATGCGGGGATAAACCGTAACCGCAACCATCGCCGCGATA
AATCCACTG-GTGTTCCCCGCGTATGCGGGGATAAACCGGTTGATACGGCTGATTACAATAAAATGTCACTGTGTTCCCC
GCGTATGCGGGGATAAACCGTAAAAAATGCCGCCATCGAATCAGCAAAATCG-GTGTTCCCCGCGTATGCGGGGATAAAC
CGCTGCGGAGCGTCAAACGGGCGTTAACTCTCGAGTGTTCCCCGCGTATGCGGGGATAAACCGCCCTTCTGGTGTTTTGA
TTCTCCTAGGTGATTGTGTTCCCCGCGTATGCGGGGATAAACCTAATGGACGAGATTTCACAGAAAATATCTGTTC-GTG
TTCCCCGCGTATGCGGGGATAAACCGGCTACTACGTGTACGCACAGCCGCTGGCCAGT-GTGTTCCCCGCGTATGCGGGG
ATAAACCGCAGATGAGGCTGCAAATTCCAGGCACTTTTTAGTGTTCCCCGCGTATGCGGGGATAAACCGGATGGTCGTAC
CGATGTTTGCGAAAGATTCGCGTGTTCCCCGCGTATGCGGGGATAAACCGACGGTCAGATGGTGGCGCTGGTTGCGCTGG
CA-GTGTTCCCCGCGTATGCGGGGATAAACCGCTGTTTATGAAAAATGCCAACAAACAGGAAGC-GTGTTCCCCGCGTAT
GCGGGGATAAACCGATTTTTCAGGAACGGGCCGACACGAAAATTTATGTGTTCCCCGCGTATGCGGGGATAAACCGATAT
TTACTAGCATTTCCCCATGCTGTATCAC----GTGTTCCCCGCGTATGCGGGGATAAACCGCTGGAGCATGAGACGAAAT
CGGGGGTAGTGCT-GTGTTCCCCGCGTATGCGGGGATAAACCGCCGGTTCAGGTTTGATAGGTTCTGCCTAACTC-GTGT
TCCCCGCGTATGCGGGGATAAACCGTTCGCATACGACAATCTCCCGGCACTGATTAA-GTGTTCCCCGCGTATGCGGGGA
TAAACCGAGGGTGACGCAACGATTGTTGCAATTCCTAAC-GTGTTCCCCGCGTATGCGGGGATAAACCGCACCAGTGTGT
ACATTCCAGACTCAGAAACCACGTGTTCCCCGCGTATGCGGGGATAAACCGCCTCGAGGTGTTCTAAGCACTCCGGGGCT
TTT-GTGTTCCCCGCGTATGCGGGGATAAACCGGACGCTCAAATCAGTGGCGGCGAAACCCGACA-GTGTTCCCCGCGTA
TGCGGGGATAAACCGCCAGAGGGGATTTAGCAAACGTCATTTCTGAC-GTGTTCCCCGCGTATGCGGGGATAAACCGTCA
TCTGCGGGTCGGGTAGGCTGCTTACGGGTGTGTTCCCCGCGTATGCGGGGATAAACCGCAGCTATTCCCCGCATCGGTCA
GTACTGCGCTGTGTTCCCCGCGTATGCGGGGATAAACCGTGGCCCACAATGGTAAAACCGGCGGCTTTCCAGTGTTCCCC
GCGTATGCGGGGATAAACCGGCCAATGGATTCAGGATTGGAGCCAGAATTTAGTGTTCCCCGCGTATGCGGGGATAAACC
GAAAAAAAGCCTAAAGCTCGAAAGAATAAAAATG-TGTTCCCCACGTATGCGGGGATAAACCG-----------------
--------------------------------------------------------------------------------
--------------------------------------------------------------------------------
--------------------------------------------------------------------------------
--------------------------------------------------------------------------------
--------------------------------------------------------------------------------
--------------------------------------------------------------------------------
--------------------------------------------------------------------------------
--------------------------------------------------------------------------------
--------------------------------------------------------------------------------
--------------------------------------------------------------------------------
--------------------------------------------------------------------------------
--------------------------------------------------------------------------------
--------------------------------------------------------------------------------
--------------------------------------------------------------------------------
--------------------------------------------------------------------------------
--------------------------------------------------------------------------------
------------------------------------------------
>PP841883.1 Erwinia amylovora strain IVIA1892-1 CRISPR2 repeat region
GTGTTCCCCGCGTATGCGGGGATAAACCGCCATTTTATGACAGTCTGGCGCAAAAACTGGAGTGTTCCCCGCGTATGCGG
GGATAAACCGGAGATGCACTGGATATACCGACTCCTCACTGAGTGTTCCCCGCGTATGCGGGGATAAACCGGCTCGGGGG
GACATGAGCTTGTACAAAACAGCGTGTTCCCCGCGTATGCGGGGATAAACCGTTTTTAGCAGCGTGACAGTTATGGAGCC
GCTCGTGTTCCCCGCGTATGCGGGGATAAACCGATTATAAGGATCACTTGCTAGGGCATTATATAGTGTTCCCCGCGTAT
GCGGGGATAAACCGACTTGACTGTTTATGCAGTGGTTGTATTTCTTGTGTTCCCCGCGTATGCGGGGATAAACCGATCGG
AACGACTTAGATTAGCGTCCTTGCACATGTGTTCCCCGCGTATGCGGGGATAAACCGTAACCGCAACCATCGCCGCGATA
AATCCACTG-GTGTTCCCCGCGTATGCGGGGATAAACCGGTTGATACGGCTGATTACAATAAAATGTCACTGTGTTCCCC
GCGTATGCGGGGATAAACCGTAAAAAATGCCGCCATCGAATCAGCAAAATCG-GTGTTCCCCGCGTATGCGGGGATAAAC
CGCTGCGGAGCGTCAAACGGGCGTTAACTCTCGAGTGTTCCCCGCGTATGCGGGGATAAACCGCCCTTCTGGTGTTTTGA
TTCTCCTAGGTGATTGTGTTCCCCGCGTATGCGGGGATAAACCTAATGGACGAGATTTCACAGAAAATATCTGTTC-GTG
TTCCCCGCGTATGCGGGGATAAACCGGCTACTACGTGTACGCACAGCCGCTGGCCAGT-GTGTTCCCCGCGTATGCGGGG
ATAAACCGCAGATGAGGCTGCAAATTCCAGGCACTTTTTAGTGTTCCCCGCGTATGCGGGGATAAACCGGATGGTCGTAC
CGATGTTTGCGAAAGATTCGCGTGTTCCCCGCGTATGCGGGGATAAACCGACGGTCAGATGGTGGCGCTGGTTGCGCTGG
CA-GTGTTCCCCGCGTATGCGGGGATAAACCGCTGTTTATGAAAAATGCCAACAAACAGGAAGC-GTGTTCCCCGCGTAT
GCGGGGATAAACCGATTTTTCAGGAACGGGCCGACACGAAAATTTATGTGTTCCCCGCGTATGCGGGGATAAACCGATAT
TTACTAGCATTTCCCCATGCTGTATCAC----GTGTTCCCCGCGTATGCGGGGATAAACCGCTGGAGCATGAGACGAAAT
CGGGGGTAGTGCT-GTGTTCCCCGCGTATGCGGGGATAAACCGCCGGTTCAGGTTTGATAGGTTCTGCCTAACTC-GTGT
TCCCCGCGTATGCGGGGATAAACCGTTCGCATACGACAATCTCCCGGCACTGATTAA-GTGTTCCCCGCGTATGCGGGGA
TAAACCGAGGGTGACGCAACGATTGTTGCAATTCCTAAC-GTGTTCCCCGCGTATGCGGGGATAAACCGCACCAGTGTGT
ACATTCCAGACTCAGAAACCACGTGTTCCCCGCGTATGCGGGGATAAACCGCCTCGAGGTGTTCTAAGCACTCCGGGGCT
TTT-GTGTTCCCCGCGTATGCGGGGATAAACCGGACGCTCAAATCAGTGGCGGCGAAACCCGACA-GTGTTCCCCGCGTA
TGCGGGGATAAACCGCCAGAGGGGATTTAGCAAACGTCATTTCTGAC-GTGTTCCCCGCGTATGCGGGGATAAACCGTCA
TCTGCGGGTCGGGTAGGCTGCTTACGGGTGTGTTCCCCGCGTATGCGGGGATAAACCGCAGCTATTCCCCGCATCGGTCA
GTACTGCGCTGTGTTCCCCGCGTATGCGGGGATAAACCGTGGCCCACAATGGTAAAACCGGCGGCTTTCCAGTGTTCCCC
GCGTATGCGGGGATAAACCGGCCAATGGATTCAGGATTGGAGCCAGAATTTAGTGTTCCCCGCGTATGCGGGGATAAACC
GAAAAAAAGCCTAAAGCTCGAAAGAATAAAAATG-TGTTCCCCACGTATGCGGGGATAAACCG-----------------
--------------------------------------------------------------------------------
--------------------------------------------------------------------------------
--------------------------------------------------------------------------------
--------------------------------------------------------------------------------
--------------------------------------------------------------------------------
--------------------------------------------------------------------------------
--------------------------------------------------------------------------------
--------------------------------------------------------------------------------
--------------------------------------------------------------------------------
--------------------------------------------------------------------------------
--------------------------------------------------------------------------------
--------------------------------------------------------------------------------
--------------------------------------------------------------------------------
--------------------------------------------------------------------------------
--------------------------------------------------------------------------------
--------------------------------------------------------------------------------
------------------------------------------------
>PP841884.1 Erwinia amylovora strain PMV6014 CRISPR2 repeat region
GTGTTCCCCGCGTATGCGGGGATAAACCGCCATTTTATGACAGTCTGGCGCAAAAACTGGAGTGTTCCCCGCGTATGCGG
GGATAAACCGGAGATGCACTGGATATACCGACTCCTCACTGAGTGTTCCCCGCGTATGCGGGGATAAACCGGCTCGGGGG
GACATGAGCTTGTACAAAACAGCGTGTTCCCCGCGTATGCGGGGATAAACCGTTTTTAGCAGCGTGACAGTTATGGAGCC
GCTCGTGTTCCCCGCGTATGCGGGGATAAACCGATTATAAGGATCACTTGCTAGGGCATTATATAGTGTTCCCCGCGTAT
GCGGGGATAAACCGACTTGACTGTTTATGCAGTGGTTGTATTTCTTGTGTTCCCCGCGTATGCGGGGATAAACCGATCGG
AACGACTTAGATTAGCGTCCTTGCACATGTGTTCCCCGCGTATGCGGGGATAAACCGTAACCGCAACCATCGCCGCGATA
AATCCACTG-GTGTTCCCCGCGTATGCGGGGATAAACCGGTTGATACGGCTGATTACAATAAAATGTCACTGTGTTCCCC
GCGTATGCGGGGATAAACCGTAAAAAATGCCGCCATCGAATCAGCAAAATCG-GTGTTCCCCGCGTATGCGGGGATAAAC
CGCTGCGGAGCGTCAAACGGGCGTTAACTCTCGAGTGTTCCCCGCGTATGCGGGGATAAACCGCCCTTCTGGTGTTTTGA
TTCTCCTAGGTGATTGTGTTCCCCGCGTATGCGGGGATAAACCTAATGGACGAGATTTCACAGAAAATATCTGTTC-GTG
TTCCCCGCGTATGCGGGGATAAACCGGCTACTACGTGTACGCACAGCCGCTGGCCAGT-GTGTTCCCCGCGTATGCGGGG
ATAAACCGCAGATGAGGCTGCAAATTCCAGGCACTTTTTAGTGTTCCCCGCGTATGCGGGGATAAACCGGATGGTCGTAC
CGATGTTTGCGAAAGATTCGCGTGTTCCCCGCGTATGCGGGGATAAACCGACGGTCAGATGGTGGCGCTGGTTGCGCTGG
CA-GTGTTCCCCGCGTATGCGGGGATAAACCGCTGTTTATGAAAAATGCCAACAAACAGGAAGC-GTGTTCCCCGCGTAT
GCGGGGATAAACCGATTTTTCAGGAACGGGCCGACACGAAAATTTATGTGTTCCCCGCGTATGCGGGGATAAACCGATAT
TTACTAGCATTTCCCCATGCTGTATCAC----GTGTTCCCCGCGTATGCGGGGATAAACCGCTGGAGCATGAGACGAAAT
CGGGGGTAGTGCT-GTGTTCCCCGCGTATGCGGGGATAAACCGCCGGTTCAGGTTTGATAGGTTCTGCCTAACTC-GTGT
TCCCCGCGTATGCGGGGATAAACCGTTCGCATACGACAATCTCCCGGCACTGATTAA-GTGTTCCCCGCGTATGCGGGGA
TAAACCGAGGGTGACGCAACGATTGTTGCAATTCCTAAC-GTGTTCCCCGCGTATGCGGGGATAAACCGCACCAGTGTGT
ACATTCCAGACTCAGAAACCACGTGTTCCCCGCGTATGCGGGGATAAACCGCCTCGAGGTGTTCTAAGCACTCCGGGGCT
TTT-GTGTTCCCCGCGTATGCGGGGATAAACCGGACGCTCAAATCAGTGGCGGCGAAACCCGACA-GTGTTCCCCGCGTA
TGCGGGGATAAACCGCCAGAGGGGATTTAGCAAACGTCATTTCTGAC-GTGTTCCCCGCGTATGCGGGGATAAACCGTCA
TCTGCGGGTCGGGTAGGCTGCTTACGGGTGTGTTCCCCGCGTATGCGGGGATAAACCGCAGCTATTCCCCGCATCGGTCA
GTACTGCGCTGTGTTCCCCGCGTATGCGGGGATAAACCGTGGCCCACAATGGTAAAACCGGCGGCTTTCCAGTGTTCCCC
GCGTATGCGGGGATAAACCGGCCAATGGATTCAGGATTGGAGCCAGAATTTAGTGTTCCCCGCGTATGCGGGGATAAACC
GAAAAAAAGCCTAAAGCTCGAAAGAATAAAAATG-TGTTCCCCACGTATGCGGGGATAAACCG-----------------
--------------------------------------------------------------------------------
--------------------------------------------------------------------------------
--------------------------------------------------------------------------------
--------------------------------------------------------------------------------
--------------------------------------------------------------------------------
--------------------------------------------------------------------------------
--------------------------------------------------------------------------------
--------------------------------------------------------------------------------
--------------------------------------------------------------------------------
--------------------------------------------------------------------------------
--------------------------------------------------------------------------------
--------------------------------------------------------------------------------
--------------------------------------------------------------------------------
--------------------------------------------------------------------------------
--------------------------------------------------------------------------------
--------------------------------------------------------------------------------
------------------------------------------------
>JQ796526.1 Erwinia amylovora ATCC BAA-2158 CRISPR2 repeat region
GTGTTCCCCGCGTATGCGGGGATAAACCGTTTGTCCCAGATTTCCAGCGCGTCGAACTGACGTGTTCCCCGCGTATGCGG
GGATAAACCGCGGAAAAGTGCGACAGAGAATTAGCTCCACTCGTGTTCCCCGCGTATGCGGGGATAAACCGAAATCCAGA
TTCTCCGCCACCCAAGAAGCGGTGTGTTCCCCGCGTATGCGGGGATAAACCGCAGGCCAGCGACTACCCCACGCAGAAGC
GCTAGTGTTCCCCGCGTATGCGGGGATAAACCGGCTACTACGTTTACGCACAGCCGCTGGCCAGTGTGTTCCCCGCGTAT
GCGGGGATAAACCGTGCGTCAATTTTGCACGCATGTTCCGTTAAGTGTGTTCCCCGCGTATGCGGGGATAAACCGTTTTT
TAATTGCGTGCTGCGTTGCAGGGCAT-GGTGTTCCCCGCGTATGCGGGGATAAACCGGCCAGATGCTTATTATCTGGCAT
CCGTGGCCC-GTGTTCCCCGCGTATGCGGGGATAAACCGCTGCGCCACTTTATGCTCCATGACCTCCAGAGGTGTTCCCC
GCGTATGCGGGGATAAACCGTCGTCCAGATAATGGGAACACCGCGCAGGACG-GTGTTCCCCGCGTATGCGGGGATAAAC
CGATCAGTCAGAATTTGAAAAAAACCCCGCCATTGTGTTCCCCGCGTATGCGGGGATAAACCGAATGCAGGTGCGCTGAA
GAGAATTCATAATCAGTGTTCCCCGCGTATGCGGGGATAAACCGGGAGTTTATCTGAATGGTCTCGCGCAAAACTC-GTG
TTCCCCGCGTATGCGGGGATAAACCAGGGATCCGCTATTCTTTACCCTACAGTATACA-GTGTTCCCCGCGTATGCGGGG
ATAAACCGCGATGCCGCTGAACCCTTCCGGGTGGTTTCCCGTGTTCCCCGCGTATGCGGGGATAAACCGCACCGGCAGTA
GCTGGCGATGCTGTATTTGCAGTGTTCCCCGCGTATGCGGGGATAAACCATTAACGGGGCCCACTAAAACTGTATAGAGT
TT-GTGTTCCCCGCGTATGCGGGGATAAACMGTAACTGCTGCCAATGACCGCAGCCATWRSTAA-GTGTTCCCCGCGTAT
GCGGGGATAAACCGAYSTAGGMCWMACKKYAATWKYATSSGCCAMMCGTGTTCCCCGCGTATGCGGGGATAAACCGYMAA
ATGGCTYAGCSSTGMRCAATSAATCSTSMTTGGTGTTCCCCGCGTATGCGGGGATAAACCGAGCYAGRGCGTAAWCCTRC
AAAGCKYCGRCTA-GTGTTCCCCGCGTATGCGGGGRTAAACCGGCTTCAATTAACGCRGCTGGCTCCTTTGAGAA-GTGT
TCCCCGCGTATGCGGGGATAAACCGGGACATTAATCAMCGTCCTGRATTATGCCGAA-GTGTTCCCCGCGTATGCGGGGA
TAAACCGCWRTCYAWRCGCWKRTCRSMKGSKGMATAWGKCGTGTTCCCCGCGTATGCSGGGATAAACCGCGTAGATGAAA
GCTTTATTCATGATGGGACGT-GTGTTCCCCGCGTATGCGGGGATAAACCGAAAAAGGATTGCGCATGAGCACTGAAATT
GTT-GTGTTCCCCGCGTATGCGGGGATAAACCGGCATTGGAGTTCTTCCGTTCACATGAGCTGGT-GTGTTCCCCGCGTA
TGCGGGGATAAACCGCGTCGCGGCGTGGACGTCAGGGTGGTAGTGGA-GTGTTCCCCGCGTATGCGGGGATAACCGATAT
TTCTGAGCGATGCTATTCGACTGCTGAC-GTGTTCCCCGCGTATGCGGGGATAAACCGTTTCAGGAGGCATTCAAAATGA
CCGCTGGGATGTGTTCCCCGCGTATGCGGGGATAAACCGCCAAATGCCGGTAGCCCATATAATGATTCCTTGTGTTCCCC
GCGTATGCGGGGATAAACCGATGATGGCGCTGATAGTTTTTATTAGATGTCGAGTGTTCCCCGCACATACGGGGCTAATC
CA------------------------------------------------------------------------------
--------------------------------------------------------------------------------
--------------------------------------------------------------------------------
--------------------------------------------------------------------------------
--------------------------------------------------------------------------------
--------------------------------------------------------------------------------
--------------------------------------------------------------------------------
--------------------------------------------------------------------------------
--------------------------------------------------------------------------------
--------------------------------------------------------------------------------
--------------------------------------------------------------------------------
--------------------------------------------------------------------------------
--------------------------------------------------------------------------------
--------------------------------------------------------------------------------
--------------------------------------------------------------------------------
--------------------------------------------------------------------------------
--------------------------------------------------------------------------------
------------------------------------------------
>JQ796514.1 Erwinia amylovora strain T1(2) CRISPR2 repeat region
GTGTTCCCCGCGTATGCGGGGATAAACCGCCATTTTATGACAGTCTGGCGCAAAAACTGGAGTGTTCCCCGCGTATGCGG
GGATAAACCGGAGATGCACTGGATATACCGACTCCTCACTGAGTGTTCCCCGCGTATGCGGGGATAAACCGGCTCGGGGG
GACATGAGCTTGTACAAAACAGCGTGTTCCCCGCGTATGCGGGGATAAACCGTTTTTAGCAGCGTGACAGTTATGGAGCC
GCTCGTGTTCCCCGCGTATGCGGGGATAAACCGATTATAAGGATCACTTGCTAGGGCATTATATAGTGTTCCCCGCGTAT
GCGGGGATAAACCGACTTGACTGTTTATGCAGTGGTTGTATTTCTTGTGTTCCCCGCGTATGCGGGGATAAACCGATCGG
AACGACTTAGATTAGCGTCCTTGCACATGTGTTCCCCGCGTATGCGGGGATAAACCGTAACCGCAACCATCGCCGCGATA
AATCCACTG-GTGTTCCCCGCGTATGCGGGGATAAACCGGTTGATACGGCTGATTACAATAAAATGTCACTGTGTTCCCC
GCGTATGCGGGGATAAACCGTAAAAAATGCCGCCATCGAATCAGCAAAATCG-GTGTTCCCCGCGTATGCGGGGATAAAC
CGCTGCGGAGCGTCAAACGGGCGTTAACTCTCGAGTGTTCCCCGCGTATGCGGGGATAAACCGCCCTTCTGGTGTTTTGA
TTCTCCTAGGTGATTGTGTTCCCCGCGTATGCGGGGATAAACCTAATGGACGAGATTTCACAGAAAATATCTGTTC-GTG
TTCCCCGCGTATGCGGGGATAAACCGGCTACTACGTGTACGCACAGCCGCTGGCCAGT-GTGTTCCCCGCGTATGCGGGG
ATAAACCGACGGTCAGATGGTGGCGCTGGTTGCGCTGGCAGTGTTCCCCGCGTATGCGGGGATAAACCGCTGTTTATGAA
AAATGCCAACAAACAGGAAGCGTGTTCCCCGCGTATGCGGGGATAAACCGATTTTTCAGGAACGGGCCGACACGAAAATT
TATGTGTTCCCCGCGTATGCGGGGATAAACCGATATTTACTAGCATTTCCCCATGCTGTATCAC-GTGTTCCCCGCGTAT
GCGGGGATAAACCGCTGGAGCATGAGACGAAATCGGGGGTAGTGCT-GTGTTCCCCGCGTATGCGGGGATAAACCGCCGG
TTCAGGTTTGATAGGTTCTGCCTAACTC----GTGTTCCCCGCGTATGCGGGGATAAACCGTTCGCATACGACAATCTCC
CGGCACTGATTAA-GTGTTCCCCGCGTATGCGGGGATAAACCGAGGGTGACGCAACGATTGTTGCAATTCCTAAC-GTGT
TCCCCGCGTATGCGGGGATAAACCGCACCAGTGTGTACATTCCAGACTCAGAAACCACGTGTTCCCCGCGTATGCGGGGA
TAAACCGCCTCGAGGTGTTCTAAGCACTCCGGGGCTTTT-GTGTTCCCCGCGTATGCGGGGATAAACCGGACGCTCAAAT
CAGTGGCGGCGAAACCCGACA-GTGTTCCCCGCGTATGCGGGGATAAACCGCCAGAGGGGATTTAGCAAACGTCATTTCT
GAC-GTGTTCCCCGCGTATGCGGGGATAAACCGTCATCTGCGGGTCGGGTAGGCTGCTTACGGGT-GTGTTCCCCGCGTA
TGCGGGGATAAACCGCAGCTATTCCCCGCATCGGTCAGTACTGCGCT-GTGTTCCCCGCGTATGCGGGGATAAACCGTGG
CCCACAATGGTAAAACCGGCGGCTTTCCAGTGTTCCCCGCGTATGCGGGGATAAACCGGCCAATGGATTCAGGATTGGAG
CCAGAATTTAGTGTTCCCCGCGTATGCGGGGATAAACCGAAAAAAAGCCTAAAGCTCGAAAGAATAAAAATGTGTTCCCC
ACGTATGCGGGGATAAACCGATGATGGCGCTGATAGTTTTATTAGATGTCGAGTGTTCCCCGCACATACGGGGCTAATCC
A-------------------------------------------------------------------------------
--------------------------------------------------------------------------------
--------------------------------------------------------------------------------
--------------------------------------------------------------------------------
--------------------------------------------------------------------------------
--------------------------------------------------------------------------------
--------------------------------------------------------------------------------
--------------------------------------------------------------------------------
--------------------------------------------------------------------------------
--------------------------------------------------------------------------------
--------------------------------------------------------------------------------
--------------------------------------------------------------------------------
--------------------------------------------------------------------------------
--------------------------------------------------------------------------------
--------------------------------------------------------------------------------
--------------------------------------------------------------------------------
--------------------------------------------------------------------------------
------------------------------------------------
>JQ796467.1 Erwinia amylovora strain BH CRISPR2 repeat region
GTGTTCCCCGCGTATGCGGGGATAAACCGCCATTTTATGACAGTCTGGCGCAAAAACTGGAGTGTTCCCCGCGTATGCGG
GGATAAACCGGAGATGCACTGGATATACCGACTCCTCACTGAGTGTTCCCCGCGTATGCGGGGATAAACCGGCTCGGGGG
GACATGAGCTTGTACAAAACAGCGTGTTCCCCGCGTATGCGGGGATAAACCGTTTTTAGCAGCGTGACAGTTATGGAGCC
GCTCGTGTTCCCCGCGTATGCGGGGATAAACCGATTATAAGGATCACTTGCTAGGGCATTATATAGTGTTCCCCGCGTAT
GCGGGGATAAACCGACTTGACTGTTTATGCAGTGGTTGTATTTCTTGTGTTCCCCGCGTATGCGGGGATAAACCGATCGG
AACGACTTAGATTAGCGTCCTTGCACATGTGTTCCCCGCGTATGCGGGGATAAACCGTAACCGCAACCATCGCCGCGATA
AATCCACTG-GTGTTCCCCGCGTATGCGGGGATAAACCGGTTGATACGGCTGATTACAATAAAATGTCACTGTGTTCCCC
GCGTATGCGGGGATAAACCGTAAAAAATGCCGCCATCGAATCAGCAAAATCG-GTGTTCCCCGCGTATGCGGGGATAAAC
CGCTGCGGAGCGTCAAACGGGCGTTAACTCTCGAGTGTTCCCCGCGTATGCGGGGATAAACCGCCCTTCTGGTGTTTTGA
TTCTCCTAGGTGATTGTGTTCCCCGCGTATGCGGGGATAAACCTAATGGACGAGATTTCACAGAAAATATCTGTTC-GTG
TTCCCCGCGTATGCGGGGATAAACCGGCTACTACGTGTACGCACAGCCGCTGGCCAGT-GTGTTCCCCGCGTATGCGGGG
ATAAACCGACGGTCAGATGGTGGCGCTGGTTGCGCTGGCAGTGTTCCCCGCGTATGCGGGGATAAACCGCTGTTTATGAA
AAATGCCAACAAACAGGAAGCGTGTTCCCCGCGTATGCGGGGATAAACCGATTTTTCAGGAACGGGCCGACACGAAAATT
TATGTGTTCCCCGCGTATGCGGGGATAAACCGATATTTACTAGCATTTCCCCATGCTGTATCAC-GTGTTCCCCGCGTAT
GCGGGGATAAACCGCTGGAGCATGAGACGAAATCGGGGGTAGTGCT-GTGTTCCCCGCGTATGCGGGGATAAACCGCCGG
TTCAGGTTTGATAGGTTCTGCCTAACTC----GTGTTCCCCGCGTATGCGGGGATAAACCGTTCGCATACGACAATCTCC
CGGCACTGATTAA-GTGTTCCCCGCGTATGCGGGGATAAACCGAGGGTGACGCAACGATTGTTGCAATTCCTAAC-GTGT
TCCCCGCGTATGCGGGGATAAACCGCACCAGTGTGTACATTCCAGACTCAGAAACCACGTGTTCCCCGCGTATGCGGGGA
TAAACCGCCTCGAGGTGTTCTAAGCACTCCGGGGCTTTT-GTGTTCCCCGCGTATGCGGGGATAAACCGGACGCTCAAAT
CAGTGGCGGCGAAACCCGACA-GTGTTCCCCGCGTATGCGGGGATAAACCGCCAGAGGGGATTTAGCAAACGTCATTTCT
GAC-GTGTTCCCCGCGTATGCGGGGATAAACCGTCATCTGCGGGTCGGGTAGGCTGCTTACGGGT-GTGTTCCCCGCGTA
TGCGGGGATAAACCGCAGCTATTCCCCGCATCGGTCAGTACTGAGCT-GTGTTCCCCGCGTATGCGGGGATAAACCGTGG
CCCACAATGGTAAAACCGGCGGCTTTCCAGTGTTCCCCGCGTATGCGGGGATAAACCGGCCAATGGATTCAGGATTGGAG
CCAGAATTTAGTGTTCCCCGCGTATGCGGGGATAAACCGAAAAAAAGCCTAAAGCTCGAAAGAATAAAAATGTGTTCCCC
ACGTATGCGGGGATAAACCGATGATGGCGCTGATAGTTTTATTAGATGTCGAGTGTTCCCCGCACATACGGGGCTAATCC
A-------------------------------------------------------------------------------
--------------------------------------------------------------------------------
--------------------------------------------------------------------------------
--------------------------------------------------------------------------------
--------------------------------------------------------------------------------
--------------------------------------------------------------------------------
--------------------------------------------------------------------------------
--------------------------------------------------------------------------------
--------------------------------------------------------------------------------
--------------------------------------------------------------------------------
--------------------------------------------------------------------------------
--------------------------------------------------------------------------------
--------------------------------------------------------------------------------
--------------------------------------------------------------------------------
--------------------------------------------------------------------------------
--------------------------------------------------------------------------------
--------------------------------------------------------------------------------
------------------------------------------------
>JQ796474.1 Erwinia amylovora strain 6-97 CRISPR2 repeat region
GTGTTCCCCGCGTATGCGGGGATAAACCGCCATTTTATGACAGTCTGGCGCAAAAACTGGAGTGTTCCCCGCGTATGCGG
GGATAAACCGGAGATGCACTGGATATACCGACTCCTCACTGAGTGTTCCCCGCGTATGCGGGGATAAACCGGCTCGGGGG
GACATGAGCTTGTACAAAACAGCGTGTTCCCCGCGTATGCGGGGATAAACCGTTTTTAGCAGCGTGACAGTTATGGAGCC
GCTCGTGTTCCCCGCGTATGCGGGGATAAACCGATTATAAGGATCACTTGCTAGGGCATTATATAGTGTTCCCCGCGTAT
GCGGGGATAAACCGACTTGACTGTTTATGCAGTGGTTGTATTTCTTGTGTTCCCCGCGTATGCGGGGATAAACCGATCGG
AACGACTTAGATTAGCGTCCTTGCACATGTGTTCCCCGCGTATGCGGGGATAAACCGTAACCGCAACCATCGCCGCGATA
AATCCACTG-GTGTTCCCCGCGTATGCGGGGATAAACCGGTTGATACGGCTGATTACAATAAAATGTCACTGTGTTCCCC
GCGTATGCGGGGATAAACCGTAAAAAATGCCGCCATCGAATCAGCAAAATCG-GTGTTCCCCGCGTATGCGGGGATAAAC
CGCTGCGGAGCGTCAAACGGGCGTTAACTCTCGAGTGTTCCCCGCGTATGCGGGGATAAACCGCCCTTCTGGTGTTTTGA
TTCTCCTAGGTGATTGTGTTCCCCGCGTATGCGGGGATAAACCTAATGGACGAGATTTCACAGAAAATATCTGTTC-GTG
TTCCCCGCGTATGCGGGGATAAACCGGCTACTACGTGTACGCACAGCCGCTGGCCAGT-GTGTTCCCCGCGTATGCGGGG
ATAAACCGACGGTCAGATGGTGGCGCTGGTTGCGCTGGCAGTGTTCCCCGCGTATGCGGGGATAAACCGCTGTTTATGAA
AAATGCCAACAAACAGGAAGCGTGTTCCCCGCGTATGCGGGGATAAACCGATTTTTCAGGAACGGGCCGACACGAAAATT
TATGTGTTCCCCGCGTATGCGGGGATAAACCGATATTTACTAGCATTTCCCCATGCTGTATCAC-GTGTTCCCCGCGTAT
GCGGGGATAAACCGCTGGAGCATGAGACGAAATCGGGGGTAGTGCT-GTGTTCCCCGCGTATGCGGGGATAAACCGCCGG
TTCAGGTTTGATAGGTTCTGCCTAACTC----GTGTTCCCCGCGTATGCGGGGATAAACCGTTCGCATACGACAATCTCC
CGGCACTGATTAA-GTGTTCCCCGCGTATGCGGGGATAAACCGAGGGTGACGCAACGATTGTTGCAATTCCTAAC-GTGT
TCCCCGCGTATGCGGGGATAAACCGCACCAGTGTGTACATTCCAGACTCAGAAACCACGTGTTCCCCGCGTATGCGGGGA
TAAACCGCCTCGAGGTGTTCTAAGCACTCCGGGGCTTTT-GTGTTCCCCGCGTATGCGGGGATAAACCGGACGCTCAAAT
CAGTGGCGGCGAAACCCGACA-GTGTTCCCCGCGTATGCGGGGATAAACCGCCAGAGGGGATTTAGCAAACGTCATTTCT
GAC-GTGTTCCCCGCGTATGCGGGGATAAACCGTCATCTGCGGGTCGGGTAGGCTGCTTACGGGT-GTGTTCCCCGCGTA
TGCGGGGATAAACCGCAGCTATTCCCCGCATCGGTCAGTACTGAGCT-GTGTTCCCCGCGTATGCGGGGATAAACCGTGG
CCCACAATGGTAAAACCGGCGGCTTTCCAGTGTTCCCCGCGTATGCGGGGATAAACCGGCCAATGGATTCAGGATTGGAG
CCAGAATTTAGTGTTCCCCGCGTATGCGGGGATAAACCGAAAAAAAGCCTAAAGCTCGAAAGAATAAAAATGTGTTCCCC
ACGTATGCGGGGATAAACCGATGATGGCGCTGATAGTTTTATTAGATGTCGAGTGTTCCCCGCACATACGGGGCTAATCC
A-------------------------------------------------------------------------------
--------------------------------------------------------------------------------
--------------------------------------------------------------------------------
--------------------------------------------------------------------------------
--------------------------------------------------------------------------------
--------------------------------------------------------------------------------
--------------------------------------------------------------------------------
--------------------------------------------------------------------------------
--------------------------------------------------------------------------------
--------------------------------------------------------------------------------
--------------------------------------------------------------------------------
--------------------------------------------------------------------------------
--------------------------------------------------------------------------------
--------------------------------------------------------------------------------
--------------------------------------------------------------------------------
--------------------------------------------------------------------------------
--------------------------------------------------------------------------------
------------------------------------------------
>JQ796502.1 Erwinia amylovora strain Pn CRISPR2 repeat region
GTGTTCCCCGCGTATGCGGGGATAAACCGCCATTTTATGACAGTCTGGCGCAAAAACTGGAGTGTTCCCCGCGTATGCGG
GGATAAACCGGAGATGCACTGGATATACCGACTCCTCACTGAGTGTTCCCCGCGTATGCGGGGATAAACCGGCTCGGGGG
GACATGAGCTTGTACAAAACAGCGTGTTCCCCGCGTATGCGGGGATAAACCGTTTTTAGCAGCGTGACAGTTATGGAGCC
GCTCGTGTTCCCCGCGTATGCGGGGATAAACCGATTATAAGGATCACTTGCTAGGGCATTATATAGTGTTCCCCGCGTAT
GCGGGGATAAACCGACTTGACTGTTTATGCAGTGGTTGTATTTCTTGTGTTCCCCGCGTATGCGGGGATAAACCGATCGG
AACGACTTAGATTAGCGTCCTTGCACATGTGTTCCCCGCGTATGCGGGGATAAACCGTAACCGCAACCATCGCCGCGATA
AATCCACTG-GTGTTCCCCGCGTATGCGGGGATAAACCGGTTGATACGGCTGATTACAATAAAATGTCACTGTGTTCCCC
GCGTATGCGGGGATAAACCGTAAAAAATGCCGCCATCGAATCAGCAAAATCG-GTGTTCCCCGCGTATGCGGGGATAAAC
CGCTGCGGAGCGTCAAACGGGCGTTAACTCTCGAGTGTTCCCCGCGTATGCGGGGATAAACCGCCCTTCTGGTGTTTTGA
TTCTCCTAGGTGATTGTGTTCCCCGCGTATGCGGGGATAAACCTAATGGACGAGATTTCACAGAAAATATCTGTTC-GTG
TTCCCCGCGTATGCGGGGATAAACCGGCTACTACGTGTACGCACAGCCGCTGGCCAGT-GTGTTCCCCGCGTATGCGGGG
ATAAACCGACGGTCAGATGGTGGCGCTGGTTGCGCTGGCAGTGTTCCCCGCGTATGCGGGGATAAACCGCTGTTTATGAA
AAATGCCAACAAACAGGAAGCGTGTTCCCCGCGTATGCGGGGATAAACCGATTTTTCAGGAACGGGCCGACACGAAAATT
TATGTGTTCCCCGCGTATGCGGGGATAAACCGATATTTACTAGCATTTCCCCATGCTGTATCAC-GTGTTCCCCGCGTAT
GCGGGGATAAACCGCTGGAGCATGAGACGAAATCGGGGGTAGTGCT-GTGTTCCCCGCGTATGCGGGGATAAACCGCCGG
TTCAGGTTTGATAGGTTCTGCCTAACTC----GTGTTCCCCGCGTATGCGGGGATAAACCGTTCGCATACGACAATCTCC
CGGCACTGATTAA-GTGTTCCCCGCGTATGCGGGGATAAACCGAGGGTGACGCAACGATTGTTGCAATTCCTAAC-GTGT
TCCCCGCGTATGCGGGGATAAACCGCACCAGTGTGTACATTCCAGACTCAGAAACCACGTGTTCCCCGCGTATGCGGGGA
TAAACCGCCTCGAGGTGTTCTAAGCACTCCGGGGCTTTT-GTGTTCCCCGCGTATGCGGGGATAAACCGGACGCTCAAAT
CAGTGGCGGCGAAACCCGACA-GTGTTCCCCGCGTATGCGGGGATAAACCGCCAGAGGGGATTTAGCAAACGTCATTTCT
GAC-GTGTTCCCCGCGTATGCGGGGATAAACCGTCATCTGCGGGTCGGGTAGGCTGCTTACGGGT-GTGTTTCCCGCGTA
TGCGGGGATAAACCGCAGCTATTCCCCGCATCGGTCAGTACTGAGCT-GTGTTCCCCGCGTATGCGGGGATAAACCGTGG
CCCACAATGGTAAAACCGGCGGCTTTCCAGTGTTCCCCGCGTATGCGGGGATAAACCGGCCAATGGATTCAGGATTGGAG
CCAGAATTTAGTGTTCCCCGCGTATGCGGGGATAAACCGAAAAAAAGCCTAAAGCTCGAAAGAATAAAAATGTGTTCCCC
ACGTATGCGGGGATAAACCGATGATGGCGCTGATAGTTTTATTAGATGTCGAGTGTTCCCCGCACATACGGGGCTAATCC
A-------------------------------------------------------------------------------
--------------------------------------------------------------------------------
--------------------------------------------------------------------------------
--------------------------------------------------------------------------------
--------------------------------------------------------------------------------
--------------------------------------------------------------------------------
--------------------------------------------------------------------------------
--------------------------------------------------------------------------------
--------------------------------------------------------------------------------
--------------------------------------------------------------------------------
--------------------------------------------------------------------------------
--------------------------------------------------------------------------------
--------------------------------------------------------------------------------
--------------------------------------------------------------------------------
--------------------------------------------------------------------------------
--------------------------------------------------------------------------------
--------------------------------------------------------------------------------
------------------------------------------------
>JQ796529.1 Erwinia amylovora strain WSDA 16 CRISPR2 repeat region
GTGTTCCCCGCGTATGCGGGGATAAACCGCCATTTTATGACAGTCTGGCGCAAAAACTGGAGTGTTCCCCGCGTATGCGG
GGATAAACCGGAGATGCACTGGATATACCGACTCCTCACTGAGTGTTCCCCGCGTATGCGGGGATAAACCGGCTCGGGGG
GACATGAGCTTGTACAAAACAGCGTGTTCCCCGCGTATGCGGGGATAAACCGTTTTTAGCAGCGTGACAGTTATGGAGCC
GCTCGTGTTCCCCGCGTATGCGGGGATAAACCGATTATAAGGATCACTTGCTAGGGCATTATATAGTGTTCCCCGCGTAT
GCGGGGATAAACCGACTTGACTGTTTATGCAGTGGTTGTATTTCTTGTGTTCCCCGCGTATGCGGGGATAAACCGATCGG
AACGACTTAGATTAGCGTCCTTGCACATGTGTTCCCCGCGTATGCGGGGATAAACCGTAACCGCAACCATCGCCGCGATA
AATCCACTG-GTGTTCCCCGCGTATGCGGGGATAAACCGGTTGATACGGCTGATTACAATAAAATGTCACTGTGTTCCCC
GCGTATGCGGGGATAAACCGTAAAAAATGCCGCCATCGAATCAGCAAAATCG-GTGTTCCCCGCGTATGCGGGGATAAAC
CGCTGCGGAGCGTCAAACGGGCGTTAACTCTCGAGTGTTCCCCGCGTATGCGGGGATAAACCGCCCTTCTGGTGTTTTGA
TTCTCCTAGGTGATTGTGTTCCCCGCGTATGCGGGGATAAACCTAATGGACGAGATTTCACAGAAAATATCTGTTC-GTG
TTCCCCGCGTATGCGGGGATAAACCGGCTACTACGTGTACGCACAGCCGCTGGCCAGT-GTGTTCCCCGCGTATGCGGGG
ATAAACCGACGGTCAGATGGTGGCGCTGGTTGCGCTGGCAGTGTTCCCCGCGTATGCGGGGATAAACCGCTGTTTATGAA
AAATGCCAACAAACAGGAAGCGTGTTCCCCGCGTATGCGGGGATAAACCGATTTTTCAGGAACGGGCCGACACGAAAATT
TATGTGTTCCCCGCGTATGCGGGGATAAACCGATATTTACTAGCATTTCCCCATGCTGTATCAC-GTGTTCCCCGCGTAT
GCGGGGATAAACCGCTGGAGCATGAGACGAAATCGGGGGTAGTGCT-GTGTTCCCCGCGTATGCGGGGATAAACCGCCGG
TTCAGGTTTGATAGGTTCTGCCTAACTC----GTGTTCCCCGCGTATGCGGGGATAAACCGTTCGCATACGACAATCTCC
CGGCACTGATTAA-GTGTTCCCCGCGTATGCGGGGATAAACCGAGGGTGACGCAACGATTGTTGCAATTCCTAAC-GTGT
TCCCCGCGTATGCGGGGATAAACCGCACCAGTGTGTACATTCCAGACTCAGAAACCACGTGTTCCCCGCGTATGCGGGGA
TAAACCGCCTCGAGGTGTTCTAAGCACTCCGGGGCTTTT-GTGTTCCCCGCGTATGCGGGGATAAACCGGACGCTCAAAT
CAGTGGCGGCGAAACCCGACA-GTGTTCCCCGCGTATGCGGGGATAAACCGCCAGAGGGGATTTAGCAAACGTCATTTCT
GAC-GTGTTCCCCGCGTATGCGGGGATAAACCGTCATCTGCGGGTCGGGTAGGCTGCTTACGGGT-GTGTTCCCCGCGTA
TGCGGGGATAAACCGCAGCTATTCCCCGCATCGGTCAGTACTGCGCT-GTGTTCCCCGCGTATGCGGGGATAAACCGTGG
CCCACAATGGTAAAACCGGCGGCTTTCCAGTGTTCCCCGCGTATGCGGGGATAAACCGGCCAATGGATTCAGGATTGGAG
CCAGAATTTAGTGTTCCCCGCGTATGCGGGGATAAACCGAAAAAAAGCCTAAAGCTCGAAAGAATAAAAATGTGTTCCCC
ACGTATGCGGGGATAAACCGATGATGGCGCTGATAGTTTTATTAGATGTCGAGTGTTCCCCGCACATACGGGGCTAATCC
A-------------------------------------------------------------------------------
--------------------------------------------------------------------------------
--------------------------------------------------------------------------------
--------------------------------------------------------------------------------
--------------------------------------------------------------------------------
--------------------------------------------------------------------------------
--------------------------------------------------------------------------------
--------------------------------------------------------------------------------
--------------------------------------------------------------------------------
--------------------------------------------------------------------------------
--------------------------------------------------------------------------------
--------------------------------------------------------------------------------
--------------------------------------------------------------------------------
--------------------------------------------------------------------------------
--------------------------------------------------------------------------------
--------------------------------------------------------------------------------
--------------------------------------------------------------------------------
------------------------------------------------
>JQ796531.1 Erwinia amylovora CFBP1430 CRISPR2 repeat region
GTGTTCCCCGCGTATGCGGGGATAAACCGCCATTTTATGACAGTCTGGCGCAAAAACTGGAGTGTTCCCCGCGTATGCGG
GGATAAACCGGAGATGCACTGGATATACCGACTCCTCACTGAGTGTTCCCCGCGTATGCGGGGATAAACCGGCTCGGGGG
GACATGAGCTTGTACAAAACAGCGTGTTCCCCGCGTATGCGGGGATAAACCGTTTTTAGCAGCGTGACAGTTATGGAGCC
GCTCGTGTTCCCCGCGTATGCGGGGATAAACCGATTATAAGGATCACTTGCTAGGGCATTATATAGTGTTCCCCGCGTAT
GCGGGGATAAACCGACTTGACTGTTTATGCAGTGGTTGTATTTCTTGTGTTCCCCGCGTATGCGGGGATAAACCGATCGG
AACGACTTAGATTAGCGTCCTTGCACATGTGTTCCCCGCGTATGCGGGGATAAACCGTAACCGCAACCATCGCCGCGATA
AATCCACTG-GTGTTCCCCGCGTATGCGGGGATAAACCGGTTGATACGGCTGATTACAATAAAATGTCACTGTGTTCCCC
GCGTATGCGGGGATAAACCGTAAAAAATGCCGCCATCGAATCAGCAAAATCG-GTGTTCCCCGCGTATGCGGGGATAAAC
CGCTGCGGAGCGTCAAACGGGCGTTAACTCTCGAGTGTTCCCCGCGTATGCGGGGATAAACCGCCCTTCTGGTGTTTTGA
TTCTCCTAGGTGATTGTGTTCCCCGCGTATGCGGGGATAAACCTAATGGACGAGATTTCACAGAAAATATCTGTTC-GTG
TTCCCCGCGTATGCGGGGATAAACCGGCTACTACGTGTACGCACAGCCGCTGGCCAGT-GTGTTCCCCGCGTATGCGGGG
ATAAACCGCAGATGAGGCTGCAAATTCCAGGCACTTTTTAGTGTTCCCCGCGTATGCGGGGATAAACCGGATGGTCGTAC
CGATGTTTGCGAAAGATTCGCGTGTTCCCCGCGTATGCGGGGATAAACCGACGGTCAGATGGTGGCGCTGGTTGCGCTGG
CA-GTGTTCCCCGCGTATGCGGGGATAAACCGCTGTTTATGAAAAATGCCAACAAACAGGAAGC-GTGTTCCCCGCGTAT
GCGGGGATAAACCGATTTTTCAGGAACGGGCCGACACGAAAATTTATGTGTTCCCCGCGTATGCGGGGATAAACCGATAT
TTACTAGCATTTCCCCATGCTGTATCAC----GTGTTCCCCGCGTATGCGGGGATAAACCGCTGGAGCATGAGACGAAAT
CGGGGGTAGTGCT-GTGTTCCCCGCGTATGCGGGGATAAACCGCCGGTTCAGGTTTGATAGGTTCTGCCTAACTC-GTGT
TCCCCGCGTATGCGGGGATAAACCGTTCGCATACGACAATCTCCCGGCACTGATTAA-GTGTTCCCCGCGTATGCGGGGA
TAAACCGAGGGTGACGCAACGATTGTTGCAATTCCTAAC-GTGTTCCCCGCGTATGCGGGGATAAACCGCACCAGTGTGT
ACATTCCAGACTCAGAAACCACGTGTTCCCCGCGTATGCGGGGATAAACCGCCTCGAGGTGTTCTAAGCACTCCGGGGCT
TTT-GTGTTCCCCGCGTATGCGGGGATAAACCGGACGCTCAAATCAGTGGCGGCGAAACCCGACA-GTGTTCCCCGCGTA
TGCGGGGATAAACCGCCAGAGGGGATTTAGCAAACGTCATTTCTGAC-GTGTTCCCCGCGTATGCGGGGATAAACCGTCA
TCTGCGGGTCGGGTAGGCTGCTTACGGGTGTGTTCCCCGCGTATGCGGGGATAAACCGCAGCTATTCCCCGCATCGGTCA
GTACTGCGCTGTGTTCCCCGCGTATGCGGGGATAAACCGTGGCCCACAATGGTAAAACCGGCGGCTTTCCAGTGTTCCCC
GCGTATGCGGGGATAAACCGGCCAATGGATTCAGGATTGGAGCCAGAATTTAGTGTTCCCCGCGTATGCGGGGATAAACC
G-------------------------------------------------------------------------------
--------------------------------------------------------------------------------
--------------------------------------------------------------------------------
--------------------------------------------------------------------------------
--------------------------------------------------------------------------------
--------------------------------------------------------------------------------
--------------------------------------------------------------------------------
--------------------------------------------------------------------------------
--------------------------------------------------------------------------------
--------------------------------------------------------------------------------
--------------------------------------------------------------------------------
--------------------------------------------------------------------------------
--------------------------------------------------------------------------------
--------------------------------------------------------------------------------
--------------------------------------------------------------------------------
--------------------------------------------------------------------------------
--------------------------------------------------------------------------------
------------------------------------------------
>JQ796537.1 Erwinia amylovora strain NW17-4 CRISPR2 repeat region
GTGTTCCCCGCGTATGCGGGGATAAACCGCCATTTTATGACAGTCTGGCGCAAAAACTGGAGTGTTCCCCGCGTATGCGG
GGATAAACCGGAGATGCACTGGATATACCGACTCCTCACTGAGTGTTCCCCGCGTATGCGGGGATAAACCGGCTCGGGGG
GACATGAGCTTGTACAAAACAGCGTGTTCCCCGCGTATGCGGGGATAAACCGTTTTTAGCAGCGTGACAGTTATGGAGCC
GCTCGTGTTCCCCGCGTATGCGGGGATAAACCGATTATAAGGATCACTTGCTAGGGCATTATATAGTGTTCCCCGCGTAT
GCGGGGATAAACCGACTTGACTGTTTATGCAGTGGTTGTATTTCTTGTGTTCCCCGCGTATGCGGGGATAAACCGATCGG
AACGACTTAGATTAGCGTCCTTGCACATGTGTTCCCCGCGTATGCGGGGATAAACCGTAACCGCAACCATCGCCGCGATA
AATCCACTG-GTGTTCCCCGCGTATGCGGGGATAAACCGGTTGATACGGCTGATTACAATAAAATGTCACTGTGTTCCCC
GCGTATGCGGGGATAAACCGTAAAAAATGCCGCCATCGAATCAGCAAAATCG-GTGTTCCCCGCGTATGCGGGGATAAAC
CGCTGCGGAGCGTCAAACGGGCGTTAACTCTCGAGTGTTCCCCGCGTATGCGGGGATAAACCGCCCTTCTGGTGTTTTGA
TTCTCCTAGGTGATTGTGTTCCCCGCGTATGCGGGGATAAACCTAATGGACGAGATTTCACAGAAAATATCTGTTC-GTG
TTCCCCGCGTATGCGGGGATAAACCGGCTACTACGTGTACGCACAGCCGCTGGCCAGT-GTGTTCCCCGCGTATGCGGGG
ATAAACCGACGGTCAGATGGTGGCGCTGGTTGCGCTGGCAGTGTTCCCCGCGTATGCGGGGATAAACCGCTGTTTATGAA
AAATGCCAACAAACAGGAAGCGTGTTCCCCGCGTATGCGGGGATAAACCGATTTTTCAGGAACGGGCCGACACGAAAATT
TATGTGTTCCCCGCGTATGCGGGGATAAACCGATATTTACTAGCATTTCCCCATGCTGTATCAC-GTGTTCCCCGCGTAT
GCGGGGATAAACCGCTGGAGCATGAGACGAAATCGGGGGTAGTGCT-GTGTTCCCCGCGTATGCGGGGATAAACCGCCGG
TTCAGGTTTGATAGGTTCTGCCTAACTC----GTGTTCCCCGCGTATGCGGGGATAAACCGTTCGCATACGACAATCTCC
CGGCACTGATTAA-GTGTTCCCCGCGTATGCGGGGATAAACCGAGGGTGACGCAACGATTGTTGCAATTCCTAAC-GTGT
TCCCCGCGTATGCGGGGATAAACCGCACCAGTGTGTACATTCCAGACTCAGAAACCACGTGTTCCCCGCGTATGCGGGGA
TAAMCCGCCTCGAGGTGTTCTAAGCACTCCGGGGCTTTT-GTGTTCCCCGCGTATGCGGGGATAAACCGGACGCTCAAAT
CAGTGGCGGCGAAACCCGACA-GTGTTCCCCGCGTATGCGGGGATAAACCGCCAGAGGGGATTTAGCAAACGTCATTTCT
GAC-GTGTTCCCCGCGTATGCGGGGATAAACCGTCATCTGCGGGTCGGGTAGGCTGCTTACGGGT-GTGTTCCCCGCGTA
TGCGGGGATAAACCGCAGCTATTCCCCGCATCGGTCAGTACTGAGCT-GTGTTCCCCGCGTATGCGGGGATAAACCGTGG
CCCACAATGGTAAAACCGGCGGCTTTCCAGTGTTCCCCGCGTATGCGGGGATAAACCGGCCAATGGATTCAGGATTGGAG
CCAGAATTTAGTGTTCCCCGCGTATGCGGGGATAACCCGAAAAAAAGCCTAAAGCTCGAAAGAATAAAAATGTGTTCCCC
GCGTATGCGGGGATAAACCGATGATGGCGCTGATAGTTTTATTAGATGTCGAGTGTTCCCCGCGTATGCGGGGATAAACC
A-------------------------------------------------------------------------------
--------------------------------------------------------------------------------
--------------------------------------------------------------------------------
--------------------------------------------------------------------------------
--------------------------------------------------------------------------------
--------------------------------------------------------------------------------
--------------------------------------------------------------------------------
--------------------------------------------------------------------------------
--------------------------------------------------------------------------------
--------------------------------------------------------------------------------
--------------------------------------------------------------------------------
--------------------------------------------------------------------------------
--------------------------------------------------------------------------------
--------------------------------------------------------------------------------
--------------------------------------------------------------------------------
--------------------------------------------------------------------------------
--------------------------------------------------------------------------------
------------------------------------------------
>JQ796547.1 Erwinia amylovora strain Ea273 CRISPR2 repeat region
GTGTTCCCCGCGTATGCGGGGATAAACCGCCATTTTATGACAGTCTGGCGCAAAAACTGGAGTGTTCCCCGCGTATGCGG
GGATAAACCGGAGATGCACTGGATATACCGACTCCTCACTGAGTGTTCCCCGCGTATGCGGGGATAAACCGGCTCGGGGG
GACATGAGCTTGTACAAAACAGCGTGTTCCCCGCGTATGCGGGGATAAACCGTTTTTAGCAGCGTGACAGTTATGGAGCC
GCTCGTGTTCCCCGCGTATGCGGGGATAAACCGATTATAAGGATCACTTGCTAGGGCATTATATAGTGTTCCCCGCGTAT
GCGGGGATAAACCGACTTGACTGTTTATGCAGTGGTTGTATTTCTTGTGTTCCCCGCGTATGCGGGGATAAACCGATCGG
AACGACTTAGATTAGCGTCCTTGCACATGTGTTCCCCGCGTATGCGGGGATAAACCGTAACCGCAACCATCGCCGCGATA
AATCCACTG-GTGTTCCCCGCGTATGCGGGGATAAACCGGTTGATACGGCTGATTACAATAAAATGTCACTGTGTTCCCC
GCGTATGCGGGGATAAACCGTAAAAAATGCCGCCATCGAATCAGCAAAATCG-GTGTTCCCCGCGTATGCGGGGATAAAC
CGCTGCGGAGCGTCAAACGGGCGTTAACTCTCGAGTGTTCCCCGCGTATGCGGGGATAAACCGCCCTTCTGGTGTTTTGA
TTCTCCTAGGTGATTGTGTTCCCCGCGTATGCGGGGATAAACCTAATGGACGAGATTTCACAGAAAATATCTGTTC-GTG
TTCCCCGCGTATGCGGGGATAAACCGCAGATGAGGCTGCAAATTCCAGGCACTTTTTA-GTGTTCCCCGCGTATGCGGGG
ATAAACCGGATGGTCGTACCGATGTTTGCGAAAGATTCGCGTGTTCCCCGCGTATGCGGGGATAAACCGACGGTCAGATG
GTGGCGCTGGTTGCGCTGGCAGTGTTCCCCGCGTATGCGGGGATAAACCGCTGTTTATGAAAAATGCCAACAAACAGGAA
GC-GTGTTCCCCGCGTATGCGGGGATAAACCGATTTTTCAGGAACGGGCCGACACGAAAATTTATGTGTTCCCCGCGTAT
GCGGGGATAAACCGATATTTACTAGCATTTCCCCATGCTGTATCAC-GTGTTCCCCGCGTATGCGGGGATAAACCGCTGG
AGCATGAGACGAAATCGGGGGTAGTGCT----GTGTTCCCCGCGTATGCGGGGATAAACCGCCGGTTCAGGTTTGATAGG
TTCTGCCTAACTC-GTGTTCCCCGCGTATGCGGGGATAAACCGTTCGCATACGACAATCTCCCGGCACTGATTAA-GTGT
TCCCCGCGTATGCGGGGATAAACCGAGGGTGACGCAACGATTGTTGCAATTCCTAAC-GTGTTCCCCGCGTATGCGGGGA
TAAACCGCACCAGTGTGTACATTCCAGACTCAGAAACCACGTGTTCCCCGCGTATGCGGGGATAAACCGCCTCGAGGTGT
TCTAAGCACTCCGGGGCTTTT-GTGTTCCCCGCGTATGCGGGGATAAACCGGACGCTCAAATCAGTGGCGGCGAAACCCG
ACA-GTGTTCCCCGCGTATGCGGGGATAAACCGCCAGAGGGGATTTAGCAAACGTCATTTCTGAC-GTGTTCCCCGCGTA
TGCGGGGATAAACCGTCATCTGCGGGTCGGGTAGGCTGCTTACGGGT-GTGTTCCCCGCGTATGCGGGGATAAACCGCAG
CTATTCCCCGCATCGGTCAGTACTGCGCTGTGTTCCCCGCGTATGCGGGGATAAACCGGCCAATGGATTCAGGATTGGAG
CCAGAATTTAGTGTTCCCCGCGTATGCGGGGATAAACCGAAAAAAAGCCTAAAGCTCGAAAGAATAAAAATGTGTTCCCC
ACGTATGCGGGGATAAACCGATGATGGCGCTGATAGTTTTATTAGATGTCGAGTGTTCCCCGCACATACGGGGCTAATCC
A-------------------------------------------------------------------------------
--------------------------------------------------------------------------------
--------------------------------------------------------------------------------
--------------------------------------------------------------------------------
--------------------------------------------------------------------------------
--------------------------------------------------------------------------------
--------------------------------------------------------------------------------
--------------------------------------------------------------------------------
--------------------------------------------------------------------------------
--------------------------------------------------------------------------------
--------------------------------------------------------------------------------
--------------------------------------------------------------------------------
--------------------------------------------------------------------------------
--------------------------------------------------------------------------------
--------------------------------------------------------------------------------
--------------------------------------------------------------------------------
--------------------------------------------------------------------------------
------------------------------------------------
>MW221419.1 Erwinia amylovora strain 1279 CRISPR2 repeat region
GTGTTCCCCGCGTATGCGGGGATAAACCGCCATTTTATGACAGTCTGGCGCAAAAACTGGAGTGTTCCCCGCGTATGCGG
GGATAAACCGGAGATGCACTGGATATACCGACTCCTCACTGAGTGTTCCCCGCGTATGCGGGGATAAACCGGCTCGGGGG
GACATGAGCTTGTACAAAACAGCGTGTTCCCCGCGTATGCGGGGATAAACCGTTTTTAGCAGCGTGACAGTTATGGAGCC
GCTCGTGTTCCCCGCGTATGCGGGGATAAACCGATTATAAGGATCACTTGCTAGGGCATTATATAGTGTTCCCCGCGTAT
GCGGGGATAAACCGACTTGACTGTTTATGCAGTGGTTGTATTTCTTGTGTTCCCCGCGTATGCGGGGATAAACCGATCGG
AACGACTTAGATTAGCGTCCTTGCACATGTGTTCCCCGCGTATGCGGGGATAAACCGTAACCGCAACCATCGCCGCGATA
AATCCACTG-GTGTTCCCCGCGTATGCGGGGATAAACCGGTTGATACGGCTGATTACAATAAAATGTCACTGTGTTCCCC
GCGTATGCGGGGATAAACCGTAAAAAATGCCGCCATCGAATCAGCAAAATCG-GTGTTCCCCGCGTATGCGGGGATAAAC
CGCTGCGGAGCGTCAAACGGGCGTTAACTCTCGAGTGTTCCCCGCGTATGCGGGGATAAACCGCCCTTCTGGTGTTTTGA
TTCTCCTAGGTGATTGTGTTCCCCGCGTATGCGGGGATAAACCGAATGGACGAGATTTCACAGAAAATATCTGTTC-GTG
TTCCCCGCGTATGCGGGGATAAACCGGCTACTACGTGTACGCACAGCCGCTGGCCAGT-GTGTTCCCCGCGTATGCGGGG
ATAAACCGACGGTCAGATGGTGGCGCTGGTTGCGCTGGCAGTGTTCCCCGCGTATGCGGGGATAAACCGCTGTTTATGAA
AAATGCCAACAAACAGGAAGCGTGTTCCCCGCGTATGCGGGGATAAACCGATTTTTCAGGAACGGGCCGACACGAAAATT
TATGTGTTCCCCGCGTATGCGGGGATAAACCGATATTTACTAGCATTTCCCCATGCTGTATCAC-GTGTTCCCCGCGTAT
GCGGGGATAAACCGCTGGAGCATGAGACGAAATCGGGGGTAGTGCT-GTGTTCCCCGCGTATGCGGGGATAAACCGCCGG
TTCAGGTTTGATAGGTTCTGCCTAACTC----GTGTTCCCCGCGTATGCGGGGATAAACCGTTCGCATACGACAATCTCC
CGGCACTGATTAA-GTGTTCCCCGCGTATGCGGGGATAAACCGAGGGTGACGCAACGATTGTTGCAATTCCTAAC-GTGT
TCCCCGCGTATGCGGGGATAAACCGCACCAGTGTGTACATTCCAGACTCAGAAACCACGTGTTCCCCGCGTATGCGGGGA
TAAACCGCCTCGAGGTGTTCTAAGCACTCCGGGGCTTTT-GTGTTCCCCGCGTATGCGGGGATAAACCGGACGCTCAAAT
CAGTGGCGGCGAAACCCGACA-GTGTTCCCCGCGTATGCGGGGATAAACCGCCAGAGGGGATTTAGCAAACGTCATTTCT
GAC-GTGTTCCCCGCGTATGCGGGGATAAACCGTCATCTGCGGGTCGGGTAGGCTGCTTACGGGT-GTGTTCCCCGCGTA
TGCGGGGATAAACCGCAGCTATTCCCCGCATCGGTCAGTACTGCGCT-GTGTTCCCCGCGTATGCGGGGATAAACCGTGG
CCCACAATGGTAAAACCGGCGGCTTTCCAGTGTTCCCCGCGTATGCGGGGATAAACCGGCCAATGGATTCAGGATTGGAG
CCAGAATTTAGTGTTCCCCGCGTATGCGGGGATAAACCGAAAAAAAGCCTAAAGCTCGAAAGAATAAAAATGTGTTCCCC
GCGTATGCGGGGATAAACCGATGATGGCGCTGATAGTTTTATTAGATGTCGAGTGTTCCCCGCGTATGCGGGGATAAACC
G-------------------------------------------------------------------------------
--------------------------------------------------------------------------------
--------------------------------------------------------------------------------
--------------------------------------------------------------------------------
--------------------------------------------------------------------------------
--------------------------------------------------------------------------------
--------------------------------------------------------------------------------
--------------------------------------------------------------------------------
--------------------------------------------------------------------------------
--------------------------------------------------------------------------------
--------------------------------------------------------------------------------
--------------------------------------------------------------------------------
--------------------------------------------------------------------------------
--------------------------------------------------------------------------------
--------------------------------------------------------------------------------
--------------------------------------------------------------------------------
--------------------------------------------------------------------------------
------------------------------------------------
>MW221422.1 Erwinia amylovora strain 1280 CRISPR2 repeat region
GTGTTCCCCGCGTATGCGGGGATAAACCGCCATTTTATGACAGTCTGGCGCAAAAACTGGAGTGTTCCCCGCGTATGCGG
GGATAAACCGGAGATGCACTGGATATACCGACTCCTCACTGAGTGTTCCCCGCGTATGCGGGGATAAACCGGCTCGGGGG
GACATGAGCTTGTACAAAACAGCGTGTTCCCCGCGTATGCGGGGATAAACCGTTTTTAGCAGCGTGACAGTTATGGAGCC
GCTCGTGTTCCCCGCGTATGCGGGGATAAACCGATTATAAGGATCACTTGCTAGGGCATTATATAGTGTTCCCCGCGTAT
GCGGGGATAAACCGACTTGACTGTTTATGCAGTGGTTGTATTTCTTGTGTTCCCCGCGTATGCGGGGATAAACCGATCGG
AACGACTTAGATTAGCGTCCTTGCACATGTGTTCCCCGCGTATGCGGGGATAAACCGTAACCGCAACCATCGCCGCGATA
AATCCACTG-GTGTTCCCCGCGTATGCGGGGATAAACCGGTTGATACGGCTGATTACAATAAAATGTCACTGTGTTCCCC
GCGTATGCGGGGATAAACCGTAAAAAATGCCGCCATCGAATCAGCAAAATCG-GTGTTCCCCGCGTATGCGGGGATAAAC
CGCTGCGGAGCGTCAAACGGGCGTTAACTCTCGAGTGTTCCCCGCGTATGCGGGGATAAACCGCCCTTCTGGTGTTTTGA
TTCTCCTAGGTGATTGTGTTCCCCGCGTATGCGGGGATAAACCGAATGGACGAGATTTCACAGAAAATATCTGTTC-GTG
TTCCCCGCGTATGCGGGGATAAACCGGCTACTACGTGTACGCACAGCCGCTGGCCAGT-GTGTTCCCCGCGTATGCGGGG
ATAAACCGACGGTCAGATGGTGGCGCTGGTTGCGCTGGCAGTGTTCCCCGCGTATGCGGGGATAAACCGCTGTTTATGAA
AAATGCCAACAAACAGGAAGCGTGTTCCCCGCGTATGCGGGGATAAACCGATTTTTCAGGAACGGGCCGACACGAAAATT
TATGTGTTCCCCGCGTATGCGGGGATAAACCGATATTTACTAGCATTTCCCCATGCTGTATCAC-GTGTTCCCCGCGTAT
GCGGGGATAAACCGCTGGAGCATGAGACGAAATCGGGGGTAGTGCT-GTGTTCCCCGCGTATGCGGGGATAAACCGCCGG
TTCAGGTTTGATAGGTTCTGCCTAACTC----GTGTTCCCCGCGTATGCGGGGATAAACCGTTCGCATACGACAATCTCC
CGGCACTGATTAA-GTGTTCCCCGCGTATGCGGGGATAAACCGAGGGTGACGCAACGATTGTTGCAATTCCTAAC-GTGT
TCCCCGCGTATGCGGGGATAAACCGCACCAGTGTGTACATTCCAGACTCAGAAACCACGTGTTCCCCGCGTATGCGGGGA
TAAACCGCCTCGAGGTGTTCTAAGCACTCCGGGGCTTTT-GTGTTCCCCGCGTATGCGGGGATAAACCGGACGCTCAAAT
CAGTGGCGGCGAAACCCGACA-GTGTTCCCCGCGTATGCGGGGATAAACCGCCAGAGGGGATTTAGCAAACGTCATTTCT
GAC-GTGTTCCCCGCGTATGCGGGGATAAACCGTCATCTGCGGGTCGGGTAGGCTGCTTACGGGT-GTGTTCCCCGCGTA
TGCGGGGATAAACCGCAGCTATTCCCCGCATCGGTCAGTACTGCGCT-GTGTTCCCCGCGTATGCGGGGATAAACCGTGG
CCCACAATGGTAAAACCGGCGGCTTTCCAGTGTTCCCCGCGTATGCGGGGATAAACCGGCCAATGGATTCAGGATTGGAG
CCAGAATTTAGTGTTCCCCGCGTATGCGGGGATAAACCGAAAAAAAGCCTAAAGCTCGAAAGAATAAAAATGTGTTCCCC
GCGTATGCGGGGATAAACCGATGATGGCGCTGATAGTTTTATTAGATGTCGAGTGTTCCCCGCGTATGCGGGGATAAACC
G-------------------------------------------------------------------------------
--------------------------------------------------------------------------------
--------------------------------------------------------------------------------
--------------------------------------------------------------------------------
--------------------------------------------------------------------------------
--------------------------------------------------------------------------------
--------------------------------------------------------------------------------
--------------------------------------------------------------------------------
--------------------------------------------------------------------------------
--------------------------------------------------------------------------------
--------------------------------------------------------------------------------
--------------------------------------------------------------------------------
--------------------------------------------------------------------------------
--------------------------------------------------------------------------------
--------------------------------------------------------------------------------
--------------------------------------------------------------------------------
--------------------------------------------------------------------------------
------------------------------------------------
>MW221425.1 Erwinia amylovora strain 1282 CRISPR2 repeat region
GTGTTCCCCGCGTATGCGGGGATAAACCGCCATTTTATGACAGTCTGGCGCAAAAACTGGAGTGTTCCCCGCGTATGCGG
GGATAAACCGGAGATGCACTGGATATACCGACTCCTCACTGAGTGTTCCCCGCGTATGCGGGGATAAACCGGCTCGGGGG
GACATGAGCTTGTACAAAACAGCGTGTTCCCCGCGTATGCGGGGATAAACCGTTTTTAGCAGCGTGACAGTTATGGAGCC
GCTCGTGTTCCCCGCGTATGCGGGGATAAACCGATTATAAGGATCACTTGCTAGGGCATTATATAGTGTTCCCCGCGTAT
GCGGGGATAAACCGACTTGACTGTTTATGCAGTGGTTGTATTTCTTGTGTTCCCCGCGTATGCGGGGATAAACCGATCGG
AACGACTTAGATTAGCGTCCTTGCACATGTGTTCCCCGCGTATGCGGGGATAAACCGTAACCGCAACCATCGCCGCGATA
AATCCACTG-GTGTTCCCCGCGTATGCGGGGATAAACCGGTTGATACGGCTGATTACAATAAAATGTCACTGTGTTCCCC
GCGTATGCGGGGATAAACCGTAAAAAATGCCGCCATCGAATCAGCAAAATCG-GTGTTCCCCGCGTATGCGGGGATAAAC
CGCTGCGGAGCGTCAAACGGGCGTTAACTCTCGAGTGTTCCCCGCGTATGCGGGGATAAACCGCCCTTCTGGTGTTTTGA
TTCTCCTAGGTGATTGTGTTCCCCGCGTATGCGGGGATAAACCGAATGGACGAGATTTCACAGAAAATATCTGTTC-GTG
TTCCCCGCGTATGCGGGGATAAACCGGCTACTACGTGTACGCACAGCCGCTGGCCAGT-GTGTTCCCCGCGTATGCGGGG
ATAAACCGACGGTCAGATGGTGGCGCTGGTTGCGCTGGCAGTGTTCCCCGCGTATGCGGGGATAAACCGCTGTTTATGAA
AAATGCCAACAAACAGGAAGCGTGTTCCCCGCGTATGCGGGGATAAACCGATTTTTCAGGAACGGGCCGACACGAAAATT
TATGTGTTCCCCGCGTATGCGGGGATAAACCGATATTTACTAGCATTTCCCCATGCTGTATCAC-GTGTTCCCCGCGTAT
GCGGGGATAAACCGCTGGAGCATGAGACGAAATCGGGGGTAGTGCT-GTGTTCCCCGCGTATGCGGGGATAAACCGCCGG
TTCAGGTTTGATAGGTTCTGCCTAACTC----GTGTTCCCCGCGTATGCGGGGATAAACCGTTCGCATACGACAATCTCC
CGGCACTGATTAA-GTGTTCCCCGCGTATGCGGGGATAAACCGAGGGTGACGCAACGATTGTTGCAATTCCTAAC-GTGT
TCCCCGCGTATGCGGGGATAAACCGCACCAGTGTGTACATTCCAGACTCAGAAACCACGTGTTCCCCGCGTATGCGGGGA
TAAACCGCCTCGAGGTGTTCTAAGCACTCCGGGGCTTTT-GTGTTCCCCGCGTATGCGGGGATAAACCGGACGCTCAAAT
CAGTGGCGGCGAAACCCGACA-GTGTTCCCCGCGTATGCGGGGATAAACCGCCAGAGGGGATTTAGCAAACGTCATTTCT
GAC-GTGTTCCCCGCGTATGCGGGGATAAACCGTCATCTGCGGGTCGGGTAGGCTGCTTACGGGT-GTGTTCCCCGCGTA
TGCGGGGATAAACCGCAGCTATTCCCCGCATCGGTCAGTACTGCGCT-GTGTTCCCCGCGTATGCGGGGATAAACCGTGG
CCCACAATGGTAAAACCGGCGGCTTTCCAGTGTTCCCCGCGTATGCGGGGATAAACCGGCCAATGGATTCAGGATTGGAG
CCAGAATTTAGTGTTCCCCGCGTATGCGGGGATAAACCGAAAAAAAGCCTAAAGCTCGAAAGAATAAAAATGTGTTCCCC
GCGTATGCGGGGATAAACCGATGATGGCGCTGATAGTTTTATTAGATGTCGAGTGTTCCCCGCGTATGCGGGGATAAACC
G-------------------------------------------------------------------------------
--------------------------------------------------------------------------------
--------------------------------------------------------------------------------
--------------------------------------------------------------------------------
--------------------------------------------------------------------------------
--------------------------------------------------------------------------------
--------------------------------------------------------------------------------
--------------------------------------------------------------------------------
--------------------------------------------------------------------------------
--------------------------------------------------------------------------------
--------------------------------------------------------------------------------
--------------------------------------------------------------------------------
--------------------------------------------------------------------------------
--------------------------------------------------------------------------------
--------------------------------------------------------------------------------
--------------------------------------------------------------------------------
--------------------------------------------------------------------------------
------------------------------------------------
>MW221446.1 Erwinia amylovora strain 1375 CRISPR2 repeat region
GTGTTCCCCGCGTATGCGGGGATAAACCGCCATTTTATGACAGTCTGGCGCAAAAACTGGAGTGTTCCCCGCGTATGCGG
GGATAAACCGGAGATGCACTGGATATACCGACTCCTCACTGAGTGTTCCCCGCGTATGCGGGGATAAACCGGCTCGGGGG
GACATGAGCTTGTACAAAACAGCGTGTTCCCCGCGTATGCGGGGATAAACCGTTTTTAGCAGCGTGACAGTTATGGAGCC
GCTCGTGTTCCCCGCGTATGCGGGGATAAACCGATTATAAGGATCACTTGCTAGGGCATTATATAGTGTTCCCCGCGTAT
GCGGGGATAAACCGACTTGACTGTTTATGCAGTGGTTGTATTTCTTGTGTTCCCCGCGTATGCGGGGATAAACCGATCGG
AACGACTTAGATTAGCGTCCTTGCACATGTGTTCCCCGCGTATGCGGGGATAAACCGTAACCGCAACCATCGCCGCGATA
AATCCACTG-GTGTTCCCCGCGTATGCGGGGATAAACCGGTTGATACGGCTGATTACAATAAAATGTCACTGTGTTCCCC
GCGTATGCGGGGATAAACCGTAAAAAATGCCGCCATCGAATCAGCAAAATCG-GTGTTCCCCGCGTATGCGGGGATAAAC
CGCTGCGGAGCGTCAAACGGGCGTTAACTCTCGAGTGTTCCCCGCGTATGCGGGGATAAACCGCCCTTCTGGTGTTTTGA
TTCTCCTAGGTGATTGTGTTCCCCGCGTATGCGGGGATAAACCGAATGGACGAGATTTCACAGAAAATATCTGTTC-GTG
TTCCCCGCGTATGCGGGGATAAACCGGCTACTACGTGTACGCACAGCCGCTGGCCAGT-GTGTTCCCCGCGTATGCGGGG
ATAAACCGACGGTCAGATGGTGGCGCTGGTTGCGCTGGCAGTGTTCCCCGCGTATGCGGGGATAAACCGCTGTTTATGAA
AAATGCCAACAAACAGGAAGCGTGTTCCCCGCGTATGCGGGGATAAACCGATTTTTCAGGAACGGGCCGACACGAAAATT
TATGTGTTCCCCGCGTATGCGGGGATAAACCGATATTTACTAGCATTTCCCCATGCTGTATCAC-GTGTTCCCCGCGTAT
GCGGGGATAAACCGCTGGAGCATGAGACGAAATCGGGGGTAGTGCT-GTGTTCCCCGCGTATGCGGGGATAAACCGCCGG
TTCAGGTTTGATAGGTTCTGCCTAACTC----GTGTTCCCCGCGTATGCGGGGATAAACCGTTCGCATACGACAATCTCC
CGGCACTGATTAA-GTGTTCCCCGCGTATGCGGGGATAAACCGAGGGTGACGCAACGATTGTTGCAATTCCTAAC-GTGT
TCCCCGCGTATGCGGGGATAAACCGCACCAGTGTGTACATTCCAGACTCAGAAACCACGTGTTCCCCGCGTATGCGGGGA
TAAACCGCCTCGAGGTGTTCTAAGCACTCCGGGGCTTTT-GTGTTCCCCGCGTATGCGGGGATAAACCGGACGCTCAAAT
CAGTGGCGGCGAAACCCGACA-GTGTTCCCCGCGTATGCGGGGATAAACCGCCAGAGGGGATTTAGCAAACGTCATTTCT
GAC-GTGTTCCCCGCGTATGCGGGGATAAACCGTCATCTGCGGGTCGGGTAGGCTGCTTACGGGT-GTGTTCCCCGCGTA
TGCGGGGATAAACCGCAGCTATTCCCCGCATCGGTCAGTACTGCGCT-GTGTTCCCCGCGTATGCGGGGATAAACCGTGG
CCCACAATGGTAAAACCGGCGGCTTTCCAGTGTTCCCCGCGTATGCGGGGATAAACCGGCCAATGGATTCAGGATTGGAG
CCAGAATTTAGTGTTCCCCGCGTATGCGGGGATAAACCGAAAAAAAGCCTAAAGCTCGAAAGAATAAAAATGTGTTCCCC
GCGTATGCGGGGATAAACCGATGATGGCGCTGATAGTTTTATTAGATGTCGAGTGTTCCCCGCGTATGCGGGGATAAACC
G-------------------------------------------------------------------------------
--------------------------------------------------------------------------------
--------------------------------------------------------------------------------
--------------------------------------------------------------------------------
--------------------------------------------------------------------------------
--------------------------------------------------------------------------------
--------------------------------------------------------------------------------
--------------------------------------------------------------------------------
--------------------------------------------------------------------------------
--------------------------------------------------------------------------------
--------------------------------------------------------------------------------
--------------------------------------------------------------------------------
--------------------------------------------------------------------------------
--------------------------------------------------------------------------------
--------------------------------------------------------------------------------
--------------------------------------------------------------------------------
--------------------------------------------------------------------------------
------------------------------------------------
>JQ796506.1 Erwinia amylovora strain Rkk3 CRISPR2 repeat region
GTGTTCCCCGCGTATGCGGGGATAAACCGTTTTCAAGCCGGAGCTAATGCAACAGAATCTCGTGTTCCCCGCGTATGCGG
GGATAAACCGCCCCGAAAAAACAATTGTCGTTAGCATGAAGTGTGTTCCCCGCGTATGCGGGGATAAACCGATACCTTTA
CGGGTACATCTTGTTTTCCGATTGTGTTCCCCGCGTATGCGGGGATAAACCGTTCGCAGTACACGGTTTATCAGACAGTG
TTCGGTGTTCCCCGCGTATGCGGGGATAAACCGCATTTTTTTGATGTGACTGCAAAAAATTGTGTGTGTTCCCCGCGTAT
GCGGGGATAAACCGCGAAGAGAGCTACCCTGAAACCTCATTGAGAGGTGTTCCCCGCGTATGCGGGGATAAACCGCAAAA
ATTTATTCAGCTGTTAGCAGGATGAAT-GTGTTCCCCGCGTATGCGGGGATAAACCGGCATTTGTTTGGTTATACTTCTT
ATCGTGATG-GTGTTCCCCGCGTATGCGGGGATAAACCGATGAGGTGCGTTTTCTCCGGGGTTGTGAAACCGTGTTCCCC
GCGTATGCGGGGATAAACCGACGTGTCGATCGCTGATGATATCTCATCGTTC-GTGTTCCCCGCGTATGCGGGGATAAAC
CGCATCACTCTAGACTCGTCAACTGGCAACCCCCGTGTTCCCCGCGTATGCGGGGATAAACCGTCACCGAGCAATGGGAT
AAGTGCGGCGTCGATGTGTTCCCCGCGTATGCGGGGATAAACCGTGTTGGGGTGCTCCCCCCGCCCCCGCCGCCTG-GTG
TTCCCCGCGTATGCGGGGATAAACCGCCAGCTGAGTCAGACTACATCTGCAAATCCTG-GTGTTCCCCGCGTATGCGGGG
ATAAACCGTACTGCGACAGCGTAACGTTAGCCGGTAACAAGTGTTCCCCGCGTATGCGGGGATAAACCGTGACTGAACCG
TGTAACCCGCAGCGAGGCCAGGTGTTCCCCGCGTATGCGGGGATAAACCGATATTTCAGTGGCGGGCTGCCATATGAAAC
AA-GTGTTCCCCGCGTATGCGGGGATAAACCGTTGGGGTGAGTAAATACGACTCTGTTAGAGCC-GTGTTCCCCGCGTAT
GCGGGGATAAACCAATTTGGGGCGCAGTGGTTTACTGGCTTCCGGC-GTGTTCCCCCGCGTATGCGGGGTAAACCGCCGC
ATGTTCTTTTAACATGGCTTTAATATTA----GTGTTCCCCGCGTATGCGGGGATAAACCGCGGCACACCCGCCTGAACT
AACCAGCTCGCCC-GTGTTCCCCGCGTATGCAGGGATAAACCGGCAGCTGGCAATGATGACGAATGAGGATAGAC-GTGT
TCCCCGCGTATGCGGGGATAAACCGGGGGAATAAAGATATTAATCAGGATTTGCGTG-GTGTTCCCCGCGTATGCGGGGA
TAAACCGTGCAGGCGCTGCAGGAGGGGGAGAACGTCACC-GTGTTCCCCGCGTATGCGGGGATAAACCGCTGAAAATGAG
TGGTGGGCAGCCGGGAGTTAG-GTGTTCCCCGCGTATGCGGGGATAAACCGTCATAGTATTCCATCACTACGACACCCGT
TAC-GTGTTCCCCGCGTATGCGGGGATAAACCCAATGCCAGTACGAGCGCGCCTTAAATATCTGG-GTGTTCCCCGCGTA
TGCGGGGATAAACCGTTGGCCACCAACAACAACGCATGGCATGTTTA-GTGTTCCCCGCGTATGCGGGGATAAACCGCCA
GAGGACAACTTTCCGCCTTTTCTCTGCGTGTGTTCCCCGCGTATGCAGGGATAAACCCAGGTGGCGGAATACGGCAACGA
GTGGATAACTGTGTTCTCCGCGTATGCGGGGATAAACCGCGGATCACCTCTTCGCCCAGCCAGCTGTTCAGGTGTTCCCC
ACGTATGCGGGGATAAACCGATGATGGCGCTGATAGTTTTATTAGATGTCGAGTGTTCCCCGCACATACGGGGCTAATCC
A-------------------------------------------------------------------------------
--------------------------------------------------------------------------------
--------------------------------------------------------------------------------
--------------------------------------------------------------------------------
--------------------------------------------------------------------------------
--------------------------------------------------------------------------------
--------------------------------------------------------------------------------
--------------------------------------------------------------------------------
--------------------------------------------------------------------------------
--------------------------------------------------------------------------------
--------------------------------------------------------------------------------
--------------------------------------------------------------------------------
--------------------------------------------------------------------------------
--------------------------------------------------------------------------------
--------------------------------------------------------------------------------
--------------------------------------------------------------------------------
--------------------------------------------------------------------------------
------------------------------------------------
>JQ796532.1 Erwinia amylovora strain MR1 CRISPR2 repeat region
GTGTTCCCCGCGTATGCGGGGATAAACCGCATCTTGCACTAATGAAAGCAATGATGAGGGCGTGTTCCCCGCGTATGCGG
GGATAAACCGACAGGTGCTCTAAACACACGTCCGGGTGCCGGGTGTTCCCCGCGTATGCGGGGATAAACCGGAAAAATTA
TGTATCGCGTATATCTGCGCCACGTGTTCCCCGCGTATGCGGGGATAAACCGTAGCCAGGTTAACACTCACAAAAATATC
ACTCGTGTTCCCCGCGTATGCGGGGATAAACCGCTGCATAAGTTCTGCCATCTCTGACCATGAAAGTGTTCCCCGCGTAT
GCGGGGATAAACCGTATTGACCTAGAGTTTGAGCAACGTAAGATTTGTGTTCCCCGCGTATGCGGGGATAAACGGTGAAT
CAGCATACTTATCAAAGAACGGCGTCT-GTGTTCCCCGCGTATGCGGGGATAAACCGCAACTAATGACCTCGTTTATATG
ATATTCGGCCGTGTTCCCCGCGTATGCGGGGATAAACCGCCAGAAAATGAAAGGGCAGCAACGGCGCAGGAGGTGTTCCC
CGCGTATGCGGGGATAAACCGTAGGTTAGGTGGGGGAGGGGGTTATACAATCAGTGTTCCCCGCGTATGCGGGGATAAAC
CGAATTAATGCGGATCGATTTTATTAGTTCATCTGTGTTCCCCGCGTATGCGGGGATAAACCGCTAATCCTGTTCGAAAT
TATCAACACACGGTAGTGTTCCCCGCGTATGCGGGGATAAACCGTGGTCATCGAGGATGGTTTATTACTCGCAAGA-GTG
TTCCCCGCGTATGCGGGGATAAACCGCTCGAGTCCGGCAAACTCCAGCAGTTCGCGGA-GTGTTCCCCGCGTATGCGGGG
ATAAACCGTCATTACCCGCACAGCCAGATAGGGCAAAGAAGTGTTCCCCGCGTATGCGGGGATAAACCGCCCGAGCACGC
GCCAGTAATTTATATTACGGAGTGTTCCCCGCGTATGCGGGGATAAACCGATGATTGCAACAATGAAAGACAAAGACGAA
AG-GTGTTCCCCGCGTATGCGGGGATAAACCGCAACAAGCGCAGTGATTGCCTGTGAGTCGAGA-GTGTTCCCCGCGTAT
GCGGGGATAAACCGCCATCGCCTGAAAAGTACGATGTTATCGATCA-GTGTTCCCCGCGTATGCGGGGATAAACCGGATT
CAATAAATGTTCGTATATTCCAAATCAA----GTGTTCCCCGCGTATGCGGGGATAAACCGATCGTCTGCTAGTTATCAG
TGACAATCAAAAC-GTGTTCCCCGCGTATGCGGGGATAAACCGGACAATAATACCCGGTAGGTGTGGGGTGATGGTGTGT
TCCCCGCGTATGCGGGGATAAACCGGAACCTGCTTGCGGTCAAATACACGCTTCCAG-GTGTTCCCCGCGTATGCGGGGA
TAAACCGGGAGCTGGCAATGATGACGAATGAGGATAGAC-GTGTTCCCCGCGTATGCGGGGATAAACCGGAAGGAGACGA
GGAACAGGATTAGGTATACAT-GTGTTCCCCGCGTATGCGGGGATAAACCGAAGCAGAAGTGACAGTAACGCTCTGTTTG
ACT-GTGTTCCCCGCGTATGCGGGGATAAACCGATAAATTCAGGATAAAATATGAATGAAAAAAT-GTGTTCCCCGCGTA
TGCGGGGATAAACCGTAGCAAGGGCTTATTACTCTCACAATCCACGA-GTGTTCCCCGCGTATGCGGGGATAAACCGTCA
CCACTGGCCAGCGGATCCCGGGGACCGGTGTGTTCCCCGCGTATGCGGGGATAAACCGGTGCTGATGGAAACCATCGAGA
AGGCCGGGGCGTGTTCCCCGCGTATGAGGGGATAAACCGGATATTACGTGTACGCACAGCCGCTGGCCAGTGTGTTCCCC
GCGTATGCGGGGATAAACCGCAGAGCGGGTCAGATTCAGGGATGTATGTC-AGTGTTCCCCGCACATAGGGGCTAAACCA
--------------------------------------------------------------------------------
--------------------------------------------------------------------------------
--------------------------------------------------------------------------------
--------------------------------------------------------------------------------
--------------------------------------------------------------------------------
--------------------------------------------------------------------------------
--------------------------------------------------------------------------------
--------------------------------------------------------------------------------
--------------------------------------------------------------------------------
--------------------------------------------------------------------------------
--------------------------------------------------------------------------------
--------------------------------------------------------------------------------
--------------------------------------------------------------------------------
--------------------------------------------------------------------------------
--------------------------------------------------------------------------------
--------------------------------------------------------------------------------
--------------------------------------------------------------------------------
------------------------------------------------
>KR361496.1 Erwinia amylovora strain 305-1 CRISPR2 repeat region
GTGTTCCCCGCGTATGCGGGGATAAACCGCCATTTTATGACAGTCTGGCGCAAAAACTGGAGTGTTCCCCGCGTATGCGG
GGATAAACCGGAGATGCACTGGATATACCGACTCCTCACTGAGTGTTCCCCGCGTATGCGGGGATAAACCGGCTCGGGGG
GACATGAGCTTGTACAAAACAGCGTGTTCCCCGCGTATGCGGGGATAAACCGTTTTTAGCAGCGTGACAGTTATGGAGCC
GCTCGTGTTCCCCGCGTATGCGGGGATAAACCGATTATAAGGATCACTTGCTAGGGCATTATATAGTGTTCCCCGCGTAT
GCGGGGATAAACCGACTTGACTGTTTATGCAGTGGTTGTATTTCTTGTGTTCCCCGCGTATGCGGGGATAAACCGATCGG
AACGACTTAGATTAGCGTCCTTGCACATGTGTTCCCCGCGTATGCGGGGATAAACCGTAACCGCAACCATCGCCGCGATA
AATCCACTGGT-GTTCCCCGCGTATGCGGGGATAAACCGGTTGATACGGCTGATTACAATAAAATGTCACTGTGTTCCCC
GCGTATGCGGGGATAAACCGTAAAAAATGCCGCCATCGAATCAGCAAAATCG-GTGTTCCCCGCGTATGCGGGGATAAAC
CGCTGCGGAGCGTCAAACGGGCGTTAACTCTCGAGTGTTCCCCGCGTATGCGGGGATAAACCGCCCTTCTGGTGTTTTGA
TTCTCCTAGGTGATTGTGTTCCCCGCGTATGCGGGGATAAACCTAATGGACGAGATTTCACAGAAAATATCTGTTC-GTG
TTCCCCGCGTATGCGGGGATAAACCGGCTACTACGTGTACGCACAGCCGCTGGCCAGT-GTGTTCCCCGCGTATGCGGGG
ATAAACCGACGGTCAGATGGTGGCGCTGGTTGCGCTGGCAGTGTTCCCCGCGTATGCGGGGATAAACCGCTGTTTATGAA
AAATGCCAACAAACAGGAAGCGTGTTCCCCGCGTATGCGGGGATAAACCGATTTTTCAGGAACGGGCCGACACGAAAATT
TATGTGTTCCCCGCGTATGCGGGGATAAACCGATATTTACTAGCATTTCCCCATGCTGTATCAC-GTGTTCCCCGCGTAT
GCGGGGATAAACCGCTGGAGCATGAGACGAAATCGGGGGTAGTGCT-GTGTTCCCCGCGTATGCGGGGATAAACCGCCGG
TTCAGGTTTGATAGGTTCTGCCTAACTC----GTGTTCCCCGCGTATGCGGGGATAAACCGTTCGCATACGACAATCTCC
CGGCACTGATTAA-GTGTTCCCCGCGTATGCGGGGATAAACCGAGGGTGACGCAACGATTGTTGCAATTCCTAAC-GTGT
TCCCCGCGTATGCGGGGATAAACCGCACCAGTGTGTACATTCCAGACTCAGAAACCACGTGTTCCCCGCGTATGCGGGGA
TAAACCGCCTCGAGGTGTTCTAAGCACTCCGGGGCTTTT-GTGTTCCCCGCGTATGCGGGGATAAACCGGACGCTCAAAT
CAGTGGCGGCGAAACCCGACA-GTGTTCCCCGCGTATGCGGGGATAAACCGCCAGAGGGGATTTAGCAAACGTCATTTCT
GAC-GTGTTCCCCGCGTATGCGGGGATAAACCGTCATCTGCGGGTCGGGTAGGCTGCTTACGGGT-GTGTTCCCCGCGTA
TGCGGGGATAAACCGCAGCTATTCCCCGCATCGGTCAGTACTGAGCT-GTGTTCCCCGCGTATGCGGGGATAAACCGTGG
CCCACAATGGTAAAACCGGCGGCTTTCCAGTGTTCCCCGCGTATGCGGGGATAAACCGGCCAATGGATTCAGGATTGGAG
CCAGAATTTAGTGTTCCCCGCGTATGCGGGGATAAACCGAAAAAAAGCCTAAAGCTCGAAAGAATAAAAATGTGTTCCCC
GCGTATGCGGGGATAAACCGATGATGGCGCTGATAGTTTTATTAGATGTCGA----------------------------
--------------------------------------------------------------------------------
--------------------------------------------------------------------------------
--------------------------------------------------------------------------------
--------------------------------------------------------------------------------
--------------------------------------------------------------------------------
--------------------------------------------------------------------------------
--------------------------------------------------------------------------------
--------------------------------------------------------------------------------
--------------------------------------------------------------------------------
--------------------------------------------------------------------------------
--------------------------------------------------------------------------------
--------------------------------------------------------------------------------
--------------------------------------------------------------------------------
--------------------------------------------------------------------------------
--------------------------------------------------------------------------------
--------------------------------------------------------------------------------
--------------------------------------------------------------------------------
------------------------------------------------
>KR361497.1 Erwinia amylovora strain 595c CRISPR2 repeat region
GTGTTCCCCGCGTATGCGGGGATAAACCGCCATTTTATGACAGTCTGGCGCAAAAACTGGAGTGTTCCCCGCGTATGCGG
GGATAAACCGGAGATGCACTGGATATACCGACTCCTCACTGAGTGTTCCCCGCGTATGCGGGGATAAACCGGCTCGGGGG
GACATGAGCTTGTACAAAACAGCGTGTTCCCCGCGTATGCGGGGATAAACCGTTTTTAGCAGCGTGACAGTTATGGAGCC
GCTCGTGTTCCCCGCGTATGCGGGGATAAACCGATTATAAGGATCACTTGCTAGGGCATTATATAGTGTTCCCCGCGTAT
GCGGGGATAAACCGACTTGACTGTTTATGCAGTGGTTGTATTTCTTGTGTTCCCCGCGTATGCGGGGATAAACCGATCGG
AACGACTTAGATTAGCGTCCTTGCACATGTGTTCCCCGCGTATGCGGGGATAAACCGTAACCGCAACCATCGCCGCGATA
AATCCACTGGT-GTTCCCCGCGTATGCGGGGATAAACCGGTTGATACGGCTGATTACAATAAAATGTCACTGTGTTCCCC
GCGTATGCGGGGATAAACCGTAAAAAATGCCGCCATCGAATCAGCAAAATCG-GTGTTCCCCGCGTATGCGGGGATAAAC
CGCTGCGGAGCGTCAAACGGGCGTTAACTCTCGAGTGTTCCCCGCGTATGCGGGGATAAACCGCCCTTCTGGTGTTTTGA
TTCTCCTAGGTGATTGTGTTCCCCGCGTATGCGGGGATAAACCTAATGGACGAGATTTCACAGAAAATATCTGTTC-GTG
TTCCCCGCGTATGCGGGGATAAACCGGCTACTACGTGTACGCACAGCCGCTGGCCAGT-GTGTTCCCCGCGTATGCGGGG
ATAAACCGACGGTCAGATGGTGGCGCTGGTTGCGCTGGCAGTGTTCCCCGCGTATGCGGGGATAAACCGCTGTTTATGAA
AAATGCCAACAAACAGGAAGCGTGTTCCCCGCGTATGCGGGGATAAACCGATTTTTCAGGAACGGGCCGACACGAAAATT
TATGTGTTCCCCGCGTATGCGGGGATAAACCGATATTTACTAGCATTTCCCCATGCTGTATCAC-GTGTTCCCCGCGTAT
GCGGGGATAAACCGCTGGAGCATGAGACGAAATCGGGGGTAGTGCT-GTGTTCCCCGCGTATGCGGGGATAAACCGCCGG
TTCAGGTTTGATAGGTTCTGCCTAACTC----GTGTTCCCCGCGTATGCGGGGATAAACCGTTCGCATACGACAATCTCC
CGGCACTGATTAA-GTGTTCCCCGCGTATGCGGGGATAAACCGAGGGTGACGCAACGATTGTTGCAATTCCTAAC-GTGT
TCCCCGCGTATGCGGGGATAAACCGCACCAGTGTGTACATTCCAGACTCAGAAACCACGTGTTCCCCGCGTATGCGGGGA
TAAACCGCCTCGAGGTGTTCTAAGCACTCCGGGGCTTTT-GTGTTCCCCGCGTATGCGGGGATAAACCGGACGCTCAAAT
CAGTGGCGGCGAAACCCGACA-GTGTTCCCCGCGTATGCGGGGATAAACCGCCAGAGGGGATTTAGCAAACGTCATTTCT
GAC-GTGTTCCCCGCGTATGCGGGGATAAACCGTCATCTGCGGGTCGGGTAGGCTGCTTACGGGT-GTGTTCCCCGCGTA
TGCGGGGATAAACCGCAGCTATTCCCCGCATCGGTCAGTACTGAGCT-GTGTTCCCCGCGTATGCGGGGATAAACCGTGG
CCCACAATGGTAAAACCGGCGGCTTTCCAGTGTTCCCCGCGTATGCGGGGATAAACCGGCCAATGGATTCAGGATTGGAG
CCAGAATTTAGTGTTCCCCGCGTATGCGGGGATAAACCGAAAAAAAGCCTAAAGCTCGAAAGAATAAAAATGTGTTCCCC
GCGTATGCGGGGATAAACCGATGATGGCGCTGATAGTTTTATTAGATGTCGA----------------------------
--------------------------------------------------------------------------------
--------------------------------------------------------------------------------
--------------------------------------------------------------------------------
--------------------------------------------------------------------------------
--------------------------------------------------------------------------------
--------------------------------------------------------------------------------
--------------------------------------------------------------------------------
--------------------------------------------------------------------------------
--------------------------------------------------------------------------------
--------------------------------------------------------------------------------
--------------------------------------------------------------------------------
--------------------------------------------------------------------------------
--------------------------------------------------------------------------------
--------------------------------------------------------------------------------
--------------------------------------------------------------------------------
--------------------------------------------------------------------------------
--------------------------------------------------------------------------------
------------------------------------------------
>KR361498.1 Erwinia amylovora strain 596a CRISPR2 repeat region
GTGTTCCCCGCGTATGCGGGGATAAACCGCCATTTTATGACAGTCTGGCGCAAAAACTGGAGTGTTCCCCGCGTATGCGG
GGATAAACCGGAGATGCACTGGATATACCGACTCCTCACTGAGTGTTCCCCGCGTATGCGGGGATAAACCGGCTCGGGGG
GACATGAGCTTGTACAAAACAGCGTGTTCCCCGCGTATGCGGGGATAAACCGTTTTTAGCAGCGTGACAGTTATGGAGCC
GCTCGTGTTCCCCGCGTATGCGGGGATAAACCGATTATAAGGATCACTTGCTAGGGCATTATATAGTGTTCCCCGCGTAT
GCGGGGATAAACCGACTTGACTGTTTATGCAGTGGTTGTATTTCTTGTGTTCCCCGCGTATGCGGGGATAAACCGATCGG
AACGACTTAGATTAGCGTCCTTGCACATGTGTTCCCCGCGTATGCGGGGATAAACCGTAACCGCAACCATCGCCGCGATA
AATCCACTGGT-GTTCCCCGCGTATGCGGGGATAAACCGGTTGATACGGCTGATTACAATAAAATGTCACTGTGTTCCCC
GCGTATGCGGGGATAAACCGTAAAAAATGCCGCCATCGAATCAGCAAAATCG-GTGTTCCCCGCGTATGCGGGGATAAAC
CGCTGCGGAGCGTCAAACGGGCGTTAACTCTCGAGTGTTCCCCGCGTATGCGGGGATAAACCGCCCTTCTGGTGTTTTGA
TTCTCCTAGGTGATTGTGTTCCCCGCGTATGCGGGGATAAACCTAATGGACGAGATTTCACAGAAAATATCTGTTC-GTG
TTCCCCGCGTATGCGGGGATAAACCGGCTACTACGTGTACGCACAGCCGCTGGCCAGT-GTGTTCCCCGCGTATGCGGGG
ATAAACCGACGGTCAGATGGTGGCGCTGGTTGCGCTGGCAGTGTTCCCCGCGTATGCGGGGATAAACCGCTGTTTATGAA
AAATGCCAACAAACAGGAAGCGTGTTCCCCGCGTATGCGGGGATAAACCGATTTTTCAGGAACGGGCCGACACGAAAATT
TATGTGTTCCCCGCGTATGCGGGGATAAACCGATATTTACTAGCATTTCCCCATGCTGTATCAC-GTGTTCCCCGCGTAT
GCGGGGATAAACCGCTGGAGCATGAGACGAAATCGGGGGTAGTGCT-GTGTTCCCCGCGTATGCGGGGATAAACCGCCGG
TTCAGGTTTGATAGGTTCTGCCTAACTC----GTGTTCCCCGCGTATGCGGGGATAAACCGTTCGCATACGACAATCTCC
CGGCACTGATTAA-GTGTTCCCCGCGTATGCGGGGATAAACCGAGGGTGACGCAACGATTGTTGCAATTCCTAAC-GTGT
TCCCCGCGTATGCGGGGATAAACCGCACCAGTGTGTACATTCCAGACTCAGAAACCACGTGTTCCCCGCGTATGCGGGGA
TAAACCGCCTCGAGGTGTTCTAAGCACTCCGGGGCTTTT-GTGTTCCCCGCGTATGCGGGGATAAACCGGACGCTCAAAT
CAGTGGCGGCGAAACCCGACA-GTGTTCCCCGCGTATGCGGGGATAAACCGCCAGAGGGGATTTAGCAAACGTCATTTCT
GAC-GTGTTCCCCGCGTATGCGGGGATAAACCGTCATCTGCGGGTCGGGTAGGCTGCTTACGGGT-GTGTTCCCCGCGTA
TGCGGGGATAAACCGCAGCTATTCCCCGCATCGGTCAGTACTGAGCT-GTGTTCCCCGCGTATGCGGGGATAAACCGTGG
CCCACAATGGTAAAACCGGCGGCTTTCCAGTGTTCCCCGCGTATGCGGGGATAAACCGGCCAATGGATTCAGGATTGGAG
CCAGAATTTAGTGTTCCCCGCGTATGCGGGGATAAACCGAAAAAAAGCCTAAAGCTCGAAAGAATAAAAATGTGTTCCCC
GCGTATGCGGGGATAAACCGATGATGGCGCTGATAGTTTTATTAGATGTCGA----------------------------
--------------------------------------------------------------------------------
--------------------------------------------------------------------------------
--------------------------------------------------------------------------------
--------------------------------------------------------------------------------
--------------------------------------------------------------------------------
--------------------------------------------------------------------------------
--------------------------------------------------------------------------------
--------------------------------------------------------------------------------
--------------------------------------------------------------------------------
--------------------------------------------------------------------------------
--------------------------------------------------------------------------------
--------------------------------------------------------------------------------
--------------------------------------------------------------------------------
--------------------------------------------------------------------------------
--------------------------------------------------------------------------------
--------------------------------------------------------------------------------
--------------------------------------------------------------------------------
------------------------------------------------
>KR361499.1 Erwinia amylovora strain 345 CRISPR2 repeat region
GTGTTCCCCGCGTATGCGGGGATAAACCGCCATTTTATGACAGTCTGGCGCAAAAACTGGAGTGTTCCCCGCGTATGCGG
GGATAAACCGGAGATGCACTGGATATACCGACTCCTCACTGAGTGTTCCCCGCGTATGCGGGGATAAACCGGCTCGGGGG
GACATGAGCTTGTACAAAACAGCGTGTTCCCCGCGTATGCGGGGATAAACCGTTTTTAGCAGCGTGACAGTTATGGAGCC
GCTCGTGTTCCCCGCGTATGCGGGGATAAACCGATTATAAGGATCACTTGCTAGGGCATTATATAGTGTTCCCCGCGTAT
GCGGGGATAAACCGACTTGACTGTTTATGCAGTGGTTGTATTTCTTGTGTTCCCCGCGTATGCGGGGATAAACCGATCGG
AACGACTTAGATTAGCGTCCTTGCACATGTGTTCCCCGCGTATGCGGGGATAAACCGTAACCGCAACCATCGCCGCGATA
AATCCACTGGT-GTTCCCCGCGTATGCGGGGATAAACCGGTTGATACGGCTGATTACAATAAAATGTCACTGTGTTCCCC
GCGTATGCGGGGATAAACCGTAAAAAATGCCGCCATCGAATCAGCAAAATCG-GTGTTCCCCGCGTATGCGGGGATAAAC
CGCTGCGGAGCGTCAAACGGGCGTTAACTCTCGAGTGTTCCCCGCGTATGCGGGGATAAACCGCCCTTCTGGTGTTTTGA
TTCTCCTAGGTGATTGTGTTCCCCGCGTATGCGGGGATAAACCTAATGGACGAGATTTCACAGAAAATATCTGTTC-GTG
TTCCCCGCGTATGCGGGGATAAACCGCAGATGAGGCTGCAAATTCCAGGCACTTTTTA-GTGTTCCCCGCGTATGCGGGG
ATAAACCGGATGGTCGTACCGATGTTTGCGAAAGATTCGCGTGTTCCCCGCGTATGCGGGGATAAACCGACGGTCAGATG
GTGGCGCTGGTTGCGCTGGCAGTGTTCCCCGCGTATGCGGGGATAAACCGCTGTTTATGAAAAATGCCAACAAACAGGAA
GC-GTGTTCCCCGCGTATGCGGGGATAAACCGATTTTTCAGGAACGGGCCGACACGAAAATTTATGTGTTCCCCGCGTAT
GCGGGGATAAACCGATATTTACTAGCATTTCCCCATGCTGTATCAC-GTGTTCCCCGCGTATGCGGGGATAAACCGCTGG
AGCATGAGACGAAATCGGGGGTAGTGCT----GTGTTCCCCGCGTATGCGGGGATAAACCGCCGGTTCAGGTTTGATAGG
TTCTGCCTAACTC-GTGTTCCCCGCGTATGCGGGGATAAACCGTTCGCATACGACAATCTCCCGGCACTGATTAA-GTGT
TCCCCGCGTATGCGGGGATAAACCGAGGGTGACGCAACGATTGTTGCAATTCCTAAC-GTGTTCCCCGCGTATGCGGGGA
TAAACCGCACCAGTGTGTACATTCCAGACTCAGAAACCACGTGTTCCCCGCGTATGCGGGGATAAACCGCCTCGAGGTGT
TCTAAGCACTCCGGGGCTTTT-GTGTTCCCCGCGTATGCGGGGATAAACCGGACGCTCAAATCAGTGGCGGCGAAACCCG
ACA-GTGTTCCCCGCGTATGCGGGGATAAACCGCCAGAGGGGATTTAGCAAACGTCATTTCTGAC-GTGTTCCCCGCGTA
TGCGGGGATAAACCGTCATCTGCGGGTCGGGTAGGCTGCTTACGGGT-GTGTTCCCCGCGTATGCGGGGATAAACCGCAG
CTATTCCCCGCATCGGTCAGTACTGCGCTGTGTTCCCCGCGTATGCGGGGATAAACCGGCCAATGGATTCAGGATTGGAG
CCAGAATTTAGTGTTCCCCGCGTATGCGGGGATAAACCGAAAAAAAGCCTAAAGCTCGAAAGAATAAAAATGTGTTCCCC
GCGTATGCGGGGATAAACCGATGATGGCGCTGATAGTTTTATTAGATGTCGA----------------------------
--------------------------------------------------------------------------------
--------------------------------------------------------------------------------
--------------------------------------------------------------------------------
--------------------------------------------------------------------------------
--------------------------------------------------------------------------------
--------------------------------------------------------------------------------
--------------------------------------------------------------------------------
--------------------------------------------------------------------------------
--------------------------------------------------------------------------------
[truncated: 577,126 more chars]
