# Supplementary material for: Screening and genomic identification of the bacterial pathogens from an apple orchard in Kazakhstan
Source: PeerJ. 2026 Jun 23;14:e21078. doi: 10.7717/peerj.21078 (PMC13308539; doi:10.7717/peerj.21078)
Supplement: Supplemental Information 1 [file peerj-14-21078-s001.zip › erwinia_crispr3.fasta]

>Ea08KZ CRISPR3
GTTCACCGCCGTACAGGCGGCTTAGAA-TTTACGTTTGCGTTAACAGTAAGCTCTGCAACGTTCACTGCCGTACAGGCAG
CTTAGAAAGGCTAAATGCCTGAATTCAACGTTCTACAAAAGTTCACCGCCGTACAGGCGGCTTAGAAAATCGCACCCCAC
TCGATTGAAGAGCAGCACACTGTTCACCGCCGTACAGGCAGCTTATAAAGAGCAATATATTCGATAGACGCTGATTTGCG
TGTTCACTGCCGTACAGGCATCTTAGAAATGGCTTCAATTGCGGTCGGGTGTGATGCATCAG-TTCACTGCCGTACAGGC
AGCTTAGAAAGCCAACGTTCACTGTCATTTAGCCACGCTTCGGGTTCAATGCCGTACGGGCATTTTATTGA
>Ea09KZ CRISPR3
GTTCACCGCCGTACAGGCGGCTTAGAA-TTTACGTTTGCGTTAACAGTAAGCTCTGCAACGTTCACTGCCGTACAGGCAG
CTTAGAAAGGCTAAATGCCTGAATTCAACGTTCTACAAAAGTTCACCGCCGTACAGGCGGCTTAGAAAATCGCACCCCAC
TCGATTGAAGAGCAGCACACTGTTCACCGCCGTACAGGCAGCTTATAAAGAGCAATATATTCGATAGACGCTGATTTGCG
TGTTCACTGCCGTACAGGCATCTTAGAAATGGCTTCAATTGCGGTCGGGTGTGATGCATCAG-TTCACTGCCGTACAGGC
AGCTTAGAAAGCCAACGTTCACTGTCATTTAGCCACGCTTCGGGTTCAATGCCGTACGGGCATTTTATTGA
>E22 CRISPR3
GTTCACTGCCGTACAGGCAGCTTAGAAATTTACGTTTGCGTTAACAGTAAGCTCTGCAACGTTCACTGCCGTACAGGC--
----------------------------------------------------------AGCTTAGAAAATCGCACCCCAC
T-GATTGAAGAGCAGCACACTGTTCACCGCTGTACAGGCAGTTTAGAAATAGCAATAAATTCGATAGACGCTGATTTGCG
TGTTCACTGCCGTACAGGCATCTTAGAAATGGCTTCAATTGCGGTCGGGTGTGATGCATCAG-TTCACTGCCGTACAGGC
AGCTTAGAGAGCCAACGTTCACTGTCATTTAGCCACGCTTCCGGTTCAATGCCGTACGGGCAGTTTATT--
>JQ796601.1 Erwinia amylovora strain RBA4 CRISPR3 repeat region
GTTCACCGCCGTACAGGCGGCTTAGAA-TTTACGTTTGCGTTAACAGTAAGCTCTGCAACGTTCACTGCCGTACAGGCAG
CTTAGAAAGGCTAAATGCCTGAATTCAACGTTCTACAAAAGTTCACCGCCGTACAGGCGGCTTAGAAAATCGCACCCCAC
T-GATTGAAGAGCAGCACACTGTTCACCGCCGTACAGGCAGCTTATAAAGAGCAATATATTCGATAGACGCTGATTTGCG
TGTTCACTGCCGTACAGGCATCTTAGAAATGGCTTCAATTGCGGTCGGGTGTGATGCATCAG-TTCACTGCCGTACAGGC
AGCTTAGAAAGCCAACGTTCACTGTCATTTAGCCACGCTTCGGGTTCAATGCCGTACGGGCATTTTATTGA
>JQ796573.1 Erwinia amylovora strain GR5B1 CRISPR3 repeat region
GTTCACTGCCGTACAGGCAGCTTAGAAATTTACGTTTGCGTTAACAGTAAGCTCTGCAACGTTCACTGCCGTACAGGCA-
-----------------------------------------------------------GCTTAGAAAATCGCACCCCAC
T-GATTGAAGAGCAGCACACTGTTCACCGCTGTACAGGCAGTTTAGAAATAGCAATAAATTCGATAGACGCTGATTTGCG
TGTTCACTGCCGTACAGGCATCTTAGAAATGGCTTCAATTGCGGTCGGGTGTGATGCATCAGGTTCACTGCCGTACAGGC
AGCTTAGAGAGCCAACGTTCACTGTCATTTAGCCACGCTTCCGGTTCAATGCCGTACGGGCAGTTTATTGA
>JQ796598.1 Erwinia amylovora strain EaRoo29 CRISPR3 repeat region
GTTCACTGCCGTACAGGCAGCTTAGAAATTTACGTTTGCGTTAACAGTAAGCTCTGCAACGTTCACTGCCGTACAGGCA-
-----------------------------------------------------------GCTTAGAAAATCGCACCCCAC
T-GATTGAAGAGCAGCACACTGTTCACCGCTGTACAGGCAGTTTAGAAATAGCAATAAATTCGATAGACGCTGATTTGCG
TGTTCACTGCCGTACAGGCATCTTAGAAATGGCTTCAATTGCGGTCGGGTGTGATGCATCAG-TTCACTGCCGTACAGGC
AGCTTAGAGAGCCAACGTTCACTGTCATTTAGCCACGCTTCCGGTTCAATGCCGTACGGGCAGTTTATTGA
>JQ796548.1 Erwinia amylovora strain 87-70 CRISPR3 repeat region
GTTCACTGCCGTACAGGCAGCTTAGAAATTTACGTTTGCGTTAACAGTAAGCTCTGCAACGTTCACTGCCGTACAGGCA-
-----------------------------------------------------------GCTTAGAAAATCGCACCCCAC
T-GATTGAAGAGCAGCACACTGTTCACCGCTGTACAGGCAGTTTAGAAATAGCAATAAATTCGATAGACGCTGATTTGCG
TGTTCACTGCCGTACAGGCATCTTAGAAATGGCTTCAATTGCGGTCGGGTGTGATGCATCAG-TTCACTGCCGTACAGGC
AGCTTAGAGAGCCAACGTTCACTGTCATTTAGCCACGCTTCCGGTTCAATGCCGTACGGGCAGTTTATTGA
>JQ796549.1 Erwinia amylovora strain 87-73 CRISPR3 repeat region
GTTCACTGCCGTACAGGCAGCTTAGAAATTTACGTTTGCGTTAACAGTAAGCTCTGCAACGTTCACTGCCGTACAGGCA-
-----------------------------------------------------------GCTTAGAAAATCGCACCCCAC
T-GATTGAAGAGCAGCACACTGTTCACCGCTGTACAGGCAGTTTAGAAATAGCAATAAATTCGATAGACGCTGATTTGCG
TGTTCACTGCCGTACAGGCATCTTAGAAATGGCTTCAATTGCGGTCGGGTGTGATGCATCAG-TTCACTGCCGTACAGGC
AGCTTAGAGAGCCAACGTTCACTGTCATTTAGCCACGCTTCCGGTTCAATGCCGTACGGGCAGTTTATTGA
>JQ796550.1 Erwinia amylovora strain 1596 CRISPR3 repeat region
GTTCACTGCCGTACAGGCAGCTTAGAAATTTACGTTTGCGTTAACAGTAAGCTCTGCAACGTTCACTGCCGTACAGGCA-
-----------------------------------------------------------GCTTAGAAAATCGCACCCCAC
T-GATTGAAGAGCAGCACACTGTTCACCGCTGTACAGGCAGTTTAGAAATAGCAATAAATTCGATAGACGCTGATTTGCG
TGTTCACTGCCGTACAGGCATCTTAGAAATGGCTTCAATTGCGGTCGGGTGTGATGCATCAG-TTCACTGCCGTACAGGC
AGCTTAGAGAGCCAACGTTCACTGTCATTTAGCCACGCTTCCGGTTCAATGCCGTACGGGCAGTTTATTGA
>JQ796551.1 Erwinia amylovora strain LebA-1 CRISPR3 repeat region
GTTCACTGCCGTACAGGCAGCTTAGAAATTTACGTTTGCGTTAACAGTAAGCTCTGCAACGTTCACTGCCGTACAGGCA-
-----------------------------------------------------------GCTTAGAAAATCGCACCCCAC
T-GATTGAAGAGCAGCACACTGTTCACCGCTGTACAGGCAGTTTAGAAATAGCAATAAATTCGATAGACGCTGATTTGCG
TGTTCACTGCCGTACAGGCATCTTAGAAATGGCTTCAATTGCGGTCGGGTGTGATGCATCAG-TTCACTGCCGTACAGGC
AGCTTAGAGAGCCAACGTTCACTGTCATTTAGCCACGCTTCCGGTTCAATGCCGTACGGGCAGTTTATTGA
>JQ796552.1 Erwinia amylovora strain LebA-3 CRISPR3 repeat region
GTTCACTGCCGTACAGGCAGCTTAGAAATTTACGTTTGCGTTAACAGTAAGCTCTGCAACGTTCACTGCCGTACAGGCA-
-----------------------------------------------------------GCTTAGAAAATCGCACCCCAC
T-GATTGAAGAGCAGCACACTGTTCACCGCTGTACAGGCAGTTTAGAAATAGCAATAAATTCGATAGACGCTGATTTGCG
TGTTCACTGCCGTACAGGCATCTTAGAAATGGCTTCAATTGCGGTCGGGTGTGATGCATCAG-TTCACTGCCGTACAGGC
AGCTTAGAGAGCCAACGTTCACTGTCATTTAGCCACGCTTCCGGTTCAATGCCGTACGGGCAGTTTATTGA
>JQ796553.1 Erwinia amylovora strain LebA-16 CRISPR3 repeat region
GTTCACTGCCGTACAGGCAGCTTAGAAATTTACGTTTGCGTTAACAGTAAGCTCTGCAACGTTCACTGCCGTACAGGCA-
-----------------------------------------------------------GCTTAGAAAATCGCACCCCAC
T-GATTGAAGAGCAGCACACTGTTCACCGCTGTACAGGCAGTTTAGAAATAGCAATAAATTCGATAGACGCTGATTTGCG
TGTTCACTGCCGTACAGGCATCTTAGAAATGGCTTCAATTGCGGTCGGGTGTGATGCATCAG-TTCACTGCCGTACAGGC
AGCTTAGAGAGCCAACGTTCACTGTCATTTAGCCACGCTTCCGGTTCAATGCCGTACGGGCAGTTTATTGA
>JQ796554.1 Erwinia amylovora strain LebA-19 CRISPR3 repeat region
GTTCACTGCCGTACAGGCAGCTTAGAAATTTACGTTTGCGTTAACAGTAAGCTCTGCAACGTTCACTGCCGTACAGGCA-
-----------------------------------------------------------GCTTAGAAAATCGCACCCCAC
T-GATTGAAGAGCAGCACACTGTTCACCGCTGTACAGGCAGTTTAGAAATAGCAATAAATTCGATAGACGCTGATTTGCG
TGTTCACTGCCGTACAGGCATCTTAGAAATGGCTTCAATTGCGGTCGGGTGTGATGCATCAG-TTCACTGCCGTACAGGC
AGCTTAGAGAGCCAACGTTCACTGTCATTTAGCCACGCTTCCGGTTCAATGCCGTACGGGCAGTTTATTGA
>JQ796555.1 Erwinia amylovora strain B3 CRISPR3 repeat region
GTTCACTGCCGTACAGGCAGCTTAGAAATTTACGTTTGCGTTAACAGTAAGCTCTGCAACGTTCACTGCCGTACAGGCA-
-----------------------------------------------------------GCTTAGAAAATCGCACCCCAC
T-GATTGAAGAGCAGCACACTGTTCACCGCTGTACAGGCAGTTTAGAAATAGCAATAAATTCGATAGACGCTGATTTGCG
TGTTCACTGCCGTACAGGCATCTTAGAAATGGCTTCAATTGCGGTCGGGTGTGATGCATCAG-TTCACTGCCGTACAGGC
AGCTTAGAGAGCCAACGTTCACTGTCATTTAGCCACGCTTCCGGTTCAATGCCGTACGGGCAGTTTATTGA
>JQ796556.1 Erwinia amylovora strain BH CRISPR3 repeat region
GTTCACTGCCGTACAGGCAGCTTAGAAATTTACGTTTGCGTTAACAGTAAGCTCTGCAACGTTCACTGCCGTACAGGCA-
-----------------------------------------------------------GCTTAGAAAATCGCACCCCAC
T-GATTGAAGAGCAGCACACTGTTCACCGCTGTACAGGCAGTTTAGAAATAGCAATAAATTCGATAGACGCTGATTTGCG
TGTTCACTGCCGTACAGGCATCTTAGAAATGGCTTCAATTGCGGTCGGGTGTGATGCATCAG-TTCACTGCCGTACAGGC
AGCTTAGAGAGCCAACGTTCACTGTCATTTAGCCACGCTTCCGGTTCAATGCCGTACGGGCAGTTTATTGA
>JQ796557.1 Erwinia amylovora strain BBA-8 CRISPR3 repeat region
GTTCACTGCCGTACAGGCAGCTTAGAAATTTACGTTTGCGTTAACAGTAAGCTCTGCAACGTTCACTGCCGTACAGGCA-
-----------------------------------------------------------GCTTAGAAAATCGCACCCCAC
T-GATTGAAGAGCAGCACACTGTTCACCGCTGTACAGGCAGTTTAGAAATAGCAATAAATTCGATAGACGCTGATTTGCG
TGTTCACTGCCGTACAGGCATCTTAGAAATGGCTTCAATTGCGGTCGGGTGTGATGCATCAG-TTCACTGCCGTACAGGC
AGCTTAGAGAGCCAACGTTCACTGTCATTTAGCCACGCTTCCGGTTCAATGCCGTACGGGCAGTTTATTGA
>JQ796558.1 Erwinia amylovora strain BCN20 CRISPR3 repeat region
GTTCACTGCCGTACAGGCAGCTTAGAAATTTACGTTTGCGTTAACAGTAAGCTCTGCAACGTTCACTGCCGTACAGGCA-
-----------------------------------------------------------GCTTAGAAAATCGCACCCCAC
T-GATTGAAGAGCAGCACACTGTTCACCGCTGTACAGGCAGTTTAGAAATAGCAATAAATTCGATAGACGCTGATTTGCG
TGTTCACTGCCGTACAGGCATCTTAGAAATGGCTTCAATTGCGGTCGGGTGTGATGCATCAG-TTCACTGCCGTACAGGC
AGCTTAGAGAGCCAACGTTCACTGTCATTTAGCCACGCTTCCGGTTCAATGCCGTACGGGCAGTTTATTGA
>JQ796559.1 Erwinia amylovora strain CA1R CRISPR3 repeat region
GTTCACTGCCGTACAGGCAGCTTAGAAATTTACGTTTGCGTTAACAGTAAGCTCTGCAACGTTCACTGCCGTACAGGCA-
-----------------------------------------------------------GCTTAGAAAATCGCACCCCAC
T-GATTGAAGAGCAGCACACTGTTCACCGCTGTACAGGCAGTTTAGAAATAGCAATAAATTCGATAGACGCTGATTTGCG
TGTTCACTGCCGTACAGGCATCTTAGAAATGGCTTCAATTGCGGTCGGGTGTGATGCATCAG-TTCACTGCCGTACAGGC
AGCTTAGAGAGCCAACGTTCACTGTCATTTAGCCACGCTTCCGGTTCAATGCCGTACGGGCAGTTTATTGA
>JQ796560.1 Erwinia amylovora strain CA3R CRISPR3 repeat region
GTTCACTGCCGTACAGGCAGCTTAGAAATTTACGTTTGCGTTAACAGTAAGCTCTGCAACGTTCACTGCCGTACAGGCA-
-----------------------------------------------------------GCTTAGAAAATCGCACCCCAC
T-GATTGAAGAGCAGCACACTGTTCACCGCTGTACAGGCAGTTTAGAAATAGCAATAAATTCGATAGACGCTGATTTGCG
TGTTCACTGCCGTACAGGCATCTTAGAAATGGCTTCAATTGCGGTCGGGTGTGATGCATCAG-TTCACTGCCGTACAGGC
AGCTTAGAGAGCCAACGTTCACTGTCATTTAGCCACGCTTCCGGTTCAATGCCGTACGGGCAGTTTATTGA
>JQ796561.1 Erwinia amylovora strain CA11 CRISPR3 repeat region
GTTCACTGCCGTACAGGCAGCTTAGAAATTTACGTTTGCGTTAACAGTAAGCTCTGCAACGTTCACTGCCGTACAGGCA-
-----------------------------------------------------------GCTTAGAAAATCGCACCCCAC
T-GATTGAAGAGCAGCACACTGTTCACCGCTGTACAGGCAGTTTAGAAATAGCAATAAATTCGATAGACGCTGATTTGCG
TGTTCACTGCCGTACAGGCATCTTAGAAATGGCTTCAATTGCGGTCGGGTGTGATGCATCAG-TTCACTGCCGTACAGGC
AGCTTAGAGAGCCAACGTTCACTGTCATTTAGCCACGCTTCCGGTTCAATGCCGTACGGGCAGTTTATTGA
>JQ796562.1 Erwinia amylovora strain 6-97 CRISPR3 repeat region
GTTCACTGCCGTACAGGCAGCTTAGAAATTTACGTTTGCGTTAACAGTAAGCTCTGCAACGTTCACTGCCGTACAGGCA-
-----------------------------------------------------------GCTTAGAAAATCGCACCCCAC
T-GATTGAAGAGCAGCACACTGTTCACCGCTGTACAGGCAGTTTAGAAATAGCAATAAATTCGATAGACGCTGATTTGCG
TGTTCACTGCCGTACAGGCATCTTAGAAATGGCTTCAATTGCGGTCGGGTGTGATGCATCAG-TTCACTGCCGTACAGGC
AGCTTAGAGAGCCAACGTTCACTGTCATTTAGCCACGCTTCCGGTTCAATGCCGTACGGGCAGTTTATTGA
>JQ796563.1 Erwinia amylovora strain DM1 CRISPR3 repeat region
GTTCACTGCCGTACAGGCAGCTTAGAAATTTACGTTTGCGTTAACAGTAAGCTCTGCAACGTTCACTGCCGTACAGGCA-
-----------------------------------------------------------GCTTAGAAAATCGCACCCCAC
T-GATTGAAGAGCAGCACACTGTTCACCGCTGTACAGGCAGTTTAGAAATAGCAATAAATTCGATAGACGCTGATTTGCG
TGTTCACTGCCGTACAGGCATCTTAGAAATGGCTTCAATTGCGGTCGGGTGTGATGCATCAG-TTCACTGCCGTACAGGC
AGCTTAGAGAGCCAACGTTCACTGTCATTTAGCCACGCTTCCGGTTCAATGCCGTACGGGCAGTTTATTGA
>JQ796564.1 Erwinia amylovora strain DP11 CRISPR3 repeat region
GTTCACTGCCGTACAGGCAGCTTAGAAATTTACGTTTGCGTTAACAGTAAGCTCTGCAACGTTCACTGCCGTACAGGCA-
-----------------------------------------------------------GCTTAGAAAATCGCACCCCAC
T-GATTGAAGAGCAGCACACTGTTCACCGCTGTACAGGCAGTTTAGAAATAGCAATAAATTCGATAGACGCTGATTTGCG
TGTTCACTGCCGTACAGGCATCTTAGAAATGGCTTCAATTGCGGTCGGGTGTGATGCATCAG-TTCACTGCCGTACAGGC
AGCTTAGAGAGCCAACGTTCACTGTCATTTAGCCACGCTTCCGGTTCAATGCCGTACGGGCAGTTTATTGA
>JQ796565.1 Erwinia amylovora strain DR5 CRISPR3 repeat region
GTTCACTGCCGTACAGGCAGCTTAGAAATTTACGTTTGCGTTAACAGTAAGCTCTGCAACGTTCACTGCCGTACAGGCA-
-----------------------------------------------------------GCTTAGAAAATCGCACCCCAC
T-GATTGAAGAGCAGCACACTGTTCACCGCTGTACAGGCAGTTTAGAAATAGCAATAAATTCGATAGACGCTGATTTGCG
TGTTCACTGCCGTACAGGCATCTTAGAAATGGCTTCAATTGCGGTCGGGTGTGATGCATCAG-TTCACTGCCGTACAGGC
AGCTTAGAGAGCCAACGTTCACTGTCATTTAGCCACGCTTCCGGTTCAATGCCGTACGGGCAGTTTATTGA
>JQ796566.1 Erwinia amylovora strain Ea88 CRISPR3 repeat region
GTTCACTGCCGTACAGGCAGCTTAGAAATTTACGTTTGCGTTAACAGTAAGCTCTGCAACGTTCACTGCCGTACAGGCA-
-----------------------------------------------------------GCTTAGAAAATCGCACCCCAC
T-GATTGAAGAGCAGCACACTGTTCACCGCTGTACAGGCAGTTTAGAAATAGCAATAAATTCGATAGACGCTGATTTGCG
TGTTCACTGCCGTACAGGCATCTTAGAAATGGCTTCAATTGCGGTCGGGTGTGATGCATCAG-TTCACTGCCGTACAGGC
AGCTTAGAGAGCCAACGTTCACTGTCATTTAGCCACGCTTCCGGTTCAATGCCGTACGGGCAGTTTATTGA
>JQ796567.1 Erwinia amylovora strain Ea110 CRISPR3 repeat region
GTTCACTGCCGTACAGGCAGCTTAGAAATTTACGTTTGCGTTAACAGTAAGCTCTGCAACGTTCACTGCCGTACAGGCA-
-----------------------------------------------------------GCTTAGAAAATCGCACCCCAC
T-GATTGAAGAGCAGCACACTGTTCACCGCTGTACAGGCAGTTTAGAAATAGCAATAAATTCGATAGACGCTGATTTGCG
TGTTCACTGCCGTACAGGCATCTTAGAAATGGCTTCAATTGCGGTCGGGTGTGATGCATCAG-TTCACTGCCGTACAGGC
AGCTTAGAGAGCCAACGTTCACTGTCATTTAGCCACGCTTCCGGTTCAATGCCGTACGGGCAGTTTATTGA
>JQ796568.1 Erwinia amylovora strain Ea322 CRISPR3 repeat region
GTTCACTGCCGTACAGGCAGCTTAGAAATTTACGTTTGCGTTAACAGTAAGCTCTGCAACGTTCACTGCCGTACAGGCA-
-----------------------------------------------------------GCTTAGAAAATCGCACCCCAC
T-GATTGAAGAGCAGCACACTGTTCACCGCTGTACAGGCAGTTTAGAAATAGCAATAAATTCGATAGACGCTGATTTGCG
TGTTCACTGCCGTACAGGCATCTTAGAAATGGCTTCAATTGCGGTCGGGTGTGATGCATCAG-TTCACTGCCGTACAGGC
AGCTTAGAGAGCCAACGTTCACTGTCATTTAGCCACGCTTCCGGTTCAATGCCGTACGGGCAGTTTATTGA
>JQ796569.1 Erwinia amylovora strain Ea1189 CRISPR3 repeat region
GTTCACTGCCGTACAGGCAGCTTAGAAATTTACGTTTGCGTTAACAGTAAGCTCTGCAACGTTCACTGCCGTACAGGCA-
-----------------------------------------------------------GCTTAGAAAATCGCACCCCAC
T-GATTGAAGAGCAGCACACTGTTCACCGCTGTACAGGCAGTTTAGAAATAGCAATAAATTCGATAGACGCTGATTTGCG
TGTTCACTGCCGTACAGGCATCTTAGAAATGGCTTCAATTGCGGTCGGGTGTGATGCATCAG-TTCACTGCCGTACAGGC
AGCTTAGAGAGCCAACGTTCACTGTCATTTAGCCACGCTTCCGGTTCAATGCCGTACGGGCAGTTTATTGA
>JQ796570.1 Erwinia amylovora strain EL01 CRISPR3 repeat region
GTTCACTGCCGTACAGGCAGCTTAGAAATTTACGTTTGCGTTAACAGTAAGCTCTGCAACGTTCACTGCCGTACAGGCA-
-----------------------------------------------------------GCTTAGAAAATCGCACCCCAC
T-GATTGAAGAGCAGCACACTGTTCACCGCTGTACAGGCAGTTTAGAAATAGCAATAAATTCGATAGACGCTGATTTGCG
TGTTCACTGCCGTACAGGCATCTTAGAAATGGCTTCAATTGCGGTCGGGTGTGATGCATCAG-TTCACTGCCGTACAGGC
AGCTTAGAGAGCCAACGTTCACTGTCATTTAGCCACGCTTCCGGTTCAATGCCGTACGGGCAGTTTATTGA
>JQ796571.1 Erwinia amylovora strain FB93-9 CRISPR3 repeat region
GTTCACTGCCGTACAGGCAGCTTAGAAATTTACGTTTGCGTTAACAGTAAGCTCTGCAACGTTCACTGCCGTACAGGCA-
-----------------------------------------------------------GCTTAGAAAATCGCACCCCAC
T-GATTGAAGAGCAGCACACTGTTCACCGCTGTACAGGCAGTTTAGAAATAGCAATAAATTCGATAGACGCTGATTTGCG
TGTTCACTGCCGTACAGGCATCTTAGAAATGGCTTCAATTGCGGTCGGGTGTGATGCATCAG-TTCACTGCCGTACAGGC
AGCTTAGAGAGCCAACGTTCACTGTCATTTAGCCACGCTTCCGGTTCAATGCCGTACGGGCAGTTTATTGA
>JQ796572.1 Erwinia amylovora strain GH9 CRISPR3 repeat region
GTTCACTGCCGTACAGGCAGCTTAGAAATTTACGTTTGCGTTAACAGTAAGCTCTGCAACGTTCACTGCCGTACAGGCA-
-----------------------------------------------------------GCTTAGAAAATCGCACCCCAC
T-GATTGAAGAGCAGCACACTGTTCACCGCTGTACAGGCAGTTTAGAAATAGCAATAAATTCGATAGACGCTGATTTGCG
TGTTCACTGCCGTACAGGCATCTTAGAAATGGCTTCAATTGCGGTCGGGTGTGATGCATCAG-TTCACTGCCGTACAGGC
AGCTTAGAGAGCCAACGTTCACTGTCATTTAGCCACGCTTCCGGTTCAATGCCGTACGGGCAGTTTATTGA
>JQ796574.1 Erwinia amylovora strain HS10 CRISPR3 repeat region
GTTCACTGCCGTACAGGCAGCTTAGAAATTTACGTTTGCGTTAACAGTAAGCTCTGCAACGTTCACTGCCGTACAGGCA-
-----------------------------------------------------------GCTTAGAAAATCGCACCCCAC
T-GATTGAAGAGCAGCACACTGTTCACCGCTGTACAGGCAGTTTAGAAATAGCAATAAATTCGATAGACGCTGATTTGCG
TGTTCACTGCCGTACAGGCATCTTAGAAATGGCTTCAATTGCGGTCGGGTGTGATGCATCAG-TTCACTGCCGTACAGGC
AGCTTAGAGAGCCAACGTTCACTGTCATTTAGCCACGCTTCCGGTTCAATGCCGTACGGGCAGTTTATTGA
>JQ796575.1 Erwinia amylovora strain IH2-3 CRISPR3 repeat region
GTTCACTGCCGTACAGGCAGCTTAGAAATTTACGTTTGCGTTAACAGTAAGCTCTGCAACGTTCACTGCCGTACAGGCA-
-----------------------------------------------------------GCTTAGAAAATCGCACCCCAC
T-GATTGAAGAGCAGCACACTGTTCACCGCTGTACAGGCAGTTTAGAAATAGCAATAAATTCGATAGACGCTGATTTGCG
TGTTCACTGCCGTACAGGCATCTTAGAAATGGCTTCAATTGCGGTCGGGTGTGATGCATCAG-TTCACTGCCGTACAGGC
AGCTTAGAGAGCCAACGTTCACTGTCATTTAGCCACGCTTCCGGTTCAATGCCGTACGGGCAGTTTATTGA
>JQ796576.1 Erwinia amylovora strain IH3-1 CRISPR3 repeat region
GTTCACTGCCGTACAGGCAGCTTAGAAATTTACGTTTGCGTTAACAGTAAGCTCTGCAACGTTCACTGCCGTACAGGCA-
-----------------------------------------------------------GCTTAGAAAATCGCACCCCAC
T-GATTGAAGAGCAGCACACTGTTCACCGCTGTACAGGCAGTTTAGAAATAGCAATAAATTCGATAGACGCTGATTTGCG
TGTTCACTGCCGTACAGGCATCTTAGAAATGGCTTCAATTGCGGTCGGGTGTGATGCATCAG-TTCACTGCCGTACAGGC
AGCTTAGAGAGCCAACGTTCACTGTCATTTAGCCACGCTTCCGGTTCAATGCCGTACGGGCAGTTTATTGA
>JQ796577.1 Erwinia amylovora ATCC BAA-2158 CRISPR3 repeat region
GTTCACTGCCGTACAGGCAGCTTAGAAAGGCTAAATGTCTGAATTCAACGTTCTACAAAAGTTCACTGCCGCACAGGCG-
-----------------------------------------------------------GCTTAGAAAATCGCACCCCAC
T-GATTGAAGAGCAGCACACTGTTCACCGCTGTACAGGCAGCTTAGAAATAGCAATAAATTCGATAGACGCTGATTTGCG
TGTTCACTGCCGTACAGGCGGCTTAGAAATGGCTTCAATTGCGGTCGGGTGTGATGCATCAG-TTCACTGCCGTACAGGC
AGCTTAGAAAGCCAACGTTCACTGTCATTTAGCCACGCTTTCGGTTCAATGCCGTACGGGCAGTTTATTGA
>JQ796578.1 Erwinia amylovora strain IL6 CRISPR3 repeat region
GTTCACTGCCGTACAGGCAGCTTAGAAAGGCTAAATGTCTGAATTCAACGTTCTACAAAAGTTCACTGCCGCACAGGCG-
-----------------------------------------------------------GCTTAGAAAATCGCACCCCAC
T-GATTGAAGAGCAGCACACTGTTCACCGCTGTACAGGCAGCTTAGAAATAGCAATAAATTCGATAGACGCTGATTTGCG
TGTTCACTGCCGTACAGGCGGCTTAGAAATGGCTTCAATTGCGGTCGGGTGTGATGCATCAG-TTCACTGCCGTACAGGC
AGCTTAGAAAGCCAACGTTCACTGTCATTTAGCCACGCTTTCGGTTCAATGCCGTACGGGCAGTTTATTGA
>JQ796579.1 Erwinia amylovora strain JL1189 CRISPR3 repeat region
GTTCACTGCCGTACAGGCAGCTTAGAAATTTACGTTTGCGTTAACAGTAAGCTCTGCAACGTTCACTGCCGTACAGGCA-
-----------------------------------------------------------GCTTAGAAAATCGCACCCCAC
T-GATTGAAGAGCAGCACACTGTTCACCGCTGTACAGGCAGTTTAGAAATAGCAATAAATTCGATAGACGCTGATTTGCG
TGTTCACTGCCGTACAGGCATCTTAGAAATGGCTTCAATTGCGGTCGGGTGTGATGCATCAG-TTCACTGCCGTACAGGC
AGCTTAGAGAGCCAACGTTCACTGTCATTTAGCCACGCTTCCGGTTCAATGCCGTACGGGCAGTTTATTGA
>JQ796580.1 Erwinia amylovora strain K2 CRISPR3 repeat region
GTTCACTGCCGTACAGGCAGCTTAGAAATTTACGTTTGCGTTAACAGTAAGCTCTGCAACGTTCACTGCCGTACAGGCA-
-----------------------------------------------------------GCTTAGAAAATCGCACCCCAC
T-GATTGAAGAGCAGCACACTGTTCACCGCTGTACAGGCAGTTTAGAAATAGCAATAAATTCGATAGACGCTGATTTGCG
TGTTCACTGCCGTACAGGCATCTTAGAAATGGCTTCAATTGCGGTCGGGTGTGATGCATCAG-TTCACTGCCGTACAGGC
AGCTTAGAGAGCCAACGTTCACTGTCATTTAGCCACGCTTCCGGTTCAATGCCGTACGGGCAGTTTATTGA
>JQ796581.1 Erwinia amylovora strain KL CRISPR3 repeat region
GTTCACTGCCGTACAGGCAGCTTAGAAATTTACGTTTGCGTTAACAGTAAGCTCTGCAACGTTCACTGCCGTACAGGCA-
-----------------------------------------------------------GCTTAGAAAATCGCACCCCAC
T-GATTGAAGAGCAGCACACTGTTCACCGCTGTACAGGCAGTTTAGAAATAGCAATAAATTCGATAGACGCTGATTTGCG
TGTTCACTGCCGTACAGGCATCTTAGAAATGGCTTCAATTGCGGTCGGGTGTGATGCATCAG-TTCACTGCCGTACAGGC
AGCTTAGAGAGCCAACGTTCACTGTCATTTAGCCACGCTTCCGGTTCAATGCCGTACGGGCAGTTTATTGA
>JQ796582.1 Erwinia amylovora strain KR CRISPR3 repeat region
GTTCACTGCCGTACAGGCAGCTTAGAAATTTACGTTTGCGTTAACAGTAAGCTCTGCAACGTTCACTGCCGTACAGGCA-
-----------------------------------------------------------GCTTAGAAAATCGCACCCCAC
T-GATTGAAGAGCAGCACACTGTTCACCGCTGTACAGGCAGTTTAGAAATAGCAATAAATTCGATAGACGCTGATTTGCG
TGTTCACTGCCGTACAGGCATCTTAGAAATGGCTTCAATTGCGGTCGGGTGTGATGCATCAG-TTCACTGCCGTACAGGC
AGCTTAGAGAGCCAACGTTCACTGTCATTTAGCCACGCTTCCGGTTCAATGCCGTACGGGCAGTTTATTGA
>JQ796583.1 Erwinia amylovora strain La004 CRISPR3 repeat region
GTTCACTGCCGTACAGGCAGCTTAGAAATTTACGTTTGCGTTAACAGTAAGCTCTGCAACGTTCACTGCCGTACAGGCA-
-----------------------------------------------------------GCTTAGAAAATCGCACCCCAC
T-GATTGAAGAGCAGCACACTGTTCACCGCTGTACAGGCAGTTTAGAAATAGCAATAAATTCGATAGACGCTGATTTGCG
TGTTCACTGCCGTACAGGCATCTTAGAAATGGCTTCAATTGCGGTCGGGTGTGATGCATCAG-TTCACTGCCGTACAGGC
AGCTTAGAGAGCCAACGTTCACTGTCATTTAGCCACGCTTCCGGTTCAATGCCGTACGGGCAGTTTATTGA
>JQ796584.1 Erwinia amylovora strain La092 CRISPR3 repeat region
GTTCACTGCCGTACAGGCAGCTTAGAAATTTACGTTTGCGTTAACAGTAAGCTCTGCAACGTTCACTGCCGTACAGGCA-
-----------------------------------------------------------GCTTAGAAAATCGCACCCCAC
T-GATTGAAGAGCAGCACACTGTTCACCGCTGTACAGGCAGTTTAGAAATAGCAATAAATTCGATAGACGCTGATTTGCG
TGTTCACTGCCGTACAGGCATCTTAGAAATGGCTTCAATTGCGGTCGGGTGTGATGCATCAG-TTCACTGCCGTACAGGC
AGCTTAGAGAGCCAACGTTCACTGTCATTTAGCCACGCTTCCGGTTCAATGCCGTACGGGCAGTTTATTGA
>JQ796585.1 Erwinia amylovora strain Leb B-66 CRISPR3 repeat region
GTTCACTGCCGTACAGGCAGCTTAGAAATTTACGTTTGCGTTAACAGTAAGCTCTGCAACGTTCACTGCCGTACAGGCA-
-----------------------------------------------------------GCTTAGAAAATCGCACCCCAC
T-GATTGAAGAGCAGCACACTGTTCACCGCTGTACAGGCAGTTTAGAAATAGCAATAAATTCGATAGACGCTGATTTGCG
TGTTCACTGCCGTACAGGCATCTTAGAAATGGCTTCAATTGCGGTCGGGTGTGATGCATCAG-TTCACTGCCGTACAGGC
AGCTTAGAGAGCCAACGTTCACTGTCATTTAGCCACGCTTCCGGTTCAATGCCGTACGGGCAGTTTATTGA
>JQ796586.1 Erwinia amylovora strain LP101 CRISPR3 repeat region
GTTCACTGCCGTACAGGCAGCTTAGAAATTTACGTTTGCGTTAACAGTAAGCTCTGCAACGTTCACTGCCGTACAGGCA-
-----------------------------------------------------------GCTTAGAAAATCGCACCCCAC
T-GATTGAAGAGCAGCACACTGTTCACCGCTGTACAGGCAGTTTAGAAATAGCAATAAATTCGATAGACGCTGATTTGCG
TGTTCACTGCCGTACAGGCATCTTAGAAATGGCTTCAATTGCGGTCGGGTGTGATGCATCAG-TTCACTGCCGTACAGGC
AGCTTAGAGAGCCAACGTTCACTGTCATTTAGCCACGCTTCCGGTTCAATGCCGTACGGGCAGTTTATTGA
>JQ796587.1 Erwinia amylovora strain L14 CRISPR3 repeat region
GTTCACTGCCGTACAGGCAGCTTAGAAATTTACGTTTGCGTTAACAGTAAGCTCTGCAACGTTCACTGCCGTACAGGCA-
-----------------------------------------------------------GCTTAGAAAATCGCACCCCAC
T-GATTGAAGAGCAGCACACTGTTCACCGCTGTACAGGCAGTTTAGAAATAGCAATAAATTCGATAGACGCTGATTTGCG
TGTTCACTGCCGTACAGGCATCTTAGAAATGGCTTCAATTGCGGTCGGGTGTGATGCATCAG-TTCACTGCCGTACAGGC
AGCTTAGAGAGCCAACGTTCACTGTCATTTAGCCACGCTTCCGGTTCAATGCCGTACGGGCAGTTTATTGA
>JQ796588.1 Erwinia amylovora strain MA-1 CRISPR3 repeat region
GTTCACTGCCGTACAGGCAGCTTAGAAATTTACGTTTGCGTTAACAGTAAGCTCTGCAACGTTCACTGCCGTACAGGCA-
-----------------------------------------------------------GCTTAGAAAATCGCACCCCAC
T-GATTGAAGAGCAGCACACTGTTCACCGCTGTACAGGCAGTTTAGAAATAGCAATAAATTCGATAGACGCTGATTTGCG
TGTTCACTGCCGTACAGGCATCTTAGAAATGGCTTCAATTGCGGTCGGGTGTGATGCATCAG-TTCACTGCCGTACAGGC
AGCTTAGAGAGCCAACGTTCACTGTCATTTAGCCACGCTTCCGGTTCAATGCCGTACGGGCAGTTTATTGA
>JQ796589.1 Erwinia amylovora strain MC-5 CRISPR3 repeat region
GTTCACTGCCGTACAGGCAGCTTAGAAATTTACGTTTGCGTTAACAGTAAGCTCTGCAACGTTCACTGCCGTACAGGCA-
-----------------------------------------------------------GCTTAGAAAATCGCACCCCAC
T-GATTGAAGAGCAGCACACTGTTCACCGCTGTACAGGCAGTTTAGAAATAGCAATAAATTCGATAGACGCTGATTTGCG
TGTTCACTGCCGTACAGGCATCTTAGAAATGGCTTCAATTGCGGTCGGGTGTGATGCATCAG-TTCACTGCCGTACAGGC
AGCTTAGAGAGCCAACGTTCACTGTCATTTAGCCACGCTTCCGGTTCAATGCCGTACGGGCAGTTTATTGA
>JQ796591.1 Erwinia amylovora strain MK1 CRISPR3 repeat region
GTTCACTGCCGTACAGGCAGCTTAGAAATTTACGTTTGCGTTAACAGTAAGCTCTGCAACGTTCACTGCCGTACAGGCA-
-----------------------------------------------------------GCTTAGAAAATCGCACCCCAC
T-GATTGAAGAGCAGCACACTGTTCACCGCTGTACAGGCAGTTTAGAAATAGCAATAAATTCGATAGACGCTGATTTGCG
TGTTCACTGCCGTACAGGCATCTTAGAAATGGCTTCAATTGCGGTCGGGTGTGATGCATCAG-TTCACTGCCGTACAGGC
AGCTTAGAGAGCCAACGTTCACTGTCATTTAGCCACGCTTCCGGTTCAATGCCGTACGGGCAGTTTATTGA
>JQ796592.1 Erwinia amylovora strain NZR5 CRISPR3 repeat region
GTTCACTGCCGTACAGGCAGCTTAGAAATTTACGTTTGCGTTAACAGTAAGCTCTGCAACGTTCACTGCCGTACAGGCA-
-----------------------------------------------------------GCTTAGAAAATCGCACCCCAC
T-GATTGAAGAGCAGCACACTGTTCACCGCTGTACAGGCAGTTTAGAAATAGCAATAAATTCGATAGACGCTGATTTGCG
TGTTCACTGCCGTACAGGCATCTTAGAAATGGCTTCAATTGCGGTCGGGTGTGATGCATCAG-TTCACTGCCGTACAGGC
AGCTTAGAGAGCCAACGTTCACTGTCATTTAGCCACGCTTCCGGTTCAATGCCGTACGGGCAGTTTATTGA
>JQ796593.1 Erwinia amylovora strain OKR1 CRISPR3 repeat region
GTTCACTGCCGTACAGGCAGCTTAGAAAGGCTAAATGTCTGAATTCAACGTTCTACAAAAGTTCACTGCCGCACAGGCG-
-----------------------------------------------------------GCTTAGAAAATCGCACCCCAC
T-GATTGAAGAGCAGCACACTGTTCACCGCTGTACAGGCAGCTTAGAAATAGCAATAAATTCGATAGACGCTGATTTGCG
TGTTCACTGCCGTACAGGCGGCTTAGAAATGGCTTCAATTGCGGTCGGGTGTGATGCATCAG-TTCACTGCCGTACAGGC
AGCTTAGAAAGCCAACGTTCACTGTCATTTAGCCACGCTTTCGGTTCAATGCCGTACGGGCAGTTTATTGA
>JQ796594.1 Erwinia amylovora strain OR1 CRISPR3 repeat region
GTTCACTGCCGTACAGGCAGCTTAGAAATTTACGTTTGCGTTAACAGTAAGCTCTGCAACGTTCACTGCCGTACAGGCA-
-----------------------------------------------------------GCTTAGAAAATCGCACCCCAC
T-GATTGAAGAGCAGCACACTGTTCACCGCTGTACAGGCAGTTTAGAAATAGCAATAAATTCGATAGACGCTGATTTGCG
TGTTCACTGCCGTACAGGCATCTTAGAAATGGCTTCAATTGCGGTCGGGTGTGATGCATCAG-TTCACTGCCGTACAGGC
AGCTTAGAGAGCCAACGTTCACTGTCATTTAGCCACGCTTCCGGTTCAATGCCGTACGGGCAGTTTATTGA
>JQ796595.1 Erwinia amylovora strain OR6 CRISPR3 repeat region
GTTCACTGCCGTACAGGCAGCTTAGAAATTTACGTTTGCGTTAACAGTAAGCTCTGCAACGTTCACTGCCGTACAGGCA-
-----------------------------------------------------------GCTTAGAAAATCGCACCCCAC
T-GATTGAAGAGCAGCACACTGTTCACCGCTGTACAGGCAGTTTAGAAATAGCAATAAATTCGATAGACGCTGATTTGCG
TGTTCACTGCCGTACAGGCATCTTAGAAATGGCTTCAATTGCGGTCGGGTGTGATGCATCAG-TTCACTGCCGTACAGGC
AGCTTAGAGAGCCAACGTTCACTGTCATTTAGCCACGCTTCCGGTTCAATGCCGTACGGGCAGTTTATTGA
>JQ796596.1 Erwinia amylovora strain OT-1 CRISPR3 repeat region
GTTCACTGCCGTACAGGCAGCTTAGAAATTTACGTTTGCGTTAACAGTAAGCTCTGCAACGTTCACTGCCGTACAGGCA-
-----------------------------------------------------------GCTTAGAAAATCGCACCCCAC
T-GATTGAAGAGCAGCACACTGTTCACCGCTGTACAGGCAGTTTAGAAATAGCAATAAATTCGATAGACGCTGATTTGCG
TGTTCACTGCCGTACAGGCATCTTAGAAATGGCTTCAATTGCGGTCGGGTGTGATGCATCAG-TTCACTGCCGTACAGGC
AGCTTAGAGAGCCAACGTTCACTGTCATTTAGCCACGCTTCCGGTTCAATGCCGTACGGGCAGTTTATTGA
>JQ796597.1 Erwinia amylovora strain Pn CRISPR3 repeat region
GTTCACTGCCGTACAGGCAGCTTAGAAATTTACGTTTGCGTTAACAGTAAGCTCTGCAACGTTCACTGCCGTACAGGCA-
-----------------------------------------------------------GCTTAGAAAATCGCACCCCAC
T-GATTGAAGAGCAGCACACTGTTCACCGCTGTACAGGCAGTTTAGAAATAGCAATAAATTCGATAGACGCTGATTTGCG
TGTTCACTGCCGTACAGGCATCTTAGAAATGGCTTCAATTGCGGTCGGGTGTGATGCATCAG-TTCACTGCCGTACAGGC
AGCTTAGAGAGCCAACGTTCACTGTCATTTAGCCACGCTTCCGGTTCAATGCCGTACGGGCAGTTTATTGA
>JQ796599.1 Erwinia amylovora strain RB02 CRISPR3 repeat region
GTTCACTGCCGTACAGGCAGCTTAGAAATTTACGTTTGCGTTAACAGTAAGCTCTGCAACGTTCACTGCCGTACAGGCA-
-----------------------------------------------------------GCTTAGAAAATCGCACCCCAC
T-GATTGAAGAGCAGCACACTGTTCACCGCTGTACAGGCAGTTTAGAAATAGCAATAAATTCGATAGACGCTGATTTGCG
TGTTCACTGCCGTACAGGCATCTTAGAAATGGCTTCAATTGCGGTCGGGTGTGATGCATCAG-TTCACTGCCGTACAGGC
AGCTTAGAGAGCCAACGTTCACTGTCATTTAGCCACGCTTCCGGTTCAATGCCGTACGGGCAGTTTATTGA
>JQ796600.1 Erwinia amylovora strain RB07 CRISPR3 repeat region
GTTCACTGCCGTACAGGCAGCTTAGAAATTTACGTTTGCGTTAACAGTAAGCTCTGCAACGTTCACTGCCGTACAGGCA-
-----------------------------------------------------------GCTTAGAAAATCGCACCCCAC
T-GATTGAAGAGCAGCACACTGTTCACCGCTGTACAGGCAGTTTAGAAATAGCAATAAATTCGATAGACGCTGATTTGCG
TGTTCACTGCCGTACAGGCATCTTAGAAATGGCTTCAATTGCGGTCGGGTGTGATGCATCAG-TTCACTGCCGTACAGGC
AGCTTAGAGAGCCAACGTTCACTGTCATTTAGCCACGCTTCCGGTTCAATGCCGTACGGGCAGTTTATTGA
>JQ796603.1 Erwinia amylovora strain RL3 CRISPR3 repeat region
GTTCACTGCCGTACAGGCAGCTTAGAAATTTACGTTTGCGTTAACAGTAAGCTCTGCAACGTTCACTGCCGTACAGGCA-
-----------------------------------------------------------GCTTAGAAAATCGCACCCCAC
T-GATTGAAGAGCAGCACACTGTTCACCGCTGTACAGGCAGTTTAGAAATAGCAATAAATTCGATAGACGCTGATTTGCG
TGTTCACTGCCGTACAGGCATCTTAGAAATGGCTTCAATTGCGGTCGGGTGTGATGCATCAG-TTCACTGCCGTACAGGC
AGCTTAGAGAGCCAACGTTCACTGTCATTTAGCCACGCTTCCGGTTCAATGCCGTACGGGCAGTTTATTGA
>JQ796604.1 Erwinia amylovora strain RM5 CRISPR3 repeat region
GTTCACTGCCGTACAGGCAGCTTAGAAATTTACGTTTGCGTTAACAGTAAGCTCTGCAACGTTCACTGCCGTACAGGCA-
-----------------------------------------------------------GCTTAGAAAATCGCACCCCAC
T-GATTGAAGAGCAGCACACTGTTCACCGCTGTACAGGCAGTTTAGAAATAGCAATAAATTCGATAGACGCTGATTTGCG
TGTTCACTGCCGTACAGGCATCTTAGAAATGGCTTCAATTGCGGTCGGGTGTGATGCATCAG-TTCACTGCCGTACAGGC
AGCTTAGAGAGCCAACGTTCACTGTCATTTAGCCACGCTTCCGGTTCAATGCCGTACGGGCAGTTTATTGA
>JQ796605.1 Erwinia amylovora strain RA CRISPR3 repeat region
GTTCACTGCCGTACAGGCAGCTTAGAAATTTACGTTTGCGTTAACAGTAAGCTCTGCAACGTTCACTGCCGTACAGGCA-
-----------------------------------------------------------GCTTAGAAAATCGCACCCCAC
T-GATTGAAGAGCAGCACACTGTTCACCGCTGTACAGGCAGTTTAGAAATAGCAATAAATTCGATAGACGCTGATTTGCG
TGTTCACTGCCGTACAGGCATCTTAGAAATGGCTTCAATTGCGGTCGGGTGTGATGCATCAG-TTCACTGCCGTACAGGC
AGCTTAGAGAGCCAACGTTCACTGTCATTTAGCCACGCTTCCGGTTCAATGCCGTACGGGCAGTTTATTGA
>JQ796606.1 Erwinia amylovora strain RRP12 CRISPR3 repeat region
GTTCACTGCCGTACAGGCAGCTTAGAAATTTACGTTTGCGTTAACAGTAAGCTCTGCAACGTTCACTGCCGTACAGGCA-
-----------------------------------------------------------GCTTAGAAAATCGCACCCCAC
T-GATTGAAGAGCAGCACACTGTTCACCGCTGTACAGGCAGTTTAGAAATAGCAATAAATTCGATAGACGCTGATTTGCG
TGTTCACTGCCGTACAGGCATCTTAGAAATGGCTTCAATTGCGGTCGGGTGTGATGCATCAG-TTCACTGCCGTACAGGC
AGCTTAGAGAGCCAACGTTCACTGTCATTTAGCCACGCTTCCGGTTCAATGCCGTACGGGCAGTTTATTGA
>JQ796607.1 Erwinia amylovora strain S5 CRISPR3 repeat region
GTTCACTGCCGTACAGGCAGCTTAGAAATTTACGTTTGCGTTAACAGTAAGCTCTGCAACGTTCACTGCCGTACAGGCA-
-----------------------------------------------------------GCTTAGAAAATCGCACCCCAC
T-GATTGAAGAGCAGCACACTGTTCACCGCTGTACAGGCAGTTTAGAAATAGCAATAAATTCGATAGACGCTGATTTGCG
TGTTCACTGCCGTACAGGCATCTTAGAAATGGCTTCAATTGCGGTCGGGTGTGATGCATCAG-TTCACTGCCGTACAGGC
AGCTTAGAGAGCCAACGTTCACTGTCATTTAGCCACGCTTCCGGTTCAATGCCGTACGGGCAGTTTATTGA
>JQ796608.1 Erwinia amylovora strain SB1-9 CRISPR3 repeat region
GTTCACTGCCGTACAGGCAGCTTAGAAATTTACGTTTGCGTTAACAGTAAGCTCTGCAACGTTCACTGCCGTACAGGCA-
-----------------------------------------------------------GCTTAGAAAATCGCACCCCAC
T-GATTGAAGAGCAGCACACTGTTCACCGCTGTACAGGCAGTTTAGAAATAGCAATAAATTCGATAGACGCTGATTTGCG
TGTTCACTGCCGTACAGGCATCTTAGAAATGGCTTCAATTGCGGTCGGGTGTGATGCATCAG-TTCACTGCCGTACAGGC
AGCTTAGAGAGCCAACGTTCACTGTCATTTAGCCACGCTTCCGGTTCAATGCCGTACGGGCAGTTTATTGA
>JQ796609.1 Erwinia amylovora strain Ea(T3)2 CRISPR3 repeat region
GTTCACTGCCGTACAGGCAGCTTAGAAATTTACGTTTGCGTTAACAGTAAGCTCTGCAACGTTCACTGCCGTACAGGCA-
-----------------------------------------------------------GCTTAGAAAATCGCACCCCAC
T-GATTGAAGAGCAGCACACTGTTCACCGCTGTACAGGCAGTTTAGAAATAGCAATAAATTCGATAGACGCTGATTTGCG
TGTTCACTGCCGTACAGGCATCTTAGAAATGGCTTCAATTGCGGTCGGGTGTGATGCATCAG-TTCACTGCCGTACAGGC
AGCTTAGAGAGCCAACGTTCACTGTCATTTAGCCACGCTTCCGGTTCAATGCCGTACGGGCAGTTTATTGA
>JQ796610.1 Erwinia amylovora strain Ea(T1)2 CRISPR3 repeat region
GTTCACTGCCGTACAGGCAGCTTAGAAATTTACGTTTGCGTTAACAGTAAGCTCTGCAACGTTCACTGCCGTACAGGCA-
-----------------------------------------------------------GCTTAGAAAATCGCACCCCAC
T-GATTGAAGAGCAGCACACTGTTCACCGCTGTACAGGCAGTTTAGAAATAGCAATAAATTCGATAGACGCTGATTTGCG
TGTTCACTGCCGTACAGGCATCTTAGAAATGGCTTCAATTGCGGTCGGGTGTGATGCATCAG-TTCACTGCCGTACAGGC
AGCTTAGAGAGCCAACGTTCACTGTCATTTAGCCACGCTTCCGGTTCAATGCCGTACGGGCAGTTTATTGA
>JQ796611.1 Erwinia amylovora strain UtFer3 CRISPR3 repeat region
GTTCACTGCCGTACAGGCAGCTTAGAAATTTACGTTTGCGTTAACAGTAAGCTCTGCAACGTTCACTGCCGTACAGGCA-
-----------------------------------------------------------GCTTAGAAAATCGCACCCCAC
T-GATTGAAGAGCAGCACACTGTTCACCGCTGTACAGGCAGTTTAGAAATAGCAATAAATTCGATAGACGCTGATTTGCG
TGTTCACTGCCGTACAGGCATCTTAGAAATGGCTTCAATTGCGGTCGGGTGTGATGCATCAG-TTCACTGCCGTACAGGC
AGCTTAGAGAGCCAACGTTCACTGTCATTTAGCCACGCTTCCGGTTCAATGCCGTACGGGCAGTTTATTGA
>JQ796612.1 Erwinia amylovora strain UTRJ2 CRISPR3 repeat region
GTTCACTGCCGTACAGGCAGCTTAGAAATTTACGTTTGCGTTAACAGTAAGCTCTGCAACGTTCACTGCCGTACAGGCA-
-----------------------------------------------------------GCTTAGAAAATCGCACCCCAC
T-GATTGAAGAGCAGCACACTGTTCACCGCTGTACAGGCAGTTTAGAAATAGCAATAAATTCGATAGACGCTGATTTGCG
TGTTCACTGCCGTACAGGCATCTTAGAAATGGCTTCAATTGCGGTCGGGTGTGATGCATCAG-TTCACTGCCGTACAGGC
AGCTTAGAGAGCCAACGTTCACTGTCATTTAGCCACGCTTCCGGTTCAATGCCGTACGGGCAGTTTATTGA
>JQ796613.1 Erwinia amylovora strain UT5P4 CRISPR3 repeat region
GTTCACTGCCGTACAGGCAGCTTAGAAATTTACGTTTGCGTTAACAGTAAGCTCTGCAACGTTCACTGCCGTACAGGCA-
-----------------------------------------------------------GCTTAGAAAATCGCACCCCAC
T-GATTGAAGAGCAGCACACTGTTCACCGCTGTACAGGCAGTTTAGAAATAGCAATAAATTCGATAGACGCTGATTTGCG
TGTTCACTGCCGTACAGGCATCTTAGAAATGGCTTCAATTGCGGTCGGGTGTGATGCATCAG-TTCACTGCCGTACAGGC
AGCTTAGAGAGCCAACGTTCACTGTCATTTAGCCACGCTTCCGGTTCAATGCCGTACGGGCAGTTTATTGA
>JQ796614.1 Erwinia amylovora strain W4 CRISPR3 repeat region
GTTCACTGCCGTACAGGCAGCTTAGAAATTTACGTTTGCGTTAACAGTAAGCTCTGCAACGTTCACTGCCGTACAGGCA-
-----------------------------------------------------------GCTTAGAAAATCGCACCCCAC
T-GATTGAAGAGCAGCACACTGTTCACCGCTGTACAGGCAGTTTAGAAATAGCAATAAATTCGATAGACGCTGATTTGCG
TGTTCACTGCCGTACAGGCATCTTAGAAATGGCTTCAATTGCGGTCGGGTGTGATGCATCAG-TTCACTGCCGTACAGGC
AGCTTAGAGAGCCAACGTTCACTGTCATTTAGCCACGCTTCCGGTTCAATGCCGTACGGGCAGTTTATTGA
>JQ796615.1 Erwinia amylovora strain WSDA16 CRISPR3 repeat region
GTTCACTGCCGTACAGGCAGCTTAGAAATTTACGTTTGCGTTAACAGTAAGCTCTGCAACGTTCACTGCCGTACAGGCA-
-----------------------------------------------------------GCTTAGAAAATCGCACCCCAC
T-GATTGAAGAGCAGCACACTGTTCACCGCTGTACAGGCAGTTTAGAAATAGCAATAAATTCGATAGACGCTGATTTGCG
TGTTCACTGCCGTACAGGCATCTTAGAAATGGCTTCAATTGCGGTCGGGTGTGATGCATCAG-TTCACTGCCGTACAGGC
AGCTTAGAGAGCCAACGTTCACTGTCATTTAGCCACGCTTCCGGTTCAATGCCGTACGGGCAGTTTATTGA
>JQ796616.1 Erwinia amylovora strain NZS24 CRISPR3 repeat region
GTTCACTGCCGTACAGGCAGCTTAGAAATTTACGTTTGCGTTAACAGTAAGCTCTGCAACGTTCACTGCCGTACAGGCA-
-----------------------------------------------------------GCTTAGAAAATCGCACCCCAC
T-GATTGAAGAGCAGCACACTGTTCACCGCTGTACAGGCAGTTTAGAAATAGCAATAAATTCGATAGACGCTGATTTGCG
TGTTCACTGCCGTACAGGCATCTTAGAAATGGCTTCAATTGCGGTCGGGTGTGATGCATCAG-TTCACTGCCGTACAGGC
AGCTTAGAGAGCCAACGTTCACTGTCATTTAGCCACGCTTCCGGTTCAATGCCGTACGGGCAGTTTATTGA
>JQ796617.1 Erwinia amylovora strain NZR3 CRISPR3 repeat region
GTTCACTGCCGTACAGGCAGCTTAGAAATTTACGTTTGCGTTAACAGTAAGCTCTGCAACGTTCACTGCCGTACAGGCA-
-----------------------------------------------------------GCTTAGAAAATCGCACCCCAC
T-GATTGAAGAGCAGCACACTGTTCACCGCTGTACAGGCAGTTTAGAAATAGCAATAAATTCGATAGACGCTGATTTGCG
TGTTCACTGCCGTACAGGCATCTTAGAAATGGCTTCAATTGCGGTCGGGTGTGATGCATCAG-TTCACTGCCGTACAGGC
AGCTTAGAGAGCCAACGTTCACTGTCATTTAGCCACGCTTCCGGTTCAATGCCGTACGGGCAGTTTATTGA
>JQ796618.1 Erwinia amylovora strain TxLo3 CRISPR3 repeat region
GTTCACTGCCGTACAGGCAGCTTAGAAATTTACGTTTGCGTTAACAGTAAGCTCTGCAACGTTCACTGCCGTACAGGCA-
-----------------------------------------------------------GCTTAGAAAATCGCACCCCAC
T-GATTGAAGAGCAGCACACTGTTCACCGCTGTACAGGCAGTTTAGAAATAGCAATAAATTCGATAGACGCTGATTTGCG
TGTTCACTGCCGTACAGGCATCTTAGAAATGGCTTCAATTGCGGTCGGGTGTGATGCATCAG-TTCACTGCCGTACAGGC
AGCTTAGAGAGCCAACGTTCACTGTCATTTAGCCACGCTTCCGGTTCAATGCCGTACGGGCAGTTTATTGA
>JQ796619.1 Erwinia amylovora strain TxLo4 CRISPR3 repeat region
GTTCACTGCCGTACAGGCAGCTTAGAAATTTACGTTTGCGTTAACAGTAAGCTCTGCAACGTTCACTGCCGTACAGGCA-
-----------------------------------------------------------GCTTAGAAAATCGCACCCCAC
T-GATTGAAGAGCAGCACACTGTTCACCGCTGTACAGGCAGTTTAGAAATAGCAATAAATTCGATAGACGCTGATTTGCG
TGTTCACTGCCGTACAGGCATCTTAGAAATGGCTTCAATTGCGGTCGGGTGTGATGCATCAG-TTCACTGCCGTACAGGC
AGCTTAGAGAGCCAACGTTCACTGTCATTTAGCCACGCTTCCGGTTCAATGCCGTACGGGCAGTTTATTGA
>JQ796620.1 Erwinia amylovora strain TxLo6 CRISPR3 repeat region
GTTCACTGCCGTACAGGCAGCTTAGAAATTTACGTTTGCGTTAACAGTAAGCTCTGCAACGTTCACTGCCGTACAGGCA-
-----------------------------------------------------------GCTTAGAAAATCGCACCCCAC
T-GATTGAAGAGCAGCACACTGTTCACCGCTGTACAGGCAGTTTAGAAATAGCAATAAATTCGATAGACGCTGATTTGCG
TGTTCACTGCCGTACAGGCATCTTAGAAATGGCTTCAATTGCGGTCGGGTGTGATGCATCAG-TTCACTGCCGTACAGGC
AGCTTAGAGAGCCAACGTTCACTGTCATTTAGCCACGCTTCCGGTTCAATGCCGTACGGGCAGTTTATTGA
>JQ796621.1 Erwinia amylovora strain NW1-1 CRISPR3 repeat region
GTTCACTGCCGTACAGGCAGCTTAGAAATTTACGTTTGCGTTAACAGTAAGCTCTGCAACGTTCACTGCCGTACAGGCA-
-----------------------------------------------------------GCTTAGAAAATCGCACCCCAC
T-GATTGAAGAGCAGCACACTGTTCACCGCTGTACAGGCAGTTTAGAAATAGCAATAAATTCGATAGACGCTGATTTGCG
TGTTCACTGCCGTACAGGCATCTTAGAAATGGCTTCAATTGCGGTCGGGTGTGATGCATCAG-TTCACTGCCGTACAGGC
AGCTTAGAGAGCCAACGTTCACTGTCATTTAGCCACGCTTCCGGTTCAATGCCGTACGGGCAGTTTATTGA
>JQ796622.1 Erwinia amylovora strain NW2-1 CRISPR3 repeat region
GTTCACTGCCGTACAGGCAGCTTAGAAATTTACGTTTGCGTTAACAGTAAGCTCTGCAACGTTCACTGCCGTACAGGCA-
-----------------------------------------------------------GCTTAGAAAATCGCACCCCAC
T-GATTGAAGAGCAGCACACTGTTCACCGCTGTACAGGCAGTTTAGAAATAGCAATAAATTCGATAGACGCTGATTTGCG
TGTTCACTGCCGTACAGGCATCTTAGAAATGGCTTCAATTGCGGTCGGGTGTGATGCATCAG-TTCACTGCCGTACAGGC
AGCTTAGAGAGCCAACGTTCACTGTCATTTAGCCACGCTTCCGGTTCAATGCCGTACGGGCAGTTTATTGA
>JQ796623.1 Erwinia amylovora strain NW3-1 CRISPR3 repeat region
GTTCACTGCCGTACAGGCAGCTTAGAAATTTACGTTTGCGTTAACAGTAAGCTCTGCAACGTTCACTGCCGTACAGGCA-
-----------------------------------------------------------GCTTAGAAAATCGCACCCCAC
T-GATTGAAGAGCAGCACACTGTTCACCGCTGTACAGGCAGTTTAGAAATAGCAATAAATTCGATAGACGCTGATTTGCG
TGTTCACTGCCGTACAGGCATCTTAGAAATGGCTTCAATTGCGGTCGGGTGTGATGCATCAG-TTCACTGCCGTACAGGC
AGCTTAGAGAGCCAACGTTCACTGTCATTTAGCCACGCTTCCGGTTCAATGCCGTACGGGCAGTTTATTGA
>JQ796624.1 Erwinia amylovora strain NW17-4 CRISPR3 repeat region
GTTCACTGCCGTACAGGCAGCTTAGAAATTTACGTTTGCGTTAACAGTAAGCTCTGCAACGTTCACTGCCGTACAGGCA-
-----------------------------------------------------------GCTTAGAAAATCGCACCCCAC
T-GATTGAAGAGCAGCACACTGTTCACCGCTGTACAGGCAGTTTAGAAATAGCAATAAATTCGATAGACGCTGATTTGCG
TGTTCACTGCCGTACAGGCATCTTAGAAATGGCTTCAATTGCGGTCGGGTGTGATGCATCAG-TTCACTGCCGTACAGGC
AGCTTAGAGAGCCAACGTTCACTGTCATTTAGCCACGCTTCCGGTTCAATGCCGTACGGGCAGTTTATTGA
>JQ796625.1 Erwinia amylovora strain NW18-6 CRISPR3 repeat region
GTTCACTGCCGTACAGGCAGCTTAGAAATTTACGTTTGCGTTAACAGTAAGCTCTGCAACGTTCACTGCCGTACAGGCA-
-----------------------------------------------------------GCTTAGAAAATCGCACCCCAC
T-GATTGAAGAGCAGCACACTGTTCACCGCTGTACAGGCAGTTTAGAAATAGCAATAAATTCGATAGACGCTGATTTGCG
TGTTCACTGCCGTACAGGCATCTTAGAAATGGCTTCAATTGCGGTCGGGTGTGATGCATCAG-TTCACTGCCGTACAGGC
AGCTTAGAGAGCCAACGTTCACTGTCATTTAGCCACGCTTCCGGTTCAATGCCGTACGGGCAGTTTATTGA
>JQ796626.1 Erwinia amylovora strain NW21-4 CRISPR3 repeat region
GTTCACTGCCGTACAGGCAGCTTAGAAATTTACGTTTGCGTTAACAGTAAGCTCTGCAACGTTCACTGCCGTACAGGCA-
-----------------------------------------------------------GCTTAGAAAATCGCACCCCAC
T-GATTGAAGAGCAGCACACTGTTCACCGCTGTACAGGCAGTTTAGAAATAGCAATAAATTCGATAGACGCTGATTTGCG
TGTTCACTGCCGTACAGGCATCTTAGAAATGGCTTCAATTGCGGTCGGGTGTGATGCATCAG-TTCACTGCCGTACAGGC
AGCTTAGAGAGCCAACGTTCACTGTCATTTAGCCACGCTTCCGGTTCAATGCCGTACGGGCAGTTTATTGA
>JQ796627.1 Erwinia amylovora strain NW2A CRISPR3 repeat region
GTTCACTGCCGTACAGGCAGCTTAGAAATTTACGTTTGCGTTAACAGTAAGCTCTGCAACGTTCACTGCCGTACAGGCA-
-----------------------------------------------------------GCTTAGAAAATCGCACCCCAC
T-GATTGAAGAGCAGCACACTGTTCACCGCTGTACAGGCAGTTTAGAAATAGCAATAAATTCGATAGACGCTGATTTGCG
TGTTCACTGCCGTACAGGCATCTTAGAAATGGCTTCAATTGCGGTCGGGTGTGATGCATCAG-TTCACTGCCGTACAGGC
AGCTTAGAGAGCCAACGTTCACTGTCATTTAGCCACGCTTCCGGTTCAATGCCGTACGGGCAGTTTATTGA
>JQ796628.1 Erwinia amylovora strain NW H26 CRISPR3 repeat region
GTTCACTGCCGTACAGGCAGCTTAGAAATTTACGTTTGCGTTAACAGTAAGCTCTGCAACGTTCACTGCCGTACAGGCA-
-----------------------------------------------------------GCTTAGAAAATCGCACCCCAC
T-GATTGAAGAGCAGCACACTGTTCACCGCTGTACAGGCAGTTTAGAAATAGCAATAAATTCGATAGACGCTGATTTGCG
TGTTCACTGCCGTACAGGCATCTTAGAAATGGCTTCAATTGCGGTCGGGTGTGATGCATCAG-TTCACTGCCGTACAGGC
AGCTTAGAGAGCCAACGTTCACTGTCATTTAGCCACGCTTCCGGTTCAATGCCGTACGGGCAGTTTATTGA
>JQ796629.1 Erwinia amylovora strain TxLo7 CRISPR3 repeat region
GTTCACTGCCGTACAGGCAGCTTAGAAATTTACGTTTGCGTTAACAGTAAGCTCTGCAACGTTCACTGCCGTACAGGCA-
-----------------------------------------------------------GCTTAGAAAATCGCACCCCAC
T-GATTGAAGAGCAGCACACTGTTCACCGCTGTACAGGCAGTTTAGAAATAGCAATAAATTCGATAGACGCTGATTTGCG
TGTTCACTGCCGTACAGGCATCTTAGAAATGGCTTCAATTGCGGTCGGGTGTGATGCATCAG-TTCACTGCCGTACAGGC
AGCTTAGAGAGCCAACGTTCACTGTCATTTAGCCACGCTTCCGGTTCAATGCCGTACGGGCAGTTTATTGA
>JQ796630.1 Erwinia amylovora strain Ea273 CRISPR3 repeat region
GTTCACTGCCGTACAGGCAGCTTAGAAATTTACGTTTGCGTTAACAGTAAGCTCTGCAACGTTCACTGCCGTACAGGCA-
-----------------------------------------------------------GCTTAGAAAATCGCACCCCAC
T-GATTGAAGAGCAGCACACTGTTCACCGCTGTACAGGCAGTTTAGAAATAGCAATAAATTCGATAGACGCTGATTTGCG
TGTTCACTGCCGTACAGGCATCTTAGAAATGGCTTCAATTGCGGTCGGGTGTGATGCATCAG-TTCACTGCCGTACAGGC
AGCTTAGAGAGCCAACGTTCACTGTCATTTAGCCACGCTTCCGGTTCAATGCCGTACGGGCAGTTTATTGA
>JQ796631.1 Erwinia amylovora CFBP1430 CRISPR3 repeat region
GTTCACTGCCGTACAGGCAGCTTAGAAATTTACGTTTGCGTTAACAGTAAGCTCTGCAACGTTCACTGCCGTACAGGCA-
-----------------------------------------------------------GCTTAGAAAATCGCACCCCAC
T-GATTGAAGAGCAGCACACTGTTCACCGCTGTACAGGCAGTTTAGAAATAGCAATAAATTCGATAGACGCTGATTTGCG
TGTTCACTGCCGTACAGGCATCTTAGAAATGGCTTCAATTGCGGTCGGGTGTGATGCATCAG-TTCACTGCCGTACAGGC
AGCTTAGAGAGCCAACGTTCACTGTCATTTAGCCACGCTTCCGGTTCAATGCCGTACGGGCAGTTTATTGA
>MK764044.1 Erwinia amylovora strain Ea 230 CRISPR3 repeat region
GTTCACTGCCGTACAGGCAGCTTAGAAATTTACGTTTGCGTTAACAGTAAGCTCTGCAACGTTCACTGCCGTACAGGCA-
-----------------------------------------------------------GCTTAGAAAATCGCACCCCAC
T-GATTGAAGAGCAGCACACTGTTCACCGCTGTACAGGCAGTTTAGAAATAGCAATAAATTCGATAGACGCTGATTTGCG
TGTTCACTGCCGTACAGGCATCTTAGAAATGGCTTCAATTGCGGTCGGGTGTGATGCATCAG-TTCACTGCCGTACAGGC
AGCTTAGAGAGCCAACGTTCACTGTCATTTAGCCACGCTTCCGGTTCAATGCCGTACGGGCAGTTTATTGA
>MK764045.1 Erwinia amylovora strain Ea 240 CRISPR3 repeat region
GTTCACTGCCGTACAGGCAGCTTAGAAATTTACGTTTGCGTTAACAGTAAGCTCTGCAACGTTCACTGCCGTACAGGCA-
-----------------------------------------------------------GCTTAGAAAATCGCACCCCAC
T-GATTGAAGAGCAGCACACTGTTCACCGCTGTACAGGCAGTTTAGAAATAGCAATAAATTCGATAGACGCTGATTTGCG
TGTTCACTGCCGTACAGGCATCTTAGAAATGGCTTCAATTGCGGTCGGGTGTGATGCATCAG-TTCACTGCCGTACAGGC
AGCTTAGAGAGCCAACGTTCACTGTCATTTAGCCACGCTTCCGGTTCAATGCCGTACGGGCAGTTTATTGA
>MK764046.1 Erwinia amylovora strain Ea 250 CRISPR3 repeat region
GTTCACTGCCGTACAGGCAGCTTAGAAATTTACGTTTGCGTTAACAGTAAGCTCTGCAACGTTCACTGCCGTACAGGCA-
-----------------------------------------------------------GCTTAGAAAATCGCACCCCAC
T-GATTGAAGAGCAGCACACTGTTCACCGCTGTACAGGCAGTTTAGAAATAGCAATAAATTCGATAGACGCTGATTTGCG
TGTTCACTGCCGTACAGGCATCTTAGAAATGGCTTCAATTGCGGTCGGGTGTGATGCATCAG-TTCACTGCCGTACAGGC
AGCTTAGAGAGCCAACGTTCACTGTCATTTAGCCACGCTTCCGGTTCAATGCCGTACGGGCAGTTTATTGA
>MK764047.1 Erwinia amylovora strain Ea 260 CRISPR3 repeat region
GTTCACTGCCGTACAGGCAGCTTAGAAATTTACGTTTGCGTTAACAGTAAGCTCTGCAACGTTCACTGCCGTACAGGCA-
-----------------------------------------------------------GCTTAGAAAATCGCACCCCAC
T-GATTGAAGAGCAGCACACTGTTCACCGCTGTACAGGCAGTTTAGAAATAGCAATAAATTCGATAGACGCTGATTTGCG
TGTTCACTGCCGTACAGGCATCTTAGAAATGGCTTCAATTGCGGTCGGGTGTGATGCATCAG-TTCACTGCCGTACAGGC
AGCTTAGAGAGCCAACGTTCACTGTCATTTAGCCACGCTTCCGGTTCAATGCCGTACGGGCAGTTTATTGA
>MK764048.1 Erwinia amylovora strain Ea 270 CRISPR3 repeat region
GTTCACTGCCGTACAGGCAGCTTAGAAATTTACGTTTGCGTTAACAGTAAGCTCTGCAACGTTCACTGCCGTACAGGCA-
-----------------------------------------------------------GCTTAGAAAATCGCACCCCAC
T-GATTGAAGAGCAGCACACTGTTCACCGCTGTACAGGCAGTTTAGAAATAGCAATAAATTCGATAGACGCTGATTTGCG
TGTTCACTGCCGTACAGGCATCTTAGAAATGGCTTCAATTGCGGTCGGGTGTGATGCATCAG-TTCACTGCCGTACAGGC
AGCTTAGAGAGCCAACGTTCACTGTCATTTAGCCACGCTTCCGGTTCAATGCCGTACGGGCAGTTTATTGA
>MK764049.1 Erwinia amylovora strain Ea 280 CRISPR3 repeat region
GTTCACTGCCGTACAGGCAGCTTAGAAATTTACGTTTGCGTTAACAGTAAGCTCTGCAACGTTCACTGCCGTACAGGCA-
-----------------------------------------------------------GCTTAGAAAATCGCACCCCAC
T-GATTGAAGAGCAGCACACTGTTCACCGCTGTACAGGCAGTTTAGAAATAGCAATAAATTCGATAGACGCTGATTTGCG
TGTTCACTGCCGTACAGGCATCTTAGAAATGGCTTCAATTGCGGTCGGGTGTGATGCATCAG-TTCACTGCCGTACAGGC
AGCTTAGAGAGCCAACGTTCACTGTCATTTAGCCACGCTTCCGGTTCAATGCCGTACGGGCAGTTTATTGA
>MK764050.1 Erwinia amylovora strain Ea 310 CRISPR3 repeat region
GTTCACTGCCGTACAGGCAGCTTAGAAATTTACGTTTGCGTTAACAGTAAGCTCTGCAACGTTCACTGCCGTACAGGCA-
-----------------------------------------------------------GCTTAGAAAATCGCACCCCAC
T-GATTGAAGAGCAGCACACTGTTCACCGCTGTACAGGCAGTTTAGAAATAGCAATAAATTCGATAGACGCTGATTTGCG
TGTTCACTGCCGTACAGGCATCTTAGAAATGGCTTCAATTGCGGTCGGGTGTGATGCATCAG-TTCACTGCCGTACAGGC
AGCTTAGAGAGCCAACGTTCACTGTCATTTAGCCACGCTTCCGGTTCAATGCCGTACGGGCAGTTTATTGA
>MK764051.1 Erwinia amylovora strain Ea 320 CRISPR3 repeat region
GTTCACTGCCGTACAGGCAGCTTAGAAATTTACGTTTGCGTTAACAGTAAGCTCTGCAACGTTCACTGCCGTACAGGCA-
-----------------------------------------------------------GCTTAGAAAATCGCACCCCAC
T-GATTGAAGAGCAGCACACTGTTCACCGCTGTACAGGCAGTTTAGAAATAGCAATAAATTCGATAGACGCTGATTTGCG
TGTTCACTGCCGTACAGGCATCTTAGAAATGGCTTCAATTGCGGTCGGGTGTGATGCATCAG-TTCACTGCCGTACAGGC
AGCTTAGAGAGCCAACGTTCACTGTCATTTAGCCACGCTTCCGGTTCAATGCCGTACGGGCAGTTTATTGA
>MK764052.1 Erwinia amylovora strain Ea 340 CRISPR3 repeat region
GTTCACTGCCGTACAGGCAGCTTAGAAATTTACGTTTGCGTTAACAGTAAGCTCTGCAACGTTCACTGCCGTACAGGCA-
-----------------------------------------------------------GCTTAGAAAATCGCACCCCAC
T-GATTGAAGAGCAGCACACTGTTCACCGCTGTACAGGCAGTTTAGAAATAGCAATAAATTCGATAGACGCTGATTTGCG
TGTTCACTGCCGTACAGGCATCTTAGAAATGGCTTCAATTGCGGTCGGGTGTGATGCATCAG-TTCACTGCCGTACAGGC
AGCTTAGAGAGCCAACGTTCACTGTCATTTAGCCACGCTTCCGGTTCAATGCCGTACGGGCAGTTTATTGA
>MK764053.1 Erwinia amylovora strain Ea 350 CRISPR3 repeat region
GTTCACTGCCGTACAGGCAGCTTAGAAATTTACGTTTGCGTTAACAGTAAGCTCTGCAACGTTCACTGCCGTACAGGCA-
-----------------------------------------------------------GCTTAGAAAATCGCACCCCAC
T-GATTGAAGAGCAGCACACTGTTCACCGCTGTACAGGCAGTTTAGAAATAGCAATAAATTCGATAGACGCTGATTTGCG
TGTTCACTGCCGTACAGGCATCTTAGAAATGGCTTCAATTGCGGTCGGGTGTGATGCATCAG-TTCACTGCCGTACAGGC
AGCTTAGAGAGCCAACGTTCACTGTCATTTAGCCACGCTTCCGGTTCAATGCCGTACGGGCAGTTTATTGA
>MK764054.1 Erwinia amylovora strain Ea 390 CRISPR3 repeat region
GTTCACTGCCGTACAGGCAGCTTAGAAATTTACGTTTGCGTTAACAGTAAGCTCTGCAACGTTCACTGCCGTACAGGCA-
-----------------------------------------------------------GCTTAGAAAATCGCACCCCAC
T-GATTGAAGAGCAGCACACTGTTCACCGCTGTACAGGCAGTTTAGAAATAGCAATAAATTCGATAGACGCTGATTTGCG
TGTTCACTGCCGTACAGGCATCTTAGAAATGGCTTCAATTGCGGTCGGGTGTGATGCATCAG-TTCACTGCCGTACAGGC
AGCTTAGAGAGCCAACGTTCACTGTCATTTAGCCACGCTTCCGGTTCAATGCCGTACGGGCAGTTTATTGA
>MK764055.1 Erwinia amylovora strain Ea 410 CRISPR3 repeat region
GTTCACTGCCGTACAGGCAGCTTAGAAATTTACGTTTGCGTTAACAGTAAGCTCTGCAACGTTCACTGCCGTACAGGCA-
-----------------------------------------------------------GCTTAGAAAATCGCACCCCAC
T-GATTGAAGAGCAGCACACTGTTCACCGCTGTACAGGCAGTTTAGAAATAGCAATAAATTCGATAGACGCTGATTTGCG
TGTTCACTGCCGTACAGGCATCTTAGAAATGGCTTCAATTGCGGTCGGGTGTGATGCATCAG-TTCACTGCCGTACAGGC
AGCTTAGAGAGCCAACGTTCACTGTCATTTAGCCACGCTTCCGGTTCAATGCCGTACGGGCAGTTTATTGA
>MK764056.1 Erwinia amylovora strain Ea 430 CRISPR3 repeat region
GTTCACTGCCGTACAGGCAGCTTAGAAATTTACGTTTGCGTTAACAGTAAGCTCTGCAACGTTCACTGCCGTACAGGCA-
-----------------------------------------------------------GCTTAGAAAATCGCACCCCAC
T-GATTGAAGAGCAGCACACTGTTCACCGCTGTACAGGCAGTTTAGAAATAGCAATAAATTCGATAGACGCTGATTTGCG
TGTTCACTGCCGTACAGGCATCTTAGAAATGGCTTCAATTGCGGTCGGGTGTGATGCATCAG-TTCACTGCCGTACAGGC
AGCTTAGAGAGCCAACGTTCACTGTCATTTAGCCACGCTTCCGGTTCAATGCCGTACGGGCAGTTTATTGA
>MK764057.1 Erwinia amylovora strain Ea 450 CRISPR3 repeat region
GTTCACTGCCGTACAGGCAGCTTAGAAATTTACGTTTGCGTTAACAGTAAGCTCTGCAACGTTCACTGCCGTACAGGCA-
-----------------------------------------------------------GCTTAGAAAATCGCACCCCAC
T-GATTGAAGAGCAGCACACTGTTCACCGCTGTACAGGCAGTTTAGAAATAGCAATAAATTCGATAGACGCTGATTTGCG
TGTTCACTGCCGTACAGGCATCTTAGAAATGGCTTCAATTGCGGTCGGGTGTGATGCATCAG-TTCACTGCCGTACAGGC
AGCTTAGAGAGCCAACGTTCACTGTCATTTAGCCACGCTTCCGGTTCAATGCCGTACGGGCAGTTTATTGA
>MK764058.1 Erwinia amylovora strain Ea 460 CRISPR3 repeat region
GTTCACTGCCGTACAGGCAGCTTAGAAATTTACGTTTGCGTTAACAGTAAGCTCTGCAACGTTCACTGCCGTACAGGCA-
-----------------------------------------------------------GCTTAGAAAATCGCACCCCAC
T-GATTGAAGAGCAGCACACTGTTCACCGCTGTACAGGCAGTTTAGAAATAGCAATAAATTCGATAGACGCTGATTTGCG
TGTTCACTGCCGTACAGGCATCTTAGAAATGGCTTCAATTGCGGTCGGGTGTGATGCATCAG-TTCACTGCCGTACAGGC
AGCTTAGAGAGCCAACGTTCACTGTCATTTAGCCACGCTTCCGGTTCAATGCCGTACGGGCAGTTTATTGA
>MK764059.1 Erwinia amylovora strain Ea 470 CRISPR3 repeat region
GTTCACTGCCGTACAGGCAGCTTAGAAATTTACGTTTGCGTTAACAGTAAGCTCTGCAACGTTCACTGCCGTACAGGCA-
-----------------------------------------------------------GCTTAGAAAATCGCACCCCAC
T-GATTGAAGAGCAGCACACTGTTCACCGCTGTACAGGCAGTTTAGAAATAGCAATAAATTCGATAGACGCTGATTTGCG
TGTTCACTGCCGTACAGGCATCTTAGAAATGGCTTCAATTGCGGTCGGGTGTGATGCATCAG-TTCACTGCCGTACAGGC
AGCTTAGAGAGCCAACGTTCACTGTCATTTAGCCACGCTTCCGGTTCAATGCCGTACGGGCAGTTTATTGA
>MK764060.1 Erwinia amylovora strain Ea 480 CRISPR3 repeat region
GTTCACTGCCGTACAGGCAGCTTAGAAATTTACGTTTGCGTTAACAGTAAGCTCTGCAACGTTCACTGCCGTACAGGCA-
-----------------------------------------------------------GCTTAGAAAATCGCACCCCAC
T-GATTGAAGAGCAGCACACTGTTCACCGCTGTACAGGCAGTTTAGAAATAGCAATAAATTCGATAGACGCTGATTTGCG
TGTTCACTGCCGTACAGGCATCTTAGAAATGGCTTCAATTGCGGTCGGGTGTGATGCATCAG-TTCACTGCCGTACAGGC
AGCTTAGAGAGCCAACGTTCACTGTCATTTAGCCACGCTTCCGGTTCAATGCCGTACGGGCAGTTTATTGA
>MK764061.1 Erwinia amylovora strain Ea 490 CRISPR3 repeat region
GTTCACTGCCGTACAGGCAGCTTAGAAATTTACGTTTGCGTTAACAGTAAGCTCTGCAACGTTCACTGCCGTACAGGCA-
-----------------------------------------------------------GCTTAGAAAATCGCACCCCAC
T-GATTGAAGAGCAGCACACTGTTCACCGCTGTACAGGCAGTTTAGAAATAGCAATAAATTCGATAGACGCTGATTTGCG
TGTTCACTGCCGTACAGGCATCTTAGAAATGGCTTCAATTGCGGTCGGGTGTGATGCATCAG-TTCACTGCCGTACAGGC
AGCTTAGAGAGCCAACGTTCACTGTCATTTAGCCACGCTTCCGGTTCAATGCCGTACGGGCAGTTTATTGA
>MK764062.1 Erwinia amylovora strain Ea 500 CRISPR3 repeat region
GTTCACTGCCGTACAGGCAGCTTAGAAATTTACGTTTGCGTTAACAGTAAGCTCTGCAACGTTCACTGCCGTACAGGCA-
-----------------------------------------------------------GCTTAGAAAATCGCACCCCAC
T-GATTGAAGAGCAGCACACTGTTCACCGCTGTACAGGCAGTTTAGAAATAGCAATAAATTCGATAGACGCTGATTTGCG
TGTTCACTGCCGTACAGGCATCTTAGAAATGGCTTCAATTGCGGTCGGGTGTGATGCATCAG-TTCACTGCCGTACAGGC
AGCTTAGAGAGCCAACGTTCACTGTCATTTAGCCACGCTTCCGGTTCAATGCCGTACGGGCAGTTTATTGA
>MK764063.1 Erwinia amylovora strain Ea 510 CRISPR3 repeat region
GTTCACTGCCGTACAGGCAGCTTAGAAATTTACGTTTGCGTTAACAGTAAGCTCTGCAACGTTCACTGCCGTACAGGCA-
-----------------------------------------------------------GCTTAGAAAATCGCACCCCAC
T-GATTGAAGAGCAGCACACTGTTCACCGCTGTACAGGCAGTTTAGAAATAGCAATAAATTCGATAGACGCTGATTTGCG
TGTTCACTGCCGTACAGGCATCTTAGAAATGGCTTCAATTGCGGTCGGGTGTGATGCATCAG-TTCACTGCCGTACAGGC
AGCTTAGAGAGCCAACGTTCACTGTCATTTAGCCACGCTTCCGGTTCAATGCCGTACGGGCAGTTTATTGA
>MK764064.1 Erwinia amylovora strain Ea 520 CRISPR3 repeat region
GTTCACTGCCGTACAGGCAGCTTAGAAATTTACGTTTGCGTTAACAGTAAGCTCTGCAACGTTCACTGCCGTACAGGCA-
-----------------------------------------------------------GCTTAGAAAATCGCACCCCAC
T-GATTGAAGAGCAGCACACTGTTCACCGCTGTACAGGCAGTTTAGAAATAGCAATAAATTCGATAGACGCTGATTTGCG
TGTTCACTGCCGTACAGGCATCTTAGAAATGGCTTCAATTGCGGTCGGGTGTGATGCATCAG-TTCACTGCCGTACAGGC
AGCTTAGAGAGCCAACGTTCACTGTCATTTAGCCACGCTTCCGGTTCAATGCCGTACGGGCAGTTTATTGA
>MK764065.1 Erwinia amylovora strain Ea 540 CRISPR3 repeat region
GTTCACTGCCGTACAGGCAGCTTAGAAATTTACGTTTGCGTTAACAGTAAGCTCTGCAACGTTCACTGCCGTACAGGCA-
-----------------------------------------------------------GCTTAGAAAATCGCACCCCAC
T-GATTGAAGAGCAGCACACTGTTCACCGCTGTACAGGCAGTTTAGAAATAGCAATAAATTCGATAGACGCTGATTTGCG
TGTTCACTGCCGTACAGGCATCTTAGAAATGGCTTCAATTGCGGTCGGGTGTGATGCATCAG-TTCACTGCCGTACAGGC
AGCTTAGAGAGCCAACGTTCACTGTCATTTAGCCACGCTTCCGGTTCAATGCCGTACGGGCAGTTTATTGA
>MK764066.1 Erwinia amylovora strain Ea 570 CRISPR3 repeat region
GTTCACTGCCGTACAGGCAGCTTAGAAATTTACGTTTGCGTTAACAGTAAGCTCTGCAACGTTCACTGCCGTACAGGCA-
-----------------------------------------------------------GCTTAGAAAATCGCACCCCAC
T-GATTGAAGAGCAGCACACTGTTCACCGCTGTACAGGCAGTTTAGAAATAGCAATAAATTCGATAGACGCTGATTTGCG
TGTTCACTGCCGTACAGGCATCTTAGAAATGGCTTCAATTGCGGTCGGGTGTGATGCATCAG-TTCACTGCCGTACAGGC
AGCTTAGAGAGCCAACGTTCACTGTCATTTAGCCACGCTTCCGGTTCAATGCCGTACGGGCAGTTTATTGA
>MK764067.1 Erwinia amylovora strain Ea 580 CRISPR3 repeat region
GTTCACTGCCGTACAGGCAGCTTAGAAATTTACGTTTGCGTTAACAGTAAGCTCTGCAACGTTCACTGCCGTACAGGCA-
-----------------------------------------------------------GCTTAGAAAATCGCACCCCAC
T-GATTGAAGAGCAGCACACTGTTCACCGCTGTACAGGCAGTTTAGAAATAGCAATAAATTCGATAGACGCTGATTTGCG
TGTTCACTGCCGTACAGGCATCTTAGAAATGGCTTCAATTGCGGTCGGGTGTGATGCATCAG-TTCACTGCCGTACAGGC
AGCTTAGAGAGCCAACGTTCACTGTCATTTAGCCACGCTTCCGGTTCAATGCCGTACGGGCAGTTTATTGA
>MK764068.1 Erwinia amylovora strain Ea 610 CRISPR3 repeat region
GTTCACTGCCGTACAGGCAGCTTAGAAATTTACGTTTGCGTTAACAGTAAGCTCTGCAACGTTCACTGCCGTACAGGCA-
-----------------------------------------------------------GCTTAGAAAATCGCACCCCAC
T-GATTGAAGAGCAGCACACTGTTCACCGCTGTACAGGCAGTTTAGAAATAGCAATAAATTCGATAGACGCTGATTTGCG
TGTTCACTGCCGTACAGGCATCTTAGAAATGGCTTCAATTGCGGTCGGGTGTGATGCATCAG-TTCACTGCCGTACAGGC
AGCTTAGAGAGCCAACGTTCACTGTCATTTAGCCACGCTTCCGGTTCAATGCCGTACGGGCAGTTTATTGA
>MK764069.1 Erwinia amylovora strain Ea 620 CRISPR3 repeat region
GTTCACTGCCGTACAGGCAGCTTAGAAATTTACGTTTGCGTTAACAGTAAGCTCTGCAACGTTCACTGCCGTACAGGCA-
-----------------------------------------------------------GCTTAGAAAATCGCACCCCAC
T-GATTGAAGAGCAGCACACTGTTCACCGCTGTACAGGCAGTTTAGAAATAGCAATAAATTCGATAGACGCTGATTTGCG
TGTTCACTGCCGTACAGGCATCTTAGAAATGGCTTCAATTGCGGTCGGGTGTGATGCATCAG-TTCACTGCCGTACAGGC
AGCTTAGAGAGCCAACGTTCACTGTCATTTAGCCACGCTTCCGGTTCAATGCCGTACGGGCAGTTTATTGA
>MK764070.1 Erwinia amylovora strain Ea 630 CRISPR3 repeat region
GTTCACTGCCGTACAGGCAGCTTAGAAATTTACGTTTGCGTTAACAGTAAGCTCTGCAACGTTCACTGCCGTACAGGCA-
-----------------------------------------------------------GCTTAGAAAATCGCACCCCAC
T-GATTGAAGAGCAGCACACTGTTCACCGCTGTACAGGCAGTTTAGAAATAGCAATAAATTCGATAGACGCTGATTTGCG
TGTTCACTGCCGTACAGGCATCTTAGAAATGGCTTCAATTGCGGTCGGGTGTGATGCATCAG-TTCACTGCCGTACAGGC
AGCTTAGAGAGCCAACGTTCACTGTCATTTAGCCACGCTTCCGGTTCAATGCCGTACGGGCAGTTTATTGA
>MK764071.1 Erwinia amylovora strain Ea 670 CRISPR3 repeat region
GTTCACTGCCGTACAGGCAGCTTAGAAATTTACGTTTGCGTTAACAGTAAGCTCTGCAACGTTCACTGCCGTACAGGCA-
-----------------------------------------------------------GCTTAGAAAATCGCACCCCAC
T-GATTGAAGAGCAGCACACTGTTCACCGCTGTACAGGCAGTTTAGAAATAGCAATAAATTCGATAGACGCTGATTTGCG
TGTTCACTGCCGTACAGGCATCTTAGAAATGGCTTCAATTGCGGTCGGGTGTGATGCATCAG-TTCACTGCCGTACAGGC
AGCTTAGAGAGCCAACGTTCACTGTCATTTAGCCACGCTTCCGGTTCAATGCCGTACGGGCAGTTTATTGA
>MK764072.1 Erwinia amylovora strain Ea 680 CRISPR3 repeat region
GTTCACTGCCGTACAGGCAGCTTAGAAATTTACGTTTGCGTTAACAGTAAGCTCTGCAACGTTCACTGCCGTACAGGCA-
-----------------------------------------------------------GCTTAGAAAATCGCACCCCAC
T-GATTGAAGAGCAGCACACTGTTCACCGCTGTACAGGCAGTTTAGAAATAGCAATAAATTCGATAGACGCTGATTTGCG
TGTTCACTGCCGTACAGGCATCTTAGAAATGGCTTCAATTGCGGTCGGGTGTGATGCATCAG-TTCACTGCCGTACAGGC
AGCTTAGAGAGCCAACGTTCACTGTCATTTAGCCACGCTTCCGGTTCAATGCCGTACGGGCAGTTTATTGA
>MK764073.1 Erwinia amylovora strain Ea 720 CRISPR3 repeat region
GTTCACTGCCGTACAGGCAGCTTAGAAATTTACGTTTGCGTTAACAGTAAGCTCTGCAACGTTCACTGCCGTACAGGCA-
-----------------------------------------------------------GCTTAGAAAATCGCACCCCAC
T-GATTGAAGAGCAGCACACTGTTCACCGCTGTACAGGCAGTTTAGAAATAGCAATAAATTCGATAGACGCTGATTTGCG
TGTTCACTGCCGTACAGGCATCTTAGAAATGGCTTCAATTGCGGTCGGGTGTGATGCATCAG-TTCACTGCCGTACAGGC
AGCTTAGAGAGCCAACGTTCACTGTCATTTAGCCACGCTTCCGGTTCAATGCCGTACGGGCAGTTTATTGA
>MK764074.1 Erwinia amylovora strain Ea 730 CRISPR3 repeat region
GTTCACTGCCGTACAGGCAGCTTAGAAATTTACGTTTGCGTTAACAGTAAGCTCTGCAACGTTCACTGCCGTACAGGCA-
-----------------------------------------------------------GCTTAGAAAATCGCACCCCAC
T-GATTGAAGAGCAGCACACTGTTCACCGCTGTACAGGCAGTTTAGAAATAGCAATAAATTCGATAGACGCTGATTTGCG
TGTTCACTGCCGTACAGGCATCTTAGAAATGGCTTCAATTGCGGTCGGGTGTGATGCATCAG-TTCACTGCCGTACAGGC
AGCTTAGAGAGCCAACGTTCACTGTCATTTAGCCACGCTTCCGGTTCAATGCCGTACGGGCAGTTTATTGA
>MK764075.1 Erwinia amylovora strain Ea 740 CRISPR3 repeat region
GTTCACTGCCGTACAGGCAGCTTAGAAATTTACGTTTGCGTTAACAGTAAGCTCTGCAACGTTCACTGCCGTACAGGCA-
-----------------------------------------------------------GCTTAGAAAATCGCACCCCAC
T-GATTGAAGAGCAGCACACTGTTCACCGCTGTACAGGCAGTTTAGAAATAGCAATAAATTCGATAGACGCTGATTTGCG
TGTTCACTGCCGTACAGGCATCTTAGAAATGGCTTCAATTGCGGTCGGGTGTGATGCATCAG-TTCACTGCCGTACAGGC
AGCTTAGAGAGCCAACGTTCACTGTCATTTAGCCACGCTTCCGGTTCAATGCCGTACGGGCAGTTTATTGA
>MK764076.1 Erwinia amylovora strain Ea 750 CRISPR3 repeat region
GTTCACTGCCGTACAGGCAGCTTAGAAATTTACGTTTGCGTTAACAGTAAGCTCTGCAACGTTCACTGCCGTACAGGCA-
-----------------------------------------------------------GCTTAGAAAATCGCACCCCAC
T-GATTGAAGAGCAGCACACTGTTCACCGCTGTACAGGCAGTTTAGAAATAGCAATAAATTCGATAGACGCTGATTTGCG
TGTTCACTGCCGTACAGGCATCTTAGAAATGGCTTCAATTGCGGTCGGGTGTGATGCATCAG-TTCACTGCCGTACAGGC
AGCTTAGAGAGCCAACGTTCACTGTCATTTAGCCACGCTTCCGGTTCAATGCCGTACGGGCAGTTTATTGA
>MK764077.1 Erwinia amylovora strain Ea 780 CRISPR3 repeat region
GTTCACTGCCGTACAGGCAGCTTAGAAATTTACGTTTGCGTTAACAGTAAGCTCTGCAACGTTCACTGCCGTACAGGCA-
-----------------------------------------------------------GCTTAGAAAATCGCACCCCAC
T-GATTGAAGAGCAGCACACTGTTCACCGCTGTACAGGCAGTTTAGAAATAGCAATAAATTCGATAGACGCTGATTTGCG
TGTTCACTGCCGTACAGGCATCTTAGAAATGGCTTCAATTGCGGTCGGGTGTGATGCATCAG-TTCACTGCCGTACAGGC
AGCTTAGAGAGCCAACGTTCACTGTCATTTAGCCACGCTTCCGGTTCAATGCCGTACGGGCAGTTTATTGA
>MK764078.1 Erwinia amylovora strain Ea 790 CRISPR3 repeat region
GTTCACTGCCGTACAGGCAGCTTAGAAATTTACGTTTGCGTTAACAGTAAGCTCTGCAACGTTCACTGCCGTACAGGCA-
-----------------------------------------------------------GCTTAGAAAATCGCACCCCAC
T-GATTGAAGAGCAGCACACTGTTCACCGCTGTACAGGCAGTTTAGAAATAGCAATAAATTCGATAGACGCTGATTTGCG
TGTTCACTGCCGTACAGGCATCTTAGAAATGGCTTCAATTGCGGTCGGGTGTGATGCATCAG-TTCACTGCCGTACAGGC
AGCTTAGAGAGCCAACGTTCACTGTCATTTAGCCACGCTTCCGGTTCAATGCCGTACGGGCAGTTTATTGA
>MK764079.1 Erwinia amylovora strain Ea 820 CRISPR3 repeat region
GTTCACTGCCGTACAGGCAGCTTAGAAATTTACGTTTGCGTTAACAGTAAGCTCTGCAACGTTCACTGCCGTACAGGCA-
-----------------------------------------------------------GCTTAGAAAATCGCACCCCAC
T-GATTGAAGAGCAGCACACTGTTCACCGCTGTACAGGCAGTTTAGAAATAGCAATAAATTCGATAGACGCTGATTTGCG
TGTTCACTGCCGTACAGGCATCTTAGAAATGGCTTCAATTGCGGTCGGGTGTGATGCATCAG-TTCACTGCCGTACAGGC
AGCTTAGAGAGCCAACGTTCACTGTCATTTAGCCACGCTTCCGGTTCAATGCCGTACGGGCAGTTTATTGA
>MK764080.1 Erwinia amylovora strain LMG 2024 CRISPR3 repeat region
GTTCACTGCCGTACAGGCAGCTTAGAAATTTACGTTTGCGTTAACAGTAAGCTCTGCAACGTTCACTGCCGTACAGGCA-
-----------------------------------------------------------GCTTAGAAAATCGCACCCCAC
T-GATTGAAGAGCAGCACACTGTTCACCGCTGTACAGGCAGTTTAGAAATAGCAATAAATTCGATAGACGCTGATTTGCG
TGTTCACTGCCGTACAGGCATCTTAGAAATGGCTTCAATTGCGGTCGGGTGTGATGCATCAG-TTCACTGCCGTACAGGC
AGCTTAGAGAGCCAACGTTCACTGTCATTTAGCCACGCTTCCGGTTCAATGCCGTACGGGCAGTTTATTGA
>MW448238.1 Erwinia amylovora strain 1208b CRISPR3 repeat region
GTTCACTGCCGTACAGGCAGCTTAGAAATTTACGTTTGCGTTAACAGTAAGCTCTGCAACGTTCACTGCCGTACAGGCA-
-----------------------------------------------------------GCTTAGAAAATCGCACCCCAC
T-GATTGAAGAGCAGCACACTGTTCACCGCTGTACAGGCAGTTTAGAAATAGCAATAAATTCGATAGACGCTGATTTGCG
TGTTCACTGCCGTACAGGCATCTTAGAAATGGCTTCAATTGCGGTCGGGTGTGATGCATCAG-TTCACTGCCGTACAGGC
AGCTTAGAGAGCCAACGTTCACTGTCATTTAGCCACGCTTCCGGTTCAATGCCGTACGGGCAGTTTATTGA
>MW448239.1 Erwinia amylovora strain 1211 CRISPR3 repeat region
GTTCACTGCCGTACAGGCAGCTTAGAAATTTACGTTTGCGTTAACAGTAAGCTCTGCAACGTTCACTGCCGTACAGGCA-
-----------------------------------------------------------GCTTAGAAAATCGCACCCCAC
T-GATTGAAGAGCAGCACACTGTTCACCGCTGTACAGGCAGTTTAGAAATAGCAATAAATTCGATAGACGCTGATTTGCG
TGTTCACTGCCGTACAGGCATCTTAGAAATGGCTTCAATTGCGGTCGGGTGTGATGCATCAG-TTCACTGCCGTACAGGC
AGCTTAGAGAGCCAACGTTCACTGTCATTTAGCCACGCTTCCGGTTCAATGCCGTACGGGCAGTTTATTGA
>MW448240.1 Erwinia amylovora strain 1218 CRISPR3 repeat region
GTTCACTGCCGTACAGGCAGCTTAGAAATTTACGTTTGCGTTAACAGTAAGCTCTGCAACGTTCACTGCCGTACAGGCA-
-----------------------------------------------------------GCTTAGAAAATCGCACCCCAC
T-GATTGAAGAGCAGCACACTGTTCACCGCTGTACAGGCAGTTTAGAAATAGCAATAAATTCGATAGACGCTGATTTGCG
TGTTCACTGCCGTACAGGCATCTTAGAAATGGCTTCAATTGCGGTCGGGTGTGATGCATCAG-TTCACTGCCGTACAGGC
AGCTTAGAGAGCCAACGTTCACTGTCATTTAGCCACGCTTCCGGTTCAATGCCGTACGGGCAGTTTATTGA
>MW448241.1 Erwinia amylovora strain 1248 CRISPR3 repeat region
GTTCACTGCCGTACAGGCAGCTTAGAAATTTACGTTTGCGTTAACAGTAAGCTCTGCAACGTTCACTGCCGTACAGGCA-
-----------------------------------------------------------GCTTAGAAAATCGCACCCCAC
T-GATTGAAGAGCAGCACACTGTTCACCGCTGTACAGGCAGTTTAGAAATAGCAATAAATTCGATAGACGCTGATTTGCG
TGTTCACTGCCGTACAGGCATCTTAGAAATGGCTTCAATTGCGGTCGGGTGTGATGCATCAG-TTCACTGCCGTACAGGC
AGCTTAGAGAGCCAACGTTCACTGTCATTTAGCCACGCTTCCGGTTCAATGCCGTACGGGCAGTTTATTGA
>MW448242.1 Erwinia amylovora strain 1249 CRISPR3 repeat region
GTTCACTGCCGTACAGGCAGCTTAGAAATTTACGTTTGCGTTAACAGTAAGCTCTGCAACGTTCACTGCCGTACAGGCA-
-----------------------------------------------------------GCTTAGAAAATCGCACCCCAC
T-GATTGAAGAGCAGCACACTGTTCACCGCTGTACAGGCAGTTTAGAAATAGCAATAAATTCGATAGACGCTGATTTGCG
TGTTCACTGCCGTACAGGCATCTTAGAAATGGCTTCAATTGCGGTCGGGTGTGATGCATCAG-TTCACTGCCGTACAGGC
AGCTTAGAGAGCCAACGTTCACTGTCATTTAGCCACGCTTCCGGTTCAATGCCGTACGGGCAGTTTATTGA
>MW448243.1 Erwinia amylovora strain 1303 CRISPR3 repeat region
GTTCACTGCCGTACAGGCAGCTTAGAAATTTACGTTTGCGTTAACAGTAAGCTCTGCAACGTTCACTGCCGTACAGGCA-
-----------------------------------------------------------GCTTAGAAAATCGCACCCCAC
T-GATTGAAGAGCAGCACACTGTTCACCGCTGTACAGGCAGTTTAGAAATAGCAATAAATTCGATAGACGCTGATTTGCG
TGTTCACTGCCGTACAGGCATCTTAGAAATGGCTTCAATTGCGGTCGGGTGTGATGCATCAG-TTCACTGCCGTACAGGC
AGCTTAGAGAGCCAACGTTCACTGTCATTTAGCCACGCTTCCGGTTCAATGCCGTACGGGCAGTTTATTGA
>MW448244.1 Erwinia amylovora strain 1361 CRISPR3 repeat region
GTTCACTGCCGTACAGGCAGCTTAGAAAGGCTAAATGTCTGAATTCAACGTTCTACAAAAGTTCACTGCCGCACAGGCG-
-----------------------------------------------------------GCTTAGAAAATCGCACCCCAC
T-GATTGAAGAGCAGCACACTGTTCACCGCTGTACAGGCAGCTTAGAAATAGCAATAAATTCGATAGACGCTGATTTGCG
TGTTCACTGCCGTACAGGCATCTTAGAAATGGCTTCAATTGCGGTCGGGTGTGATGCATCAG-TTCACTGCCGTACAGGC
AGCTTAGAGAGCCAACGTTCACTGTCATTTAGCCACGCTTCCGGTTCAATGCCGTACGGGCAGTTTATTGA
>MW448245.1 Erwinia amylovora strain 1362 CRISPR3 repeat region
GTTCACTGCCGTACAGGCAGCTTAGAAAGGCTAAATGTCTGAATTCAACGTTCTACAAAAGTTCACTGCCGCACAGGCG-
-----------------------------------------------------------GCTTAGAAAATCGCACCCCAC
T-GATTGAAGAGCAGCACACTGTTCACCGCTGTACAGGCAGCTTAGAAATAGCAATAAATTCGATAGACGCTGATTTGCG
TGTTCACTGCCGTACAGGCATCTTAGAAATGGCTTCAATTGCGGTCGGGTGTGATGCATCAG-TTCACTGCCGTACAGGC
AGCTTAGAGAGCCAACGTTCACTGTCATTTAGCCACGCTTCCGGTTCAATGCCGTACGGGCAGTTTATTGA
>MW448246.1 Erwinia amylovora strain 1370 CRISPR3 repeat region
GTTCACTGCCGTACAGGCAGCTTAGAAATTTACGTTTGCGTTAACAGTAAGCTCTGCAACGTTCACTGCCGTACAGGCA-
-----------------------------------------------------------GCTTAGAAAATCGCACCCCAC
T-GATTGAAGAGCAGCACACTGTTCACCGCTGTACAGGCAGTTTAGAAATAGCAATAAATTCGATAGACGCTGATTTGCG
TGTTCACTGCCGTACAGGCATCTTAGAAATGGCTTCAATTGCGGTCGGGTGTGATGCATCAG-TTCACTGCCGTACAGGC
AGCTTAGAGAGCCAACGTTCACTGTCATTTAGCCACGCTTCCGGTTCAATGCCGTACGGGCAGTTTATTGA
>MW221393.1 Erwinia amylovora strain 974 CRISPR3 repeat region
GTTCACTGCCGTACAGGCAGCTTAGAAATTTACGTTTGCGTTAACAGTAAGCTCTGCAACGTTCACTGCCGTACAGGCA-
-----------------------------------------------------------GCTTAGAAAATCGCACCCCAC
T-GATTGAAGAGCAGCACACTGTTCACCGCTGTACAGGCAGTTTAGAAATAGCAATAAATTCGATAGACGCTGATTTGCG
TGTTCACTGCCGTACAGGCATCTTAGAAATGGCTTCAATTGCGGTCGGGTGTGATGCATCAG-TTCACTGCCGTACAGGC
AGCTTAGAGAGCCAACGTTCACTGTCATTTAGCCACGCTTCCGGTTCAATGCCGTACGGGCAGTTTATTGA
>MW221396.1 Erwinia amylovora strain 982 CRISPR3 repeat region
GTTCACTGCCGTACAGGCAGCTTAGAAATTTACGTTTGCGTTAACAGTAAGCTCTGCAACGTTCACTGCCGTACAGGCA-
-----------------------------------------------------------GCTTAGAAAATCGCACCCCAC
T-GATTGAAGAGCAGCACACTGTTCACCGCTGTACAGGCAGTTTAGAAATAGCAATAAATTCGATAGACGCTGATTTGCG
TGTTCACTGCCGTACAGGCATCTTAGAAATGGCTTCAATTGCGGTCGGGTGTGATGCATCAG-TTCACTGCCGTACAGGC
AGCTTAGAGAGCCAACGTTCACTGTCATTTAGCCACGCTTCCGGTTCAATGCCGTACGGGCAGTTTATTGA
>MW221399.1 Erwinia amylovora strain 983 CRISPR3 repeat region
GTTCACTGCCGTACAGGCAGCTTAGAAATTTACGTTTGCGTTAACAGTAAGCTCTGCAACGTTCACTGCCGTACAGGCA-
-----------------------------------------------------------GCTTAGAAAATCGCACCCCAC
T-GATTGAAGAGCAGCACACTGTTCACCGCTGTACAGGCAGTTTAGAAATAGCAATAAATTCGATAGACGCTGATTTGCG
TGTTCACTGCCGTACAGGCATCTTAGAAATGGCTTCAATTGCGGTCGGGTGTGATGCATCAG-TTCACTGCCGTACAGGC
AGCTTAGAGAGCCAACGTTCACTGTCATTTAGCCACGCTTCCGGTTCAATGCCGTACGGGCAGTTTATTGA
>MW221402.1 Erwinia amylovora strain 984 CRISPR3 repeat region
GTTCACTGCCGTACAGGCAGCTTAGAAATTTACGTTTGCGTTAACAGTAAGCTCTGCAACGTTCACTGCCGTACAGGCA-
-----------------------------------------------------------GCTTAGAAAATCGCACCCCAC
T-GATTGAAGAGCAGCACACTGTTCACCGCTGTACAGGCAGTTTAGAAATAGCAATAAATTCGATAGACGCTGATTTGCG
TGTTCACTGCCGTACAGGCATCTTAGAAATGGCTTCAATTGCGGTCGGGTGTGATGCATCAG-TTCACTGCCGTACAGGC
AGCTTAGAGAGCCAACGTTCACTGTCATTTAGCCACGCTTCCGGTTCAATGCCGTACGGGCAGTTTATTGA
>MW221405.1 Erwinia amylovora strain 985 CRISPR3 repeat region
GTTCACTGCCGTACAGGCAGCTTAGAAATTTACGTTTGCGTTAACAGTAAGCTCTGCAACGTTCACTGCCGTACAGGCA-
-----------------------------------------------------------GCTTAGAAAATCGCACCCCAC
T-GATTGAAGAGCAGCACACTGTTCACCGCTGTACAGGCAGTTTAGAAATAGCAATAAATTCGATAGACGCTGATTTGCG
TGTTCACTGCCGTACAGGCATCTTAGAAATGGCTTCAATTGCGGTCGGGTGTGATGCATCAG-TTCACTGCCGTACAGGC
AGCTTAGAGAGCCAACGTTCACTGTCATTTAGCCACGCTTCCGGTTCAATGCCGTACGGGCAGTTTATTGA
>MW221408.1 Erwinia amylovora strain 1214 CRISPR3 repeat region
GTTCACTGCCGTACAGGCAGCTTAGAAAGGCTAAATGTCTGAATTCAACGTTCTACAAAAGTTCACTGCCGCACAGGCG-
-----------------------------------------------------------GCTTAGAAAATCGCACCCCAC
T-GATTGAAGAGCAGCACACTGTTCACCGCTGTACAGGCAGCTTAGAAATAGCAATAAATTCGATAGACGCTGATTTGCG
TGTTCACTGCCGTACAGGCATCTTAGAAATGGCTTCAATTGCGGTCGGGTGTGATGCATCAG-TTCACTGCCGTACAGGC
AGCTTAGAGAGCCAACGTTCACTGTCATTTAGCCACGCTTCCGGTTCAATGCCGTACGGGCAGTTTATTGA
>MW221411.1 Erwinia amylovora strain 1217 CRISPR3 repeat region
GTTCACTGCCGTACAGGCAGCTTAGAAATTTACGTTTGCGTTAACAGTAAGCTCTGCAACGTTCACTGCCGTACAGGCA-
-----------------------------------------------------------GCTTAGAAAATCGCACCCCAC
T-GATTGAAGAGCAGCACACTGTTCACCGCTGTACAGGCAGTTTAGAAATAGCAATAAATTCGATAGACGCTGATTTGCG
TGTTCACTGCCGTACAGGCATCTTAGAAATGGCTTCAATTGCGGTCGGGTGTGATGCATCAG-TTCACTGCCGTACAGGC
AGCTTAGAGAGCCAACGTTCACTGTCATTTAGCCACGCTTCCGGTTCAATGCCGTACGGGCAGTTTATTGA
>MW221414.1 Erwinia amylovora strain 1219a CRISPR3 repeat region
GTTCACTGCCGTACAGGCAGCTTAGAAATTTACGTTTGCGTTAACAGTAAGCTCTGCAACGTTCACTGCCGTACAGGCA-
-----------------------------------------------------------GCTTAGAAAATCGCACCCCAC
T-GATTGAAGAGCAGCACACTGTTCACCGCTGTACAGGCAGTTTAGAAATAGCAATAAATTCGATAGACGCTGATTTGCG
TGTTCACTGCCGTACAGGCATCTTAGAAATGGCTTCAATTGCGGTCGGGTGTGATGCATCAG-TTCACTGCCGTACAGGC
AGCTTAGAGAGCCAACGTTCACTGTCATTTAGCCACGCTTCCGGTTCAATGCCGTACGGGCAGTTTATTGA
>MW221417.1 Erwinia amylovora strain 1247 CRISPR3 repeat region
GTTCACTGCCGTACAGGCAGCTTAGAAAGGCTAAATGTCTGAATTCAACGTTCTACAAAAGTTCACTGCCGCACAGGCG-
-----------------------------------------------------------GCTTAGAAAATCGCACCCCAC
T-GATTGAAGAGCAGCACACTGTTCACCGCTGTACAGGCAGCTTAGAAATAGCAATAAATTCGATAGACGCTGATTTGCG
TGTTCACTGCCGTACAGGCATCTTAGAAATGGCTTCAATTGCGGTCGGGTGTGATGCATCAG-TTCACTGCCGTACAGGC
AGCTTAGAGAGCCAACGTTCACTGTCATTTAGCCACGCTTCCGGTTCAATGCCGTACGGGCAGTTTATTGA
>MW221420.1 Erwinia amylovora strain 1279 CRISPR3 repeat region
GTTCACTGCCGTACAGGCAGCTTAGAAATTTACGTTTGCGTTAACAGTAAGCTCTGCAACGTTCACTGCCGTACAGGCA-
-----------------------------------------------------------GCTTAGAAAATCGCACCCCAC
T-GATTGAAGAGCAGCACACTGTTCACCGCTGTACAGGCAGTTTAGAAATAGCAATAAATTCGATAGACGCTGATTTGCG
TGTTCACTGCCGTACAGGCATCTTAGAAATGGCTTCAATTGCGGTCGGGTGTGATGCATCAG-TTCACTGCCGTACAGGC
AGCTTAGAGAGCCAACGTTCACTGTCATTTAGCCACGCTTCCGGTTCAATGCCGTACGGGCAGTTTATTGA
>MW221423.1 Erwinia amylovora strain 1280 CRISPR3 repeat region
GTTCACTGCCGTACAGGCAGCTTAGAAATTTACGTTTGCGTTAACAGTAAGCTCTGCAACGTTCACTGCCGTACAGGCA-
-----------------------------------------------------------GCTTAGAAAATCGCACCCCAC
T-GATTGAAGAGCAGCACACTGTTCACCGCTGTACAGGCAGTTTAGAAATAGCAATAAATTCGATAGACGCTGATTTGCG
TGTTCACTGCCGTACAGGCATCTTAGAAATGGCTTCAATTGCGGTCGGGTGTGATGCATCAG-TTCACTGCCGTACAGGC
AGCTTAGAGAGCCAACGTTCACTGTCATTTAGCCACGCTTCCGGTTCAATGCCGTACGGGCAGTTTATTGA
>MW221426.1 Erwinia amylovora strain 1282 CRISPR3 repeat region
GTTCACTGCCGTACAGGCAGCTTAGAAATTTACGTTTGCGTTAACAGTAAGCTCTGCAACGTTCACTGCCGTACAGGCA-
-----------------------------------------------------------GCTTAGAAAATCGCACCCCAC
T-GATTGAAGAGCAGCACACTGTTCACCGCTGTACAGGCAGTTTAGAAATAGCAATAAATTCGATAGACGCTGATTTGCG
TGTTCACTGCCGTACAGGCATCTTAGAAATGGCTTCAATTGCGGTCGGGTGTGATGCATCAG-TTCACTGCCGTACAGGC
AGCTTAGAGAGCCAACGTTCACTGTCATTTAGCCACGCTTCCGGTTCAATGCCGTACGGGCAGTTTATTGA
>MW221429.1 Erwinia amylovora strain 1284 CRISPR3 repeat region
GTTCACTGCCGTACAGGCAGCTTAGAAATTTACGTTTGCGTTAACAGTAAGCTCTGCAACGTTCACTGCCGTACAGGCA-
-----------------------------------------------------------GCTTAGAAAATCGCACCCCAC
T-GATTGAAGAGCAGCACACTGTTCACCGCTGTACAGGCAGTTTAGAAATAGCAATAAATTCGATAGACGCTGATTTGCG
TGTTCACTGCCGTACAGGCATCTTAGAAATGGCTTCAATTGCGGTCGGGTGTGATGCATCAG-TTCACTGCCGTACAGGC
AGCTTAGAGAGCCAACGTTCACTGTCATTTAGCCACGCTTCCGGTTCAATGCCGTACGGGCAGTTTATTGA
>MW221432.1 Erwinia amylovora strain 1302 CRISPR3 repeat region
GTTCACTGCCGTACAGGCAGCTTAGAAATTTACGTTTGCGTTAACAGTAAGCTCTGCAACGTTCACTGCCGTACAGGCA-
-----------------------------------------------------------GCTTAGAAAATCGCACCCCAC
T-GATTGAAGAGCAGCACACTGTTCACCGCTGTACAGGCAGTTTAGAAATAGCAATAAATTCGATAGACGCTGATTTGCG
TGTTCACTGCCGTACAGGCATCTTAGAAATGGCTTCAATTGCGGTCGGGTGTGATGCATCAG-TTCACTGCCGTACAGGC
AGCTTAGAGAGCCAACGTTCACTGTCATTTAGCCACGCTTCCGGTTCAATGCCGTACGGGCAGTTTATTGA
>MW221435.1 Erwinia amylovora strain 1353 CRISPR3 repeat region
GTTCACTGCCGTACAGGCAGCTTAGAAATTTACGTTTGCGTTAACAGTAAGCTCTGCAACGTTCACTGCCGTACAGGCA-
-----------------------------------------------------------GCTTAGAAAATCGCACCCCAC
T-GATTGAAGAGCAGCACACTGTTCACCGCTGTACAGGCAGTTTAGAAATAGCAATAAATTCGATAGACGCTGATTTGCG
TGTTCACTGCCGTACAGGCATCTTAGAAATGGCTTCAATTGCGGTCGGGTGTGATGCATCAG-TTCACTGCCGTACAGGC
AGCTTAGAGAGCCAACGTTCACTGTCATTTAGCCACGCTTCCGGTTCAATGCCGTACGGGCAGTTTATTGA
>MW221438.1 Erwinia amylovora strain 1354 CRISPR3 repeat region
GTTCACTGCCGTACAGGCAGCTTAGAAATTTACGTTTGCGTTAACAGTAAGCTCTGCAACGTTCACTGCCGTACAGGCA-
-----------------------------------------------------------GCTTAGAAAATCGCACCCCAC
T-GATTGAAGAGCAGCACACTGTTCACCGCTGTACAGGCAGTTTAGAAATAGCAATAAATTCGATAGACGCTGATTTGCG
TGTTCACTGCCGTACAGGCATCTTAGAAATGGCTTCAATTGCGGTCGGGTGTGATGCATCAG-TTCACTGCCGTACAGGC
AGCTTAGAGAGCCAACGTTCACTGTCATTTAGCCACGCTTCCGGTTCAATGCCGTACGGGCAGTTTATTGA
>MW221441.1 Erwinia amylovora strain 1365 CRISPR3 repeat region
GTTCACTGCCGTACAGGCAGCTTAGAAATTTACGTTTGCGTTAACAGTAAGCTCTGCAACGTTCACTGCCGTACAGGCA-
-----------------------------------------------------------GCTTAGAAAATCGCACCCCAC
T-GATTGAAGAGCAGCACACTGTTCACCGCTGTACAGGCAGTTTAGAAATAGCAATAAATTCGATAGACGCTGATTTGCG
TGTTCACTGCCGTACAGGCATCTTAGAAATGGCTTCAATTGCGGTCGGGTGTGATGCATCAG-TTCACTGCCGTACAGGC
AGCTTAGAGAGCCAACGTTCACTGTCATTTAGCCACGCTTCCGGTTCAATGCCGTACGGGCAGTTTATTGA
>MW221444.1 Erwinia amylovora strain 1369 CRISPR3 repeat region
GTTCACTGCCGTACAGGCAGCTTAGAAATTTACGTTTGCGTTAACAGTAAGCTCTGCAACGTTCACTGCCGTACAGGCA-
-----------------------------------------------------------GCTTAGAAAATCGCACCCCAC
T-GATTGAAGAGCAGCACACTGTTCACCGCTGTACAGGCAGTTTAGAAATAGCAATAAATTCGATAGACGCTGATTTGCG
TGTTCACTGCCGTACAGGCATCTTAGAAATGGCTTCAATTGCGGTCGGGTGTGATGCATCAG-TTCACTGCCGTACAGGC
AGCTTAGAGAGCCAACGTTCACTGTCATTTAGCCACGCTTCCGGTTCAATGCCGTACGGGCAGTTTATTGA
>MW221447.1 Erwinia amylovora strain 1375 CRISPR3 repeat region
GTTCACTGCCGTACAGGCAGCTTAGAAATTTACGTTTGCGTTAACAGTAAGCTCTGCAACGTTCACTGCCGTACAGGCA-
-----------------------------------------------------------GCTTAGAAAATCGCACCCCAC
T-GATTGAAGAGCAGCACACTGTTCACCGCTGTACAGGCAGTTTAGAAATAGCAATAAATTCGATAGACGCTGATTTGCG
TGTTCACTGCCGTACAGGCATCTTAGAAATGGCTTCAATTGCGGTCGGGTGTGATGCATCAG-TTCACTGCCGTACAGGC
AGCTTAGAGAGCCAACGTTCACTGTCATTTAGCCACGCTTCCGGTTCAATGCCGTACGGGCAGTTTATTGA
>PP841843.1 Erwinia amylovora strain EA16 CRISPR3 repeat region
GTTCACTGCCGTACAGGCAGCTTAGAAATTTACGTTTGCGTTAACAGTAAGCTCTGCAACGTTCACTGCCGTACAGGCA-
-----------------------------------------------------------GCTTAGAAAATCGCACCCCAC
T-GATTGAAGAGCAGCACACTGTTCACCGCTGTACAGGCAGTTTAGAAATAGCAATAAATTCGATAGACGCTGATTTGCG
TGTTCACTGCCGTACAGGCATCTTAGAAATGGCTTCAATTGCGGTCGGGTGTGATGCATCAG-TTCACTGCCGTACAGGC
AGCTTAGAGAGCCAACGTTCACTGTCATTTAGCCACGCTTCCGGTTCAATGCCGTACGGGCAGTTTATTGA
>PP841844.1 Erwinia amylovora strain EA22 CRISPR3 repeat region
GTTCACTGCCGTACAGGCAGCTTAGAAATTTACGTTTGCGTTAACAGTAAGCTCTGCAACGTTCACTGCCGTACAGGCA-
-----------------------------------------------------------GCTTAGAAAATCGCACCCCAC
T-GATTGAAGAGCAGCACACTGTTCACCGCTGTACAGGCAGTTTAGAAATAGCAATAAATTCGATAGACGCTGATTTGCG
TGTTCACTGCCGTACAGGCATCTTAGAAATGGCTTCAATTGCGGTCGGGTGTGATGCATCAG-TTCACTGCCGTACAGGC
AGCTTAGAGAGCCAACGTTCACTGTCATTTAGCCACGCTTCCGGTTCAATGCCGTACGGGCAGTTTATTGA
>PP841845.1 Erwinia amylovora strain EA46 CRISPR3 repeat region
GTTCACTGCCGTACAGGCAGCTTAGAAATTTACGTTTGCGTTAACAGTAAGCTCTGCAACGTTCACTGCCGTACAGGCA-
-----------------------------------------------------------GCTTAGAAAATCGCACCCCAC
T-GATTGAAGAGCAGCACACTGTTCACCGCTGTACAGGCAGTTTAGAAATAGCAATAAATTCGATAGACGCTGATTTGCG
TGTTCACTGCCGTACAGGCATCTTAGAAATGGCTTCAATTGCGGTCGGGTGTGATGCATCAG-TTCACTGCCGTACAGGC
AGCTTAGAGAGCCAACGTTCACTGTCATTTAGCCACGCTTCCGGTTCAATGCCGTACGGGCAGTTTATTGA
>PP841846.1 Erwinia amylovora strain EA52 CRISPR3 repeat region
GTTCACTGCCGTACAGGCAGCTTAGAAATTTACGTTTGCGTTAACAGTAAGCTCTGCAACGTTCACTGCCGTACAGGCA-
-----------------------------------------------------------GCTTAGAAAATCGCACCCCAC
T-GATTGAAGAGCAGCACACTGTTCACCGCTGTACAGGCAGTTTAGAAATAGCAATAAATTCGATAGACGCTGATTTGCG
TGTTCACTGCCGTACAGGCATCTTAGAAATGGCTTCAATTGCGGTCGGGTGTGATGCATCAG-TTCACTGCCGTACAGGC
AGCTTAGAGAGCCAACGTTCACTGTCATTTAGCCACGCTTCCGGTTCAATGCCGTACGGGCAGTTTATTGA
>PP841847.1 Erwinia amylovora strain EA53 CRISPR3 repeat region
GTTCACTGCCGTACAGGCAGCTTAGAAATTTACGTTTGCGTTAACAGTAAGCTCTGCAACGTTCACTGCCGTACAGGCA-
-----------------------------------------------------------GCTTAGAAAATCGCACCCCAC
T-GATTGAAGAGCAGCACACTGTTCACCGCTGTACAGGCAGTTTAGAAATAGCAATAAATTCGATAGACGCTGATTTGCG
TGTTCACTGCCGTACAGGCATCTTAGAAATGGCTTCAATTGCGGTCGGGTGTGATGCATCAG-TTCACTGCCGTACAGGC
AGCTTAGAGAGCCAACGTTCACTGTCATTTAGCCACGCTTCCGGTTCAATGCCGTACGGGCAGTTTATTGA
>PP841848.1 Erwinia amylovora strain EA54 CRISPR3 repeat region
GTTCACTGCCGTACAGGCAGCTTAGAAATTTACGTTTGCGTTAACAGTAAGCTCTGCAACGTTCACTGCCGTACAGGCA-
-----------------------------------------------------------GCTTAGAAAATCGCACCCCAC
T-GATTGAAGAGCAGCACACTGTTCACCGCTGTACAGGCAGTTTAGAAATAGCAATAAATTCGATAGACGCTGATTTGCG
TGTTCACTGCCGTACAGGCATCTTAGAAATGGCTTCAATTGCGGTCGGGTGTGATGCATCAG-TTCACTGCCGTACAGGC
AGCTTAGAGAGCCAACGTTCACTGTCATTTAGCCACGCTTCCGGTTCAATGCCGTACGGGCAGTTTATTGA
>PP841849.1 Erwinia amylovora strain EA55 CRISPR3 repeat region
GTTCACTGCCGTACAGGCAGCTTAGAAATTTACGTTTGCGTTAACAGTAAGCTCTGCAACGTTCACTGCCGTACAGGCA-
-----------------------------------------------------------GCTTAGAAAATCGCACCCCAC
T-GATTGAAGAGCAGCACACTGTTCACCGCTGTACAGGCAGTTTAGAAATAGCAATAAATTCGATAGACGCTGATTTGCG
TGTTCACTGCCGTACAGGCATCTTAGAAATGGCTTCAATTGCGGTCGGGTGTGATGCATCAG-TTCACTGCCGTACAGGC
AGCTTAGAGAGCCAACGTTCACTGTCATTTAGCCACGCTTCCGGTTCAATGCCGTACGGGCAGTTTATTGA
>PP841850.1 Erwinia amylovora strain EA57 CRISPR3 repeat region
GTTCACTGCCGTACAGGCAGCTTAGAAATTTACGTTTGCGTTAACAGTAAGCTCTGCAACGTTCACTGCCGTACAGGCA-
-----------------------------------------------------------GCTTAGAAAATCGCACCCCAC
T-GATTGAAGAGCAGCACACTGTTCACCGCTGTACAGGCAGTTTAGAAATAGCAATAAATTCGATAGACGCTGATTTGCG
TGTTCACTGCCGTACAGGCATCTTAGAAATGGCTTCAATTGCGGTCGGGTGTGATGCATCAG-TTCACTGCCGTACAGGC
AGCTTAGAGAGCCAACGTTCACTGTCATTTAGCCACGCTTCCGGTTCAATGCCGTACGGGCAGTTTATTGA
>PP841851.1 Erwinia amylovora strain EA58 CRISPR3 repeat region
GTTCACTGCCGTACAGGCAGCTTAGAAATTTACGTTTGCGTTAACAGTAAGCTCTGCAACGTTCACTGCCGTACAGGCA-
-----------------------------------------------------------GCTTAGAAAATCGCACCCCAC
T-GATTGAAGAGCAGCACACTGTTCACCGCTGTACAGGCAGTTTAGAAATAGCAATAAATTCGATAGACGCTGATTTGCG
TGTTCACTGCCGTACAGGCATCTTAGAAATGGCTTCAATTGCGGTCGGGTGTGATGCATCAG-TTCACTGCCGTACAGGC
AGCTTAGAGAGCCAACGTTCACTGTCATTTAGCCACGCTTCCGGTTCAATGCCGTACGGGCAGTTTATTGA
>PP841852.1 Erwinia amylovora strain EA59 CRISPR3 repeat region
GTTCACTGCCGTACAGGCAGCTTAGAAATTTACGTTTGCGTTAACAGTAAGCTCTGCAACGTTCACTGCCGTACAGGCA-
-----------------------------------------------------------GCTTAGAAAATCGCACCCCAC
T-GATTGAAGAGCAGCACACTGTTCACCGCTGTACAGGCAGTTTAGAAATAGCAATAAATTCGATAGACGCTGATTTGCG
TGTTCACTGCCGTACAGGCATCTTAGAAATGGCTTCAATTGCGGTCGGGTGTGATGCATCAG-TTCACTGCCGTACAGGC
AGCTTAGAGAGCCAACGTTCACTGTCATTTAGCCACGCTTCCGGTTCAATGCCGTACGGGCAGTTTATTGA
>PP841853.1 Erwinia amylovora strain EA90 CRISPR3 repeat region
GTTCACTGCCGTACAGGCAGCTTAGAAATTTACGTTTGCGTTAACAGTAAGCTCTGCAACGTTCACTGCCGTACAGGCA-
-----------------------------------------------------------GCTTAGAAAATCGCACCCCAC
T-GATTGAAGAGCAGCACACTGTTCACCGCTGTACAGGCAGTTTAGAAATAGCAATAAATTCGATAGACGCTGATTTGCG
TGTTCACTGCCGTACAGGCATCTTAGAAATGGCTTCAATTGCGGTCGGGTGTGATGCATCAG-TTCACTGCCGTACAGGC
AGCTTAGAGAGCCAACGTTCACTGTCATTTAGCCACGCTTCCGGTTCAATGCCGTACGGGCAGTTTATTGA
>PP841854.1 Erwinia amylovora strain EA61 CRISPR3 repeat region
GTTCACTGCCGTACAGGCAGCTTAGAAATTTACGTTTGCGTTAACAGTAAGCTCTGCAACGTTCACTGCCGTACAGGCA-
-----------------------------------------------------------GCTTAGAAAATCGCACCCCAC
T-GATTGAAGAGCAGCACACTGTTCACCGCTGTACAGGCAGTTTAGAAATAGCAATAAATTCGATAGACGCTGATTTGCG
TGTTCACTGCCGTACAGGCATCTTAGAAATGGCTTCAATTGCGGTCGGGTGTGATGCATCAG-TTCACTGCCGTACAGGC
AGCTTAGAGAGCCAACGTTCACTGTCATTTAGCCACGCTTCCGGTTCAATGCCGTACGGGCAGTTTATTGA
>PP841855.1 Erwinia amylovora strain EA63 CRISPR3 repeat region
GTTCACTGCCGTACAGGCAGCTTAGAAATTTACGTTTGCGTTAACAGTAAGCTCTGCAACGTTCACTGCCGTACAGGCA-
-----------------------------------------------------------GCTTAGAAAATCGCACCCCAC
T-GATTGAAGAGCAGCACACTGTTCACCGCTGTACAGGCAGTTTAGAAATAGCAATAAATTCGATAGACGCTGATTTGCG
TGTTCACTGCCGTACAGGCATCTTAGAAATGGCTTCAATTGCGGTCGGGTGTGATGCATCAG-TTCACTGCCGTACAGGC
AGCTTAGAGAGCCAACGTTCACTGTCATTTAGCCACGCTTCCGGTTCAATGCCGTACGGGCAGTTTATTGA
>PP841856.1 Erwinia amylovora strain EA66 CRISPR3 repeat region
GTTCACTGCCGTACAGGCAGCTTAGAAATTTACGTTTGCGTTAACAGTAAGCTCTGCAACGTTCACTGCCGTACAGGCA-
-----------------------------------------------------------GCTTAGAAAATCGCACCCCAC
T-GATTGAAGAGCAGCACACTGTTCACCGCTGTACAGGCAGTTTAGAAATAGCAATAAATTCGATAGACGCTGATTTGCG
TGTTCACTGCCGTACAGGCATCTTAGAAATGGCTTCAATTGCGGTCGGGTGTGATGCATCAG-TTCACTGCCGTACAGGC
AGCTTAGAGAGCCAACGTTCACTGTCATTTAGCCACGCTTCCGGTTCAATGCCGTACGGGCAGTTTATTGA
>PP841857.1 Erwinia amylovora strain EA68 CRISPR3 repeat region
GTTCACTGCCGTACAGGCAGCTTAGAAATTTACGTTTGCGTTAACAGTAAGCTCTGCAACGTTCACTGCCGTACAGGCA-
-----------------------------------------------------------GCTTAGAAAATCGCACCCCAC
T-GATTGAAGAGCAGCACACTGTTCACCGCTGTACAGGCAGTTTAGAAATAGCAATAAATTCGATAGACGCTGATTTGCG
TGTTCACTGCCGTACAGGCATCTTAGAAATGGCTTCAATTGCGGTCGGGTGTGATGCATCAG-TTCACTGCCGTACAGGC
AGCTTAGAGAGCCAACGTTCACTGTCATTTAGCCACGCTTCCGGTTCAATGCCGTACGGGCAGTTTATTGA
>PP841858.1 Erwinia amylovora strain EAF1 CRISPR3 repeat region
GTTCACTGCCGTACAGGCAGCTTAGAAATTTACGTTTGCGTTAACAGTAAGCTCTGCAACGTTCACTGCCGTACAGGCA-
-----------------------------------------------------------GCTTAGAAAATCGCACCCCAC
T-GATTGAAGAGCAGCACACTGTTCACCGCTGTACAGGCAGTTTAGAAATAGCAATAAATTCGATAGACGCTGATTTGCG
TGTTCACTGCCGTACAGGCATCTTAGAAATGGCTTCAATTGCGGTCGGGTGTGATGCATCAG-TTCACTGCCGTACAGGC
AGCTTAGAGAGCCAACGTTCACTGTCATTTAGCCACGCTTCCGGTTCAATGCCGTACGGGCAGTTTATTGA
>PP841859.1 Erwinia amylovora strain EAF2 CRISPR3 repeat region
GTTCACTGCCGTACAGGCAGCTTAGAAATTTACGTTTGCGTTAACAGTAAGCTCTGCAACGTTCACTGCCGTACAGGCA-
-----------------------------------------------------------GCTTAGAAAATCGCACCCCAC
T-GATTGAAGAGCAGCACACTGTTCACCGCTGTACAGGCAGTTTAGAAATAGCAATAAATTCGATAGACGCTGATTTGCG
TGTTCACTGCCGTACAGGCATCTTAGAAATGGCTTCAATTGCGGTCGGGTGTGATGCATCAG-TTCACTGCCGTACAGGC
AGCTTAGAGAGCCAACGTTCACTGTCATTTAGCCACGCTTCCGGTTCAATGCCGTACGGGCAGTTTATTGA
>PP841860.1 Erwinia amylovora strain EAPC CRISPR3 repeat region
GTTCACTGCCGTACAGGCAGCTTAGAAATTTACGTTTGCGTTAACAGTAAGCTCTGCAACGTTCACTGCCGTACAGGCA-
-----------------------------------------------------------GCTTAGAAAATCGCACCCCAC
T-GATTGAAGAGCAGCACACTGTTCACCGCTGTACAGGCAGTTTAGAAATAGCAATAAATTCGATAGACGCTGATTTGCG
TGTTCACTGCCGTACAGGCATCTTAGAAATGGCTTCAATTGCGGTCGGGTGTGATGCATCAG-TTCACTGCCGTACAGGC
AGCTTAGAGAGCCAACGTTCACTGTCATTTAGCCACGCTTCCGGTTCAATGCCGTACGGGCAGTTTATTGA
>PP841861.1 Erwinia amylovora strain IVIA1614-2 CRISPR3 repeat region
GTTCACTGCCGTACAGGCAGCTTAGAAATTTACGTTTGCGTTAACAGTAAGCTCTGCAACGTTCACTGCCGTACAGGCA-
-----------------------------------------------------------GCTTAGAAAATCGCACCCCAC
T-GATTGAAGAGCAGCACACTGTTCACCGCTGTACAGGCAGTTTAGAAATAGCAATAAATTCGATAGACGCTGATTTGCG
TGTTCACTGCCGTACAGGCATCTTAGAAATGGCTTCAATTGCGGTCGGGTGTGATGCATCAG-TTCACTGCCGTACAGGC
AGCTTAGAGAGCCAACGTTCACTGTCATTTAGCCACGCTTCCGGTTCAATGCCGTACGGGCAGTTTATTGA
>PP841862.1 Erwinia amylovora strain IVIA1892-1 CRISPR3 repeat region
GTTCACTGCCGTACAGGCAGCTTAGAAATTTACGTTTGCGTTAACAGTAAGCTCTGCAACGTTCACTGCCGTACAGGCA-
-----------------------------------------------------------GCTTAGAAAATCGCACCCCAC
T-GATTGAAGAGCAGCACACTGTTCACCGCTGTACAGGCAGTTTAGAAATAGCAATAAATTCGATAGACGCTGATTTGCG
TGTTCACTGCCGTACAGGCATCTTAGAAATGGCTTCAATTGCGGTCGGGTGTGATGCATCAG-TTCACTGCCGTACAGGC
AGCTTAGAGAGCCAACGTTCACTGTCATTTAGCCACGCTTCCGGTTCAATGCCGTACGGGCAGTTTATTGA
>PP841863.1 Erwinia amylovora strain PMV6014 CRISPR3 repeat region
GTTCACTGCCGTACAGGCAGCTTAGAAATTTACGTTTGCGTTAACAGTAAGCTCTGCAACGTTCACTGCCGTACAGGCA-
-----------------------------------------------------------GCTTAGAAAATCGCACCCCAC
T-GATTGAAGAGCAGCACACTGTTCACCGCTGTACAGGCAGTTTAGAAATAGCAATAAATTCGATAGACGCTGATTTGCG
TGTTCACTGCCGTACAGGCATCTTAGAAATGGCTTCAATTGCGGTCGGGTGTGATGCATCAG-TTCACTGCCGTACAGGC
AGCTTAGAGAGCCAACGTTCACTGTCATTTAGCCACGCTTCCGGTTCAATGCCGTACGGGCAGTTTATTGA
>JQ796590.1 Erwinia amylovora strain MI5-1 CRISPR3 repeat region
GTTCACTGCCGTACAGGCAGCTTAGAAATTTACGTTTGCGTTAACAGTAAGCTCTGCAACGTTCACTGCCGTACAGGCA-
-----------------------------------------------------------GCTTAGAAAATCGCACCCCAC
T-GATTGAAGAGCAGCACACTGTTCACCGCTGTACAGGCAGTTTAGAAATAGCAATAAATTCGATAGACGCTGATTTGCG
TGTTCACTGCCGTACAGGCATCTTAGAAATGGCTTCAATTGCGGTCGGGTGTGATGCATCAG-TTCACTGCCGTACAGGC
AGCTTAGAGAGCCAACGTTCACTGTCATTTAGCCACGCTTCCGGTTCAATGCCGTACGGGCAGTTATTGA-
>KR400990.1 Erwinia amylovora strain 305-1 CRISPR3 repeat region
GTTCACTGCCGTACAGGCAGCTTAGAAATTTACGTTTGCGTTAACAGTAAGCTCTGCAACGTTCACTGCCGTACAGGCA-
-----------------------------------------------------------GCTTAGAAAATCGCACCCCAC
T-GATTGAAGAGCAGCACACTGTTCACCGCTGTACAGGCAGTTTAGAAATAGCAATAAATTCGATAGACGCTGATTTGCG
TGTTCACTGCCGTACAGGCATCTTAGAAATGGCTTCAATTGCGGTCGGGTGTGATGCATCAG-TTCACTGCCGTACAGGC
AGCTTAGAGAGCCAACGTTCACTGTCATTTAGCCACGCTTCCG----------------------------
>KR400991.1 Erwinia amylovora strain 595c CRISPR3 repeat region
GTTCACTGCCGTACAGGCAGCTTAGAAATTTACGTTTGCGTTAACAGTAAGCTCTGCAACGTTCACTGCCGTACAGGCA-
-----------------------------------------------------------GCTTAGAAAATCGCACCCCAC
T-GATTGAAGAGCAGCACACTGTTCACCGCTGTACAGGCAGTTTAGAAATAGCAATAAATTCGATAGACGCTGATTTGCG
TGTTCACTGCCGTACAGGCATCTTAGAAATGGCTTCAATTGCGGTCGGGTGTGATGCATCAG-TTCACTGCCGTACAGGC
AGCTTAGAGAGCCAACGTTCACTGTCATTTAGCCACGCTTCCG----------------------------
>KR400992.1 Erwinia amylovora strain 596a CRISPR3 repeat region
GTTCACTGCCGTACAGGCAGCTTAGAAATTTACGTTTGCGTTAACAGTAAGCTCTGCAACGTTCACTGCCGTACAGGCA-
-----------------------------------------------------------GCTTAGAAAATCGCACCCCAC
T-GATTGAAGAGCAGCACACTGTTCACCGCTGTACAGGCAGTTTAGAAATAGCAATAAATTCGATAGACGCTGATTTGCG
TGTTCACTGCCGTACAGGCATCTTAGAAATGGCTTCAATTGCGGTCGGGTGTGATGCATCAG-TTCACTGCCGTACAGGC
AGCTTAGAGAGCCAACGTTCACTGTCATTTAGCCACGCTTCCG----------------------------
>KR400993.1 Erwinia amylovora strain 345 CRISPR3 repeat region
GTTCACTGCCGTACAGGCAGCTTAGAAATTTACGTTTGCGTTAACAGTAAGCTCTGCAACGTTCACTGCCGTACAGGCA-
-----------------------------------------------------------GCTTAGAAAATCGCACCCCAC
T-GATTGAAGAGCAGCACACTGTTCACCGCTGTACAGGCAGTTTAGAAATAGCAATAAATTCGATAGACGCTGATTTGCG
TGTTCACTGCCGTACAGGCATCTTAGAAATGGCTTCAATTGCGGTCGGGTGTGATGCATCAG-TTCACTGCCGTACAGGC
AGCTTAGAGAGCCAACGTTCACTGTCATTTAGCCACGCTTCCG----------------------------
>KR400994.1 Erwinia amylovora strain 347 CRISPR3 repeat region
GTTCACTGCCGTACAGGCAGCTTAGAAATTTACGTTTGCGTTAACAGTAAGCTCTGCAACGTTCACTGCCGTACAGGCA-
-----------------------------------------------------------GCTTAGAAAATCGCACCCCAC
T-GATTGAAGAGCAGCACACTGTTCACCGCTGTACAGGCAGTTTAGAAATAGCAATAAATTCGATAGACGCTGATTTGCG
TGTTCACTGCCGTACAGGCATCTTAGAAATGGCTTCAATTGCGGTCGGGTGTGATGCATCAG-TTCACTGCCGTACAGGC
AGCTTAGAGAGCCAACGTTCACTGTCATTTAGCCACGCTTCCG----------------------------
>KR400995.1 Erwinia amylovora strain 632a CRISPR3 repeat region
GTTCACTGCCGTACAGGCAGCTTAGAAATTTACGTTTGCGTTAACAGTAAGCTCTGCAACGTTCACTGCCGTACAGGCA-
-----------------------------------------------------------GCTTAGAAAATCGCACCCCAC
T-GATTGAAGAGCAGCACACTGTTCACCGCTGTACAGGCAGTTTAGAAATAGCAATAAATTCGATAGACGCTGATTTGCG
TGTTCACTGCCGTACAGGCATCTTAGAAATGGCTTCAATTGCGGTCGGGTGTGATGCATCAG-TTCACTGCCGTACAGGC
AGCTTAGAGAGCCAACGTTCACTGTCATTTAGCCACGCTTCCG----------------------------
>KR400996.1 Erwinia amylovora strain 624a CRISPR3 repeat region
GTTCACTGCCGTACAGGCAGCTTAGAAATTTACGTTTGCGTTAACAGTAAGCTCTGCAACGTTCACTGCCGTACAGGCA-
-----------------------------------------------------------GCTTAGAAAATCGCACCCCAC
T-GATTGAAGAGCAGCACACTGTTCACCGCTGTACAGGCAGTTTAGAAATAGCAATAAATTCGATAGACGCTGATTTGCG
TGTTCACTGCCGTACAGGCATCTTAGAAATGGCTTCAATTGCGGTCGGGTGTGATGCATCAG-TTCACTGCCGTACAGGC
AGCTTAGAGAGCCAACGTTCACTGTCATTTAGCCACGCTTCCG----------------------------
>KR400997.1 Erwinia amylovora strain 615a CRISPR3 repeat region
GTTCACTGCCGTACAGGCAGCTTAGAAATTTACGTTTGCGTTAACAGTAAGCTCTGCAACGTTCACTGCCGTACAGGCA-
-----------------------------------------------------------GCTTAGAAAATCGCACCCCAC
T-GATTGAAGAGCAGCACACTGTTCACCGCTGTACAGGCAGTTTAGAAATAGCAATAAATTCGATAGACGCTGATTTGCG
TGTTCACTGCCGTACAGGCATCTTAGAAATGGCTTCAATTGCGGTCGGGTGTGATGCATCAG-TTCACTGCCGTACAGGC
AGCTTAGAGAGCCAACGTTCACTGTCATTTAGCCACGCTTCCG----------------------------
>KR400998.1 Erwinia amylovora strain 173 CRISPR3 repeat region
GTTCACTGCCGTACAGGCAGCTTAGAAATTTACGTTTGCGTTAACAGTAAGCTCTGCAACGTTCACTGCCGTACAGGCA-
-----------------------------------------------------------GCTTAGAAAATCGCACCCCAC
T-GATTGAAGAGCAGCACACTGTTCACCGCTGTACAGGCAGTTTAGAAATAGCAATAAATTCGATAGACGCTGATTTGCG
TGTTCACTGCCGTACAGGCATCTTAGAAATGGCTTCAATTGCGGTCGGGTGTGATGCATCAG-TTCACTGCCGTACAGGC
AGCTTAGAGAGCCAACGTTCACTGTCATTTAGCCACGCTTCCG----------------------------
>KR400999.1 Erwinia amylovora strain 174 CRISPR3 repeat region
GTTCACTGCCGTACAGGCAGCTTAGAAATTTACGTTTGCGTTAACAGTAAGCTCTGCAACGTTCACTGCCGTACAGGCA-
-----------------------------------------------------------GCTTAGAAAATCGCACCCCAC
T-GATTGAAGAGCAGCACACTGTTCACCGCTGTACAGGCAGTTTAGAAATAGCAATAAATTCGATAGACGCTGATTTGCG
TGTTCACTGCCGTACAGGCATCTTAGAAATGGCTTCAATTGCGGTCGGGTGTGATGCATCAG-TTCACTGCCGTACAGGC
AGCTTAGAGAGCCAACGTTCACTGTCATTTAGCCACGCTTCCG----------------------------
>KR401000.1 Erwinia amylovora strain 163.6 CRISPR3 repeat region
GTTCACTGCCGTACAGGCAGCTTAGAAATTTACGTTTGCGTTAACAGTAAGCTCTGCAACGTTCACTGCCGTACAGGCA-
-----------------------------------------------------------GCTTAGAAAATCGCACCCCAC
T-GATTGAAGAGCAGCACACTGTTCACCGCTGTACAGGCAGTTTAGAAATAGCAATAAATTCGATAGACGCTGATTTGCG
TGTTCACTGCCGTACAGGCATCTTAGAAATGGCTTCAATTGCGGTCGGGTGTGATGCATCAG-TTCACTGCCGTACAGGC
AGCTTAGAGAGCCAACGTTCACTGTCATTTAGCCACGCTTCCG----------------------------
>KR401001.1 Erwinia amylovora strain 192A CRISPR3 repeat region
GTTCACTGCCGTACAGGCAGCTTAGAAATTTACGTTTGCGTTAACAGTAAGCTCTGCAACGTTCACTGCCGTACAGGCA-
-----------------------------------------------------------GCTTAGAAAATCGCACCCCAC
T-GATTGAAGAGCAGCACACTGTTCACCGCTGTACAGGCAGTTTAGAAATAGCAATAAATTCGATAGACGCTGATTTGCG
TGTTCACTGCCGTACAGGCATCTTAGAAATGGCTTCAATTGCGGTCGGGTGTGATGCATCAG-TTCACTGCCGTACAGGC
AGCTTAGAGAGCCAACGTTCACTGTCATTTAGCCACGCTTCCG----------------------------
>KR401002.1 Erwinia amylovora strain 265 CRISPR3 repeat region
GTTCACTGCCGTACAGGCAGCTTAGAAATTTACGTTTGCGTTAACAGTAAGCTCTGCAACGTTCACTGCCGTACAGGCA-
-----------------------------------------------------------GCTTAGAAAATCGCACCCCAC
T-GATTGAAGAGCAGCACACTGTTCACCGCTGTACAGGCAGTTTAGAAATAGCAATAAATTCGATAGACGCTGATTTGCG
TGTTCACTGCCGTACAGGCATCTTAGAAATGGCTTCAATTGCGGTCGGGTGTGATGCATCAG-TTCACTGCCGTACAGGC
AGCTTAGAGAGCCAACGTTCACTGTCATTTAGCCACGCTTCCG----------------------------
>KR401003.1 Erwinia amylovora strain 286 CRISPR3 repeat region
GTTCACTGCCGTACAGGCAGCTTAGAAATTTACGTTTGCGTTAACAGTAAGCTCTGCAACGTTCACTGCCGTACAGGCA-
-----------------------------------------------------------GCTTAGAAAATCGCACCCCAC
T-GATTGAAGAGCAGCACACTGTTCACCGCTGTACAGGCAGTTTAGAAATAGCAATAAATTCGATAGACGCTGATTTGCG
TGTTCACTGCCGTACAGGCATCTTAGAAATGGCTTCAATTGCGGTCGGGTGTGATGCATCAG-TTCACTGCCGTACAGGC
AGCTTAGAGAGCCAACGTTCACTGTCATTTAGCCACGCTTCCG----------------------------
>KR401004.1 Erwinia amylovora strain 310 CRISPR3 repeat region
GTTCACTGCCGTACAGGCAGCTTAGAAATTTACGTTTGCGTTAACAGTAAGCTCTGCAACGTTCACTGCCGTACAGGCA-
-----------------------------------------------------------GCTTAGAAAATCGCACCCCAC
T-GATTGAAGAGCAGCACACTGTTCACCGCTGTACAGGCAGTTTAGAAATAGCAATAAATTCGATAGACGCTGATTTGCG
TGTTCACTGCCGTACAGGCATCTTAGAAATGGCTTCAATTGCGGTCGGGTGTGATGCATCAG-TTCACTGCCGTACAGGC
AGCTTAGAGAGCCAACGTTCACTGTCATTTAGCCACGCTTCCG----------------------------
>KR401005.1 Erwinia amylovora strain 214 CRISPR3 repeat region
GTTCACTGCCGTACAGGCAGCTTAGAAATTTACGTTTGCGTTAACAGTAAGCTCTGCAACGTTCACTGCCGTACAGGCA-
-----------------------------------------------------------GCTTAGAAAATCGCACCCCAC
T-GATTGAAGAGCAGCACACTGTTCACCGCTGTACAGGCAGTTTAGAAATAGCAATAAATTCGATAGACGCTGATTTGCG
TGTTCACTGCCGTACAGGCATCTTAGAAATGGCTTCAATTGCGGTCGGGTGTGATGCATCAG-TTCACTGCCGTACAGGC
AGCTTAGAGAGCCAACGTTCACTGTCATTTAGCCACGCTTCCG----------------------------
>KR401006.1 Erwinia amylovora strain 182.2 CRISPR3 repeat region
GTTCACTGCCGTACAGGCAGCTTAGAAATTTACGTTTGCGTTAACAGTAAGCTCTGCAACGTTCACTGCCGTACAGGCA-
-----------------------------------------------------------GCTTAGAAAATCGCACCCCAC
T-GATTGAAGAGCAGCACACTGTTCACCGCTGTACAGGCAGTTTAGAAATAGCAATAAATTCGATAGACGCTGATTTGCG
TGTTCACTGCCGTACAGGCATCTTAGAAATGGCTTCAATTGCGGTCGGGTGTGATGCATCAG-TTCACTGCCGTACAGGC
AGCTTAGAGAGCCAACGTTCACTGTCATTTAGCCACGCTTCCG----------------------------
>KR401007.1 Erwinia amylovora strain 251 CRISPR3 repeat region
GTTCACTGCCGTACAGGCAGCTTAGAAATTTACGTTTGCGTTAACAGTAAGCTCTGCAACGTTCACTGCCGTACAGGCA-
-----------------------------------------------------------GCTTAGAAAATCGCACCCCAC
T-GATTGAAGAGCAGCACACTGTTCACCGCTGTACAGGCAGTTTAGAAATAGCAATAAATTCGATAGACGCTGATTTGCG
TGTTCACTGCCGTACAGGCATCTTAGAAATGGCTTCAATTGCGGTCGGGTGTGATGCATCAG-TTCACTGCCGTACAGGC
AGCTTAGAGAGCCAACGTTCACTGTCATTTAGCCACGCTTCCG----------------------------
>KR401008.1 Erwinia amylovora strain 240 CRISPR3 repeat region
GTTCACTGCCGTACAGGCAGCTTAGAAATTTACGTTTGCGTTAACAGTAAGCTCTGCAACGTTCACTGCCGTACAGGCA-
-----------------------------------------------------------GCTTAGAAAATCGCACCCCAC
T-GATTGAAGAGCAGCACACTGTTCACCGCTGTACAGGCAGTTTAGAAATAGCAATAAATTCGATAGACGCTGATTTGCG
TGTTCACTGCCGTACAGGCATCTTAGAAATGGCTTCAATTGCGGTCGGGTGTGATGCATCAG-TTCACTGCCGTACAGGC
AGCTTAGAGAGCCAACGTTCACTGTCATTTAGCCACGCTTCCG----------------------------
>KR401009.1 Erwinia amylovora strain 206A CRISPR3 repeat region
GTTCACTGCCGTACAGGCAGCTTAGAAATTTACGTTTGCGTTAACAGTAAGCTCTGCAACGTTCACTGCCGTACAGGCA-
-----------------------------------------------------------GCTTAGAAAATCGCACCCCAC
T-GATTGAAGAGCAGCACACTGTTCACCGCTGTACAGGCAGTTTAGAAATAGCAATAAATTCGATAGACGCTGATTTGCG
TGTTCACTGCCGTACAGGCATCTTAGAAATGGCTTCAATTGCGGTCGGGTGTGATGCATCAG-TTCACTGCCGTACAGGC
AGCTTAGAGAGCCAACGTTCACTGTCATTTAGCCACGCTTCCG----------------------------
>KR401010.1 Erwinia amylovora strain 189.1 CRISPR3 repeat region
GTTCACTGCCGTACAGGCAGCTTAGAAATTTACGTTTGCGTTAACAGTAAGCTCTGCAACGTTCACTGCCGTACAGGCA-
-----------------------------------------------------------GCTTAGAAAATCGCACCCCAC
T-GATTGAAGAGCAGCACACTGTTCACCGCTGTACAGGCAGTTTAGAAATAGCAATAAATTCGATAGACGCTGATTTGCG
TGTTCACTGCCGTACAGGCATCTTAGAAATGGCTTCAATTGCGGTCGGGTGTGATGCATCAG-TTCACTGCCGTACAGGC
AGCTTAGAGAGCCAACGTTCACTGTCATTTAGCCACGCTTCCG----------------------------
>KR401011.1 Erwinia amylovora strain 245 CRISPR3 repeat region
GTTCACTGCCGTACAGGCAGCTTAGAAATTTACGTTTGCGTTAACAGTAAGCTCTGCAACGTTCACTGCCGTACAGGCA-
-----------------------------------------------------------GCTTAGAAAATCGCACCCCAC
T-GATTGAAGAGCAGCACACTGTTCACCGCTGTACAGGCAGTTTAGAAATAGCAATAAATTCGATAGACGCTGATTTGCG
TGTTCACTGCCGTACAGGCATCTTAGAAATGGCTTCAATTGCGGTCGGGTGTGATGCATCAG-TTCACTGCCGTACAGGC
AGCTTAGAGAGCCAACGTTCACTGTCATTTAGCCACGCTTCCG----------------------------
>KR401012.1 Erwinia amylovora strain 317 CRISPR3 repeat region
GTTCACTGCCGTACAGGCAGCTTAGAAATTTACGTTTGCGTTAACAGTAAGCTCTGCAACGTTCACTGCCGTACAGGCA-
-----------------------------------------------------------GCTTAGAAAATCGCACCCCAC
T-GATTGAAGAGCAGCACACTGTTCACCGCTGTACAGGCAGTTTAGAAATAGCAATAAATTCGATAGACGCTGATTTGCG
TGTTCACTGCCGTACAGGCATCTTAGAAATGGCTTCAATTGCGGTCGGGTGTGATGCATCAG-TTCACTGCCGTACAGGC
AGCTTAGAGAGCCAACGTTCACTGTCATTTAGCCACGCTTCCG----------------------------
>KR401013.1 Erwinia amylovora strain 229 CRISPR3 repeat region
GTTCACTGCCGTACAGGCAGCTTAGAAATTTACGTTTGCGTTAACAGTAAGCTCTGCAACGTTCACTGCCGTACAGGCA-
-----------------------------------------------------------GCTTAGAAAATCGCACCCCAC
T-GATTGAAGAGCAGCACACTGTTCACCGCTGTACAGGCAGTTTAGAAATAGCAATAAATTCGATAGACGCTGATTTGCG
TGTTCACTGCCGTACAGGCATCTTAGAAATGGCTTCAATTGCGGTCGGGTGTGATGCATCAG-TTCACTGCCGTACAGGC
AGCTTAGAGAGCCAACGTTCACTGTCATTTAGCCACGCTTCCG----------------------------
>KR401014.1 Erwinia amylovora strain 307 CRISPR3 repeat region
GTTCACTGCCGTACAGGCAGCTTAGAAATTTACGTTTGCGTTAACAGTAAGCTCTGCAACGTTCACTGCCGTACAGGCA-
-----------------------------------------------------------GCTTAGAAAATCGCACCCCAC
T-GATTGAAGAGCAGCACACTGTTCACCGCTGTACAGGCAGTTTAGAAATAGCAATAAATTCGATAGACGCTGATTTGCG
TGTTCACTGCCGTACAGGCATCTTAGAAATGGCTTCAATTGCGGTCGGGTGTGATGCATCAG-TTCACTGCCGTACAGGC
AGCTTAGAGAGCCAACGTTCACTGTCATTTAGCCACGCTTCCG----------------------------
>KR401015.1 Erwinia amylovora strain 277 CRISPR3 repeat region
GTTCACTGCCGTACAGGCAGCTTAGAAATTTACGTTTGCGTTAACAGTAAGCTCTGCAACGTTCACTGCCGTACAGGCA-
-----------------------------------------------------------GCTTAGAAAATCGCACCCCAC
T-GATTGAAGAGCAGCACACTGTTCACCGCTGTACAGGCAGTTTAGAAATAGCAATAAATTCGATAGACGCTGATTTGCG
TGTTCACTGCCGTACAGGCATCTTAGAAATGGCTTCAATTGCGGTCGGGTGTGATGCATCAG-TTCACTGCCGTACAGGC
AGCTTAGAGAGCCAACGTTCACTGTCATTTAGCCACGCTTCCG----------------------------
>KR401016.1 Erwinia amylovora strain 299-1b CRISPR3 repeat region
GTTCACTGCCGTACAGGCAGCTTAGAAATTTACGTTTGCGTTAACAGTAAGCTCTGCAACGTTCACTGCCGTACAGGCA-
-----------------------------------------------------------GCTTAGAAAATCGCACCCCAC
T-GATTGAAGAGCAGCACACTGTTCACCGCTGTACAGGCAGTTTAGAAATAGCAATAAATTCGATAGACGCTGATTTGCG
TGTTCACTGCCGTACAGGCATCTTAGAAATGGCTTCAATTGCGGTCGGGTGTGATGCATCAG-TTCACTGCCGTACAGGC
AGCTTAGAGAGCCAACGTTCACTGTCATTTAGCCACGCTTCCG----------------------------
>KR401017.1 Erwinia amylovora strain 300-1a CRISPR3 repeat region
GTTCACTGCCGTACAGGCAGCTTAGAAATTTACGTTTGCGTTAACAGTAAGCTCTGCAACGTTCACTGCCGTACAGGCA-
-----------------------------------------------------------GCTTAGAAAATCGCACCCCAC
T-GATTGAAGAGCAGCACACTGTTCACCGCTGTACAGGCAGTTTAGAAATAGCAATAAATTCGATAGACGCTGATTTGCG
TGTTCACTGCCGTACAGGCATCTTAGAAATGGCTTCAATTGCGGTCGGGTGTGATGCATCAG-TTCACTGCCGTACAGGC
AGCTTAGAGAGCCAACGTTCACTGTCATTTAGCCACGCTTCCG----------------------------
>KR401018.1 Erwinia amylovora strain 291 CRISPR3 repeat region
GTTCACTGCCGTACAGGCAGCTTAGAAATTTACGTTTGCGTTAACAGTAAGCTCTGCAACGTTCACTGCCGTACAGGCA-
-----------------------------------------------------------GCTTAGAAAATCGCACCCCAC
T-GATTGAAGAGCAGCACACTGTTCACCGCTGTACAGGCAGTTTAGAAATAGCAATAAATTCGATAGACGCTGATTTGCG
TGTTCACTGCCGTACAGGCATCTTAGAAATGGCTTCAATTGCGGTCGGGTGTGATGCATCAG-TTCACTGCCGTACAGGC
AGCTTAGAGAGCCAACGTTCACTGTCATTTAGCCACGCTTCCG----------------------------
>KR401019.1 Erwinia amylovora strain 465 CRISPR3 repeat region
GTTCACTGCCGTACAGGCAGCTTAGAAATTTACGTTTGCGTTAACAGTAAGCTCTGCAACGTTCACTGCCGTACAGGCA-
-----------------------------------------------------------GCTTAGAAAATCGCACCCCAC
T-GATTGAAGAGCAGCACACTGTTCACCGCTGTACAGGCAGTTTAGAAATAGCAATAAATTCGATAGACGCTGATTTGCG
TGTTCACTGCCGTACAGGCATCTTAGAAATGGCTTCAATTGCGGTCGGGTGTGATGCATCAG-TTCACTGCCGTACAGGC
AGCTTAGAGAGCCAACGTTCACTGTCATTTAGCCACGCTTCCG----------------------------
>KR401020.1 Erwinia amylovora strain 321 CRISPR3 repeat region
GTTCACTGCCGTACAGGCAGCTTAGAAATTTACGTTTGCGTTAACAGTAAGCTCTGCAACGTTCACTGCCGTACAGGCA-
-----------------------------------------------------------GCTTAGAAAATCGCACCCCAC
T-GATTGAAGAGCAGCACACTGTTCACCGCTGTACAGGCAGTTTAGAAATAGCAATAAATTCGATAGACGCTGATTTGCG
TGTTCACTGCCGTACAGGCATCTTAGAAATGGCTTCAATTGCGGTCGGGTGTGATGCATCAG-TTCACTGCCGTACAGGC
AGCTTAGAGAGCCAACGTTCACTGTCATTTAGCCACGCTTCCG----------------------------
>KR401021.1 Erwinia amylovora strain 330 CRISPR3 repeat region
GTTCACTGCCGTACAGGCAGCTTAGAAATTTACGTTTGCGTTAACAGTAAGCTCTGCAACGTTCACTGCCGTACAGGCA-
-----------------------------------------------------------GCTTAGAAAATCGCACCCCAC
T-GATTGAAGAGCAGCACACTGTTCACCGCTGTACAGGCAGTTTAGAAATAGCAATAAATTCGATAGACGCTGATTTGCG
TGTTCACTGCCGTACAGGCATCTTAGAAATGGCTTCAATTGCGGTCGGGTGTGATGCATCAG-TTCACTGCCGTACAGGC
AGCTTAGAGAGCCAACGTTCACTGTCATTTAGCCACGCTTCCG----------------------------
>KR401022.1 Erwinia amylovora strain 333 CRISPR3 repeat region
GTTCACTGCCGTACAGGCAGCTTAGAAATTTACGTTTGCGTTAACAGTAAGCTCTGCAACGTTCACTGCCGTACAGGCA-
-----------------------------------------------------------GCTTAGAAAATCGCACCCCAC
T-GATTGAAGAGCAGCACACTGTTCACCGCTGTACAGGCAGTTTAGAAATAGCAATAAATTCGATAGACGCTGATTTGCG
TGTTCACTGCCGTACAGGCATCTTAGAAATGGCTTCAATTGCGGTCGGGTGTGATGCATCAG-TTCACTGCCGTACAGGC
AGCTTAGAGAGCCAACGTTCACTGTCATTTAGCCACGCTTCCG----------------------------
>KR401023.1 Erwinia amylovora strain 415 CRISPR3 repeat region
GTTCACTGCCGTACAGGCAGCTTAGAAATTTACGTTTGCGTTAACAGTAAGCTCTGCAACGTTCACTGCCGTACAGGCA-
-----------------------------------------------------------GCTTAGAAAATCGCACCCCAC
T-GATTGAAGAGCAGCACACTGTTCACCGCTGTACAGGCAGTTTAGAAATAGCAATAAATTCGATAGACGCTGATTTGCG
TGTTCACTGCCGTACAGGCATCTTAGAAATGGCTTCAATTGCGGTCGGGTGTGATGCATCAG-TTCACTGCCGTACAGGC
AGCTTAGAGAGCCAACGTTCACTGTCATTTAGCCACGCTTCCG----------------------------
>KR401024.1 Erwinia amylovora strain 362 CRISPR3 repeat region
GTTCACTGCCGTACAGGCAGCTTAGAAATTTACGTTTGCGTTAACAGTAAGCTCTGCAACGTTCACTGCCGTACAGGCA-
-----------------------------------------------------------GCTTAGAAAATCGCACCCCAC
T-GATTGAAGAGCAGCACACTGTTCACCGCTGTACAGGCAGTTTAGAAATAGCAATAAATTCGATAGACGCTGATTTGCG
TGTTCACTGCCGTACAGGCATCTTAGAAATGGCTTCAATTGCGGTCGGGTGTGATGCATCAG-TTCACTGCCGTACAGGC
AGCTTAGAGAGCCAACGTTCACTGTCATTTAGCCACGCTTCCG----------------------------
>KR401025.1 Erwinia amylovora strain 535 CRISPR3 repeat region
GTTCACTGCCGTACAGGCAGCTTAGAAATTTACGTTTGCGTTAACAGTAAGCTCTGCAACGTTCACTGCCGTACAGGCA-
-----------------------------------------------------------GCTTAGAAAATCGCACCCCAC
T-GATTGAAGAGCAGCACACTGTTCACCGCTGTACAGGCAGTTTAGAAATAGCAATAAATTCGATAGACGCTGATTTGCG
TGTTCACTGCCGTACAGGCATCTTAGAAATGGCTTCAATTGCGGTCGGGTGTGATGCATCAG-TTCACTGCCGTACAGGC
AGCTTAGAGAGCCAACGTTCACTGTCATTTAGCCACGCTTCCG----------------------------
>KR401026.1 Erwinia amylovora strain 487 CRISPR3 repeat region
GTTCACTGCCGTACAGGCAGCTTAGAAATTTACGTTTGCGTTAACAGTAAGCTCTGCAACGTTCACTGCCGTACAGGCA-
-----------------------------------------------------------GCTTAGAAAATCGCACCCCAC
T-GATTGAAGAGCAGCACACTGTTCACCGCTGTACAGGCAGTTTAGAAATAGCAATAAATTCGATAGACGCTGATTTGCG
TGTTCACTGCCGTACAGGCATCTTAGAAATGGCTTCAATTGCGGTCGGGTGTGATGCATCAG-TTCACTGCCGTACAGGC
AGCTTAGAGAGCCAACGTTCACTGTCATTTAGCCACGCTTCCG----------------------------
>KR401027.1 Erwinia amylovora strain 559 CRISPR3 repeat region
GTTCACTGCCGTACAGGCAGCTTAGAAATTTACGTTTGCGTTAACAGTAAGCTCTGCAACGTTCACTGCCGTACAGGCA-
-----------------------------------------------------------GCTTAGAAAATCGCACCCCAC
T-GATTGAAGAGCAGCACACTGTTCACCGCTGTACAGGCAGTTTAGAAATAGCAATAAATTCGATAGACGCTGATTTGCG
TGTTCACTGCCGTACAGGCATCTTAGAAATGGCTTCAATTGCGGTCGGGTGTGATGCATCAG-TTCACTGCCGTACAGGC
AGCTTAGAGAGCCAACGTTCACTGTCATTTAGCCACGCTTCCG----------------------------
>KR401028.1 Erwinia amylovora strain 499 CRISPR3 repeat region
GTTCACTGCCGTACAGGCAGCTTAGAAATTTACGTTTGCGTTAACAGTAAGCTCTGCAACGTTCACTGCCGTACAGGCA-
-----------------------------------------------------------GCTTAGAAAATCGCACCCCAC
T-GATTGAAGAGCAGCACACTGTTCACCGCTGTACAGGCAGTTTAGAAATAGCAATAAATTCGATAGACGCTGATTTGCG
TGTTCACTGCCGTACAGGCATCTTAGAAATGGCTTCAATTGCGGTCGGGTGTGATGCATCAG-TTCACTGCCGTACAGGC
AGCTTAGAGAGCCAACGTTCACTGTCATTTAGCCACGCTTCCG----------------------------
>KR401029.1 Erwinia amylovora strain 414 CRISPR3 repeat region
GTTCACTGCCGTACAGGCAGCTTAGAAATTTACGTTTGCGTTAACAGTAAGCTCTGCAACGTTCACTGCCGTACAGGCA-
-----------------------------------------------------------GCTTAGAAAATCGCACCCCAC
T-GATTGAAGAGCAGCACACTGTTCACCGCTGTACAGGCAGTTTAGAAATAGCAATAAATTCGATAGACGCTGATTTGCG
TGTTCACTGCCGTACAGGCATCTTAGAAATGGCTTCAATTGCGGTCGGGTGTGATGCATCAG-TTCACTGCCGTACAGGC
AGCTTAGAGAGCCAACGTTCACTGTCATTTAGCCACGCTTCCG----------------------------
>KR401030.1 Erwinia amylovora strain 530 CRISPR3 repeat region
GTTCACTGCCGTACAGGCAGCTTAGAAATTTACGTTTGCGTTAACAGTAAGCTCTGCAACGTTCACTGCCGTACAGGCA-
-----------------------------------------------------------GCTTAGAAAATCGCACCCCAC
T-GATTGAAGAGCAGCACACTGTTCACCGCTGTACAGGCAGTTTAGAAATAGCAATAAATTCGATAGACGCTGATTTGCG
TGTTCACTGCCGTACAGGCATCTTAGAAATGGCTTCAATTGCGGTCGGGTGTGATGCATCAG-TTCACTGCCGTACAGGC
AGCTTAGAGAGCCAACGTTCACTGTCATTTAGCCACGCTTCCG----------------------------
>KR401031.1 Erwinia amylovora strain 564 CRISPR3 repeat region
GTTCACTGCCGTACAGGCAGCTTAGAAATTTACGTTTGCGTTAACAGTAAGCTCTGCAACGTTCACTGCCGTACAGGCA-
-----------------------------------------------------------GCTTAGAAAATCGCACCCCAC
T-GATTGAAGAGCAGCACACTGTTCACCGCTGTACAGGCAGTTTAGAAATAGCAATAAATTCGATAGACGCTGATTTGCG
TGTTCACTGCCGTACAGGCATCTTAGAAATGGCTTCAATTGCGGTCGGGTGTGATGCATCAG-TTCACTGCCGTACAGGC
AGCTTAGAGAGCCAACGTTCACTGTCATTTAGCCACGCTTCCG----------------------------
>KR401032.1 Erwinia amylovora strain 545 CRISPR3 repeat region
GTTCACTGCCGTACAGGCAGCTTAGAAATTTACGTTTGCGTTAACAGTAAGCTCTGCAACGTTCACTGCCGTACAGGCA-
-----------------------------------------------------------GCTTAGAAAATCGCACCCCAC
T-GATTGAAGAGCAGCACACTGTTCACCGCTGTACAGGCAGTTTAGAAATAGCAATAAATTCGATAGACGCTGATTTGCG
TGTTCACTGCCGTACAGGCATCTTAGAAATGGCTTCAATTGCGGTCGGGTGTGATGCATCAG-TTCACTGCCGTACAGGC
AGCTTAGAGAGCCAACGTTCACTGTCATTTAGCCACGCTTCCG----------------------------
>KR401033.1 Erwinia amylovora strain 328-1 CRISPR3 repeat region
GTTCACTGCCGTACAGGCAGCTTAGAAATTTACGTTTGCGTTAACAGTAAGCTCTGCAACGTTCACTGCCGTACAGGCA-
-----------------------------------------------------------GCTTAGAAAATCGCACCCCAC
T-GATTGAAGAGCAGCACACTGTTCACCGCTGTACAGGCAGTTTAGAAATAGCAATAAATTCGATAGACGCTGATTTGCG
TGTTCACTGCCGTACAGGCATCTTAGAAATGGCTTCAATTGCGGTCGGGTGTGATGCATCAG-TTCACTGCCGTACAGGC
AGCTTAGAGAGCCAACGTTCACTGTCATTTAGCCACGCTTCCG----------------------------
>KR401034.1 Erwinia amylovora strain 450 CRISPR3 repeat region
GTTCACTGCCGTACAGGCAGCTTAGAAATTTACGTTTGCGTTAACAGTAAGCTCTGCAACGTTCACTGCCGTACAGGCA-
-----------------------------------------------------------GCTTAGAAAATCGCACCCCAC
T-GATTGAAGAGCAGCACACTGTTCACCGCTGTACAGGCAGTTTAGAAATAGCAATAAATTCGATAGACGCTGATTTGCG
TGTTCACTGCCGTACAGGCATCTTAGAAATGGCTTCAATTGCGGTCGGGTGTGATGCATCAG-TTCACTGCCGTACAGGC
AGCTTAGAGAGCCAACGTTCACTGTCATTTAGCCACGCTTCCG----------------------------
>KR401035.1 Erwinia amylovora strain 445 CRISPR3 repeat region
GTTCACTGCCGTACAGGCAGCTTAGAAATTTACGTTTGCGTTAACAGTAAGCTCTGCAACGTTCACTGCCGTACAGGCA-
-----------------------------------------------------------GCTTAGAAAATCGCACCCCAC
T-GATTGAAGAGCAGCACACTGTTCACCGCTGTACAGGCAGTTTAGAAATAGCAATAAATTCGATAGACGCTGATTTGCG
TGTTCACTGCCGTACAGGCATCTTAGAAATGGCTTCAATTGCGGTCGGGTGTGATGCATCAG-TTCACTGCCGTACAGGC
AGCTTAGAGAGCCAACGTTCACTGTCATTTAGCCACGCTTCCG----------------------------
>KR401036.1 Erwinia amylovora strain 525 CRISPR3 repeat region
GTTCACTGCCGTACAGGCAGCTTAGAAATTTACGTTTGCGTTAACAGTAAGCTCTGCAACGTTCACTGCCGTACAGGCA-
-----------------------------------------------------------GCTTAGAAAATCGCACCCCAC
T-GATTGAAGAGCAGCACACTGTTCACCGCTGTACAGGCAGTTTAGAAATAGCAATAAATTCGATAGACGCTGATTTGCG
TGTTCACTGCCGTACAGGCATCTTAGAAATGGCTTCAATTGCGGTCGGGTGTGATGCATCAG-TTCACTGCCGTACAGGC
AGCTTAGAGAGCCAACGTTCACTGTCATTTAGCCACGCTTCCG----------------------------
>KR401037.1 Erwinia amylovora strain 390 CRISPR3 repeat region
GTTCACTGCCGTACAGGCAGCTTAGAAATTTACGTTTGCGTTAACAGTAAGCTCTGCAACGTTCACTGCCGTACAGGCA-
-----------------------------------------------------------GCTTAGAAAATCGCACCCCAC
T-GATTGAAGAGCAGCACACTGTTCACCGCTGTACAGGCAGTTTAGAAATAGCAATAAATTCGATAGACGCTGATTTGCG
TGTTCACTGCCGTACAGGCATCTTAGAAATGGCTTCAATTGCGGTCGGGTGTGATGCATCAG-TTCACTGCCGTACAGGC
AGCTTAGAGAGCCAACGTTCACTGTCATTTAGCCACGCTTCCG----------------------------
>KR401038.1 Erwinia amylovora strain 431 CRISPR3 repeat region
GTTCACTGCCGTACAGGCAGCTTAGAAATTTACGTTTGCGTTAACAGTAAGCTCTGCAACGTTCACTGCCGTACAGGCA-
-----------------------------------------------------------GCTTAGAAAATCGCACCCCAC
T-GATTGAAGAGCAGCACACTGTTCACCGCTGTACAGGCAGTTTAGAAATAGCAATAAATTCGATAGACGCTGATTTGCG
TGTTCACTGCCGTACAGGCATCTTAGAAATGGCTTCAATTGCGGTCGGGTGTGATGCATCAG-TTCACTGCCGTACAGGC
AGCTTAGAGAGCCAACGTTCACTGTCATTTAGCCACGCTTCCG----------------------------
>KR401039.1 Erwinia amylovora strain 360-3 CRISPR3 repeat region
GTTCACTGCCGTACAGGCAGCTTAGAAATTTACGTTTGCGTTAACAGTAAGCTCTGCAACGTTCACTGCCGTACAGGCA-
-----------------------------------------------------------GCTTAGAAAATCGCACCCCAC
T-GATTGAAGAGCAGCACACTGTTCACCGCTGTACAGGCAGTTTAGAAATAGCAATAAATTCGATAGACGCTGATTTGCG
TGTTCACTGCCGTACAGGCATCTTAGAAATGGCTTCAATTGCGGTCGGGTGTGATGCATCAG-TTCACTGCCGTACAGGC
AGCTTAGAGAGCCAACGTTCACTGTCATTTAGCCACGCTTCCG----------------------------
>KR401040.1 Erwinia amylovora strain 526 CRISPR3 repeat region
GTTCACTGCCGTACAGGCAGCTTAGAAATTTACGTTTGCGTTAACAGTAAGCTCTGCAACGTTCACTGCCGTACAGGCA-
-----------------------------------------------------------GCTTAGAAAATCGCACCCCAC
T-GATTGAAGAGCAGCACACTGTTCACCGCTGTACAGGCAGTTTAGAAATAGCAATAAATTCGATAGACGCTGATTTGCG
TGTTCACTGCCGTACAGGCATCTTAGAAATGGCTTCAATTGCGGTCGGGTGTGATGCATCAG-TTCACTGCCGTACAGGC
AGCTTAGAGAGCCAACGTTCACTGTCATTTAGCCACGCTTCCG----------------------------
>KR401041.1 Erwinia amylovora strain 557-1 CRISPR3 repeat region
GTTCACTGCCGTACAGGCAGCTTAGAAATTTACGTTTGCGTTAACAGTAAGCTCTGCAACGTTCACTGCCGTACAGGCA-
-----------------------------------------------------------GCTTAGAAAATCGCACCCCAC
T-GATTGAAGAGCAGCACACTGTTCACCGCTGTACAGGCAGTTTAGAAATAGCAATAAATTCGATAGACGCTGATTTGCG
TGTTCACTGCCGTACAGGCATCTTAGAAATGGCTTCAATTGCGGTCGGGTGTGATGCATCAG-TTCACTGCCGTACAGGC
AGCTTAGAGAGCCAACGTTCACTGTCATTTAGCCACGCTTCCG----------------------------
>KR401042.1 Erwinia amylovora strain 464 CRISPR3 repeat region
GTTCACTGCCGTACAGGCAGCTTAGAAATTTACGTTTGCGTTAACAGTAAGCTCTGCAACGTTCACTGCCGTACAGGCA-
-----------------------------------------------------------GCTTAGAAAATCGCACCCCAC
T-GATTGAAGAGCAGCACACTGTTCACCGCTGTACAGGCAGTTTAGAAATAGCAATAAATTCGATAGACGCTGATTTGCG
TGTTCACTGCCGTACAGGCATCTTAGAAATGGCTTCAATTGCGGTCGGGTGTGATGCATCAG-TTCACTGCCGTACAGGC
AGCTTAGAGAGCCAACGTTCACTGTCATTTAGCCACGCTTCCG----------------------------
>KR401043.1 Erwinia amylovora strain 332 CRISPR3 repeat region
GTTCACTGCCGTACAGGCAGCTTAGAAATTTACGTTTGCGTTAACAGTAAGCTCTGCAACGTTCACTGCCGTACAGGCA-
-----------------------------------------------------------GCTTAGAAAATCGCACCCCAC
T-GATTGAAGAGCAGCACACTGTTCACCGCTGTACAGGCAGTTTAGAAATAGCAATAAATTCGATAGACGCTGATTTGCG
TGTTCACTGCCGTACAGGCATCTTAGAAATGGCTTCAATTGCGGTCGGGTGTGATGCATCAG-TTCACTGCCGTACAGGC
AGCTTAGAGAGCCAACGTTCACTGTCATTTAGCCACGCTTCCG----------------------------
>KR401044.1 Erwinia amylovora strain 587a CRISPR3 repeat region
GTTCACTGCCGTACAGGCAGCTTAGAAATTTACGTTTGCGTTAACAGTAAGCTCTGCAACGTTCACTGCCGTACAGGCA-
-----------------------------------------------------------GCTTAGAAAATCGCACCCCAC
T-GATTGAAGAGCAGCACACTGTTCACCGCTGTACAGGCAGTTTAGAAATAGCAATAAATTCGATAGACGCTGATTTGCG
TGTTCACTGCCGTACAGGCATCTTAGAAATGGCTTCAATTGCGGTCGGGTGTGATGCATCAG-TTCACTGCCGTACAGGC
AGCTTAGAGAGCCAACGTTCACTGTCATTTAGCCACGCTTCCG----------------------------
>KR401045.1 Erwinia amylovora strain 703b CRISPR3 repeat region
GTTCACTGCCGTACAGGCAGCTTAGAAATTTACGTTTGCGTTAACAGTAAGCTCTGCAACGTTCACTGCCGTACAGGCA-
-----------------------------------------------------------GCTTAGAAAATCGCACCCCAC
T-GATTGAAGAGCAGCACACTGTTCACCGCTGTACAGGCAGTTTAGAAATAGCAATAAATTCGATAGACGCTGATTTGCG
TGTTCACTGCCGTACAGGCATCTTAGAAATGGCTTCAATTGCGGTCGGGTGTGATGCATCAG-TTCACTGCCGTACAGGC
AGCTTAGAGAGCCAACGTTCACTGTCATTTAGCCACGCTTCCG----------------------------
>KR401046.1 Erwinia amylovora strain 605a CRISPR3 repeat region
GTTCACTGCCGTACAGGCAGCTTAGAAATTTACGTTTGCGTTAACAGTAAGCTCTGCAACGTTCACTGCCGTACAGGCA-
-----------------------------------------------------------GCTTAGAAAATCGCACCCCAC
T-GATTGAAGAGCAGCACACTGTTCACCGCTGTACAGGCAGTTTAGAAATAGCAATAAATTCGATAGACGCTGATTTGCG
TGTTCACTGCCGTACAGGCATCTTAGAAATGGCTTCAATTGCGGTCGGGTGTGATGCATCAG-TTCACTGCCGTACAGGC
AGCTTAGAGAGCCAACGTTCACTGTCATTTAGCCACGCTTCCG----------------------------
>KR401047.1 Erwinia amylovora strain 677a CRISPR3 repeat region
GTTCACTGCCGTACAGGCAGCTTAGAAATTTACGTTTGCGTTAACAGTAAGCTCTGCAACGTTCACTGCCGTACAGGCA-
-----------------------------------------------------------GCTTAGAAAATCGCACCCCAC
T-GATTGAAGAGCAGCACACTGTTCACCGCTGTACAGGCAGTTTAGAAATAGCAATAAATTCGATAGACGCTGATTTGCG
TGTTCACTGCCGTACAGGCATCTTAGAAATGGCTTCAATTGCGGTCGGGTGTGATGCATCAG-TTCACTGCCGTACAGGC
AGCTTAGAGAGCCAACGTTCACTGTCATTTAGCCACGCTTCCG----------------------------
>KR401048.1 Erwinia amylovora strain 602a CRISPR3 repeat region
GTTCACTGCCGTACAGGCAGCTTAGAAATTTACGTTTGCGTTAACAGTAAGCTCTGCAACGTTCACTGCCGTACAGGCA-
-----------------------------------------------------------GCTTAGAAAATCGCACCCCAC
T-GATTGAAGAGCAGCACACTGTTCACCGCTGTACAGGCAGTTTAGAAATAGCAATAAATTCGATAGACGCTGATTTGCG
TGTTCACTGCCGTACAGGCATCTTAGAAATGGCTTCAATTGCGGTCGGGTGTGATGCATCAG-TTCACTGCCGTACAGGC
AGCTTAGAGAGCCAACGTTCACTGTCATTTAGCCACGCTTCCG----------------------------
>KR401049.1 Erwinia amylovora strain 604a CRISPR3 repeat region
GTTCACTGCCGTACAGGCAGCTTAGAAATTTACGTTTGCGTTAACAGTAAGCTCTGCAACGTTCACTGCCGTACAGGCA-
-----------------------------------------------------------GCTTAGAAAATCGCACCCCAC
T-GATTGAAGAGCAGCACACTGTTCACCGCTGTACAGGCAGTTTAGAAATAGCAATAAATTCGATAGACGCTGATTTGCG
TGTTCACTGCCGTACAGGCATCTTAGAAATGGCTTCAATTGCGGTCGGGTGTGATGCATCAG-TTCACTGCCGTACAGGC
AGCTTAGAGAGCCAACGTTCACTGTCATTTAGCCACGCTTCCG----------------------------
>KR401050.1 Erwinia amylovora strain 588a CRISPR3 repeat region
GTTCACTGCCGTACAGGCAGCTTAGAAATTTACGTTTGCGTTAACAGTAAGCTCTGCAACGTTCACTGCCGTACAGGCA-
-----------------------------------------------------------GCTTAGAAAATCGCACCCCAC
T-GATTGAAGAGCAGCACACTGTTCACCGCTGTACAGGCAGTTTAGAAATAGCAATAAATTCGATAGACGCTGATTTGCG
TGTTCACTGCCGTACAGGCATCTTAGAAATGGCTTCAATTGCGGTCGGGTGTGATGCATCAG-TTCACTGCCGTACAGGC
AGCTTAGAGAGCCAACGTTCACTGTCATTTAGCCACGCTTCCG----------------------------
>KR401051.1 Erwinia amylovora strain 661a CRISPR3 repeat region
GTTCACTGCCGTACAGGCAGCTTAGAAATTTACGTTTGCGTTAACAGTAAGCTCTGCAACGTTCACTGCCGTACAGGCA-
-----------------------------------------------------------GCTTAGAAAATCGCACCCCAC
T-GATTGAAGAGCAGCACACTGTTCACCGCTGTACAGGCAGTTTAGAAATAGCAATAAATTCGATAGACGCTGATTTGCG
TGTTCACTGCCGTACAGGCATCTTAGAAATGGCTTCAATTGCGGTCGGGTGTGATGCATCAG-TTCACTGCCGTACAGGC
AGCTTAGAGAGCCAACGTTCACTGTCATTTAGCCACGCTTCCG----------------------------
>KR401052.1 Erwinia amylovora strain 634e CRISPR3 repeat region
GTTCACTGCCGTACAGGCAGCTTAGAAATTTACGTTTGCGTTAACAGTAAGCTCTGCAACGTTCACTGCCGTACAGGCA-
-----------------------------------------------------------GCTTAGAAAATCGCACCCCAC
T-GATTGAAGAGCAGCACACTGTTCACCGCTGTACAGGCAGTTTAGAAATAGCAATAAATTCGATAGACGCTGATTTGCG
TGTTCACTGCCGTACAGGCATCTTAGAAATGGCTTCAATTGCGGTCGGGTGTGATGCATCAG-TTCACTGCCGTACAGGC
AGCTTAGAGAGCCAACGTTCACTGTCATTTAGCCACGCTTCCG----------------------------
>KR401053.1 Erwinia amylovora strain 407 CRISPR3 repeat region
GTTCACTGCCGTACAGGCAGCTTAGAAATTTACGTTTGCGTTAACAGTAAGCTCTGCAACGTTCACTGCCGTACAGGCA-
-----------------------------------------------------------GCTTAGAAAATCGCACCCCAC
T-GATTGAAGAGCAGCACACTGTTCACCGCTGTACAGGCAGTTTAGAAATAGCAATAAATTCGATAGACGCTGATTTGCG
TGTTCACTGCCGTACAGGCATCTTAGAAATGGCTTCAATTGCGGTCGGGTGTGATGCATCAG-TTCACTGCCGTACAGGC
AGCTTAGAGAGCCAACGTTCACTGTCATTTAGCCACGCTTCCG----------------------------
>KR401054.1 Erwinia amylovora strain 570 CRISPR3 repeat region
GTTCACTGCCGTACAGGCAGCTTAGAAATTTACGTTTGCGTTAACAGTAAGCTCTGCAACGTTCACTGCCGTACAGGCA-
-----------------------------------------------------------GCTTAGAAAATCGCACCCCAC
T-GATTGAAGAGCAGCACACTGTTCACCGCTGTACAGGCAGTTTAGAAATAGCAATAAATTCGATAGACGCTGATTTGCG
TGTTCACTGCCGTACAGGCATCTTAGAAATGGCTTCAATTGCGGTCGGGTGTGATGCATCAG-TTCACTGCCGTACAGGC
AGCTTAGAGAGCCAACGTTCACTGTCATTTAGCCACGCTTCCG----------------------------
>KR401055.1 Erwinia amylovora strain 650a CRISPR3 repeat region
GTTCACTGCCGTACAGGCAGCTTAGAAATTTACGTTTGCGTTAACAGTAAGCTCTGCAACGTTCACTGCCGTACAGGCA-
-----------------------------------------------------------GCTTAGAAAATCGCACCCCAC
T-GATTGAAGAGCAGCACACTGTTCACCGCTGTACAGGCAGTTTAGAAATAGCAATAAATTCGATAGACGCTGATTTGCG
TGTTCACTGCCGTACAGGCATCTTAGAAATGGCTTCAATTGCGGTCGGGTGTGATGCATCAG-TTCACTGCCGTACAGGC
AGCTTAGAGAGCCAACGTTCACTGTCATTTAGCCACGCTTCCG----------------------------
>KR401056.1 Erwinia amylovora strain 189 CRISPR3 repeat region
GTTCACTGCCGTACAGGCAGCTTAGAAATTTACGTTTGCGTTAACAGTAAGCTCTGCAACGTTCACTGCCGTACAGGCA-
-----------------------------------------------------------GCTTAGAAAATCGCACCCCAC
T-GATTGAAGAGCAGCACACTGTTCACCGCTGTACAGGCAGTTTAGAAATAGCAATAAATTCGATAGACGCTGATTTGCG
TGTTCACTGCCGTACAGGCATCTTAGAAATGGCTTCAATTGCGGTCGGGTGTGATGCATCAG-TTCACTGCCGTACAGGC
AGCTTAGAGAGCCAACGTTCACTGTCATTTAGCCACGCTTCCG----------------------------
>KR401057.1 Erwinia amylovora strain 220 CRISPR3 repeat region
GTTCACTGCCGTACAGGCAGCTTAGAAATTTACGTTTGCGTTAACAGTAAGCTCTGCAACGTTCACTGCCGTACAGGCA-
-----------------------------------------------------------GCTTAGAAAATCGCACCCCAC
T-GATTGAAGAGCAGCACACTGTTCACCGCTGTACAGGCAGTTTAGAAATAGCAATAAATTCGATAGACGCTGATTTGCG
TGTTCACTGCCGTACAGGCATCTTAGAAATGGCTTCAATTGCGGTCGGGTGTGATGCATCAG-TTCACTGCCGTACAGGC
AGCTTAGAGAGCCAACGTTCACTGTCATTTAGCCACGCTTCCG----------------------------
>KR401058.1 Erwinia amylovora strain 411 CRISPR3 repeat region
GTTCACTGCCGTACAGGCAGCTTAGAAATTTACGTTTGCGTTAACAGTAAGCTCTGCAACGTTCACTGCCGTACAGGCA-
-----------------------------------------------------------GCTTAGAAAATCGCACCCCAC
T-GATTGAAGAGCAGCACACTGTTCACCGCTGTACAGGCAGTTTAGAAATAGCAATAAATTCGATAGACGCTGATTTGCG
TGTTCACTGCCGTACAGGCATCTTAGAAATGGCTTCAATTGCGGTCGGGTGTGATGCATCAG-TTCACTGCCGTACAGGC
AGCTTAGAGAGCCAACGTTCACTGTCATTTAGCCACGCTTCCG----------------------------
>KR401059.1 Erwinia amylovora strain 306b CRISPR3 repeat region
GTTCACTGCCGTACAGGCAGCTTAGAAATTTACGTTTGCGTTAACAGTAAGCTCTGCAACGTTCACTGCCGTACAGGCA-
-----------------------------------------------------------GCTTAGAAAATCGCACCCCAC
T-GATTGAAGAGCAGCACACTGTTCACCGCTGTACAGGCAGTTTAGAAATAGCAATAAATTCGATAGACGCTGATTTGCG
TGTTCACTGCCGTACAGGCATCTTAGAAATGGCTTCAATTGCGGTCGGGTGTGATGCATCAG-TTCACTGCCGTACAGGC
AGCTTAGAGAGCCAACGTTCACTGTCATTTAGCCACGCTTCCG----------------------------
>KR401060.1 Erwinia amylovora strain 189a CRISPR3 repeat region
GTTCACTGCCGTACAGGCAGCTTAGAAATTTACGTTTGCGTTAACAGTAAGCTCTGCAACGTTCACTGCCGTACAGGCA-
-----------------------------------------------------------GCTTAGAAAATCGCACCCCAC
T-GATTGAAGAGCAGCACACTGTTCACCGCTGTACAGGCAGTTTAGAAATAGCAATAAATTCGATAGACGCTGATTTGCG
TGTTCACTGCCGTACAGGCATCTTAGAAATGGCTTCAATTGCGGTCGGGTGTGATGCATCAG-TTCACTGCCGTACAGGC
AGCTTAGAGAGCCAACGTTCACTGTCATTTAGCCACGCTTCCG----------------------------
>KR401061.1 Erwinia amylovora strain 222 CRISPR3 repeat region
GTTCACTGCCGTACAGGCAGCTTAGAAATTTACGTTTGCGTTAACAGTAAGCTCTGCAACGTTCACTGCCGTACAGGCA-
-----------------------------------------------------------GCTTAGAAAATCGCACCCCAC
T-GATTGAAGAGCAGCACACTGTTCACCGCTGTACAGGCAGTTTAGAAATAGCAATAAATTCGATAGACGCTGATTTGCG
TGTTCACTGCCGTACAGGCATCTTAGAAATGGCTTCAATTGCGGTCGGGTGTGATGCATCAG-TTCACTGCCGTACAGGC
AGCTTAGAGAGCCAACGTTCACTGTCATTTAGCCACGCTTCCG----------------------------
>KR401062.1 Erwinia amylovora strain 508 CRISPR3 repeat region
GTTCACTGCCGTACAGGCAGCTTAGAAATTTACGTTTGCGTTAACAGTAAGCTCTGCAACGTTCACTGCCGTACAGGCA-
-----------------------------------------------------------GCTTAGAAAATCGCACCCCAC
T-GATTGAAGAGCAGCACACTGTTCACCGCTGTACAGGCAGTTTAGAAATAGCAATAAATTCGATAGACGCTGATTTGCG
TGTTCACTGCCGTACAGGCATCTTAGAAATGGCTTCAATTGCGGTCGGGTGTGATGCATCAG-TTCACTGCCGTACAGGC
AGCTTAGAGAGCCAACGTTCACTGTCATTTAGCCACGCTTCCG----------------------------
>KR401063.1 Erwinia amylovora strain 629a CRISPR3 repeat region
GTTCACTGCCGTACAGGCAGCTTAGAAATTTACGTTTGCGTTAACAGTAAGCTCTGCAACGTTCACTGCCGTACAGGCA-
-----------------------------------------------------------GCTTAGAAAATCGCACCCCAC
T-GATTGAAGAGCAGCACACTGTTCACCGCTGTACAGGCAGTTTAGAAATAGCAATAAATTCGATAGACGCTGATTTGCG
TGTTCACTGCCGTACAGGCATCTTAGAAATGGCTTCAATTGCGGTCGGGTGTGATGCATCAG-TTCACTGCCGTACAGGC
AGCTTAGAGAGCCAACGTTCACTGTCATTTAGCCACGCTTCCG----------------------------
>KR401064.1 Erwinia amylovora strain 741 CRISPR3 repeat region
GTTCACTGCCGTACAGGCAGCTTAGAAATTTACGTTTGCGTTAACAGTAAGCTCTGCAACGTTCACTGCCGTACAGGCA-
-----------------------------------------------------------GCTTAGAAAATCGCACCCCAC
T-GATTGAAGAGCAGCACACTGTTCACCGCTGTACAGGCAGTTTAGAAATAGCAATAAATTCGATAGACGCTGATTTGCG
TGTTCACTGCCGTACAGGCATCTTAGAAATGGCTTCAATTGCGGTCGGGTGTGATGCATCAG-TTCACTGCCGTACAGGC
AGCTTAGAGAGCCAACGTTCACTGTCATTTAGCCACGCTTCCG----------------------------
>KR401065.1 Erwinia amylovora strain 643a CRISPR3 repeat region
GTTCACTGCCGTACAGGCAGCTTAGAAATTTACGTTTGCGTTAACAGTAAGCTCTGCAACGTTCACTGCCGTACAGGCA-
-----------------------------------------------------------GCTTAGAAAATCGCACCCCAC
T-GATTGAAGAGCAGCACACTGTTCACCGCTGTACAGGCAGTTTAGAAATAGCAATAAATTCGATAGACGCTGATTTGCG
TGTTCACTGCCGTACAGGCATCTTAGAAATGGCTTCAATTGCGGTCGGGTGTGATGCATCAG-TTCACTGCCGTACAGGC
AGCTTAGAGAGCCAACGTTCACTGTCATTTAGCCACGCTTCCG----------------------------
>KR401066.1 Erwinia amylovora strain NY17.1 CRISPR3 repeat region
GTTCACTGCCGTACAGGCAGCTTAGAAATTTACGTTTGCGTTAACAGTAAGCTCTGCAACGTTCACTGCCGTACAGGCA-
-----------------------------------------------------------GCTTAGAAAATCGCACCCCAC
T-GATTGAAGAGCAGCACACTGTTCACCGCTGTACAGGCAGTTTAGAAATAGCAATAAATTCGATAGACGCTGATTTGCG
TGTTCACTGCCGTACAGGCATCTTAGAAATGGCTTCAATTGCGGTCGGGTGTGATGCATCAG-TTCACTGCCGTACAGGC
AGCTTAGAGAGCCAACGTTCACTGTCATTTAGCCACGCTTCCG----------------------------
>KR401067.1 Erwinia amylovora strain NY17.2 CRISPR3 repeat region
GTTCACTGCCGTACAGGCAGCTTAGAAATTTACGTTTGCGTTAACAGTAAGCTCTGCAACGTTCACTGCCGTACAGGCA-
-----------------------------------------------------------GCTTAGAAAATCGCACCCCAC
T-GATTGAAGAGCAGCACACTGTTCACCGCTGTACAGGCAGTTTAGAAATAGCAATAAATTCGATAGACGCTGATTTGCG
TGTTCACTGCCGTACAGGCATCTTAGAAATGGCTTCAATTGCGGTCGGGTGTGATGCATCAG-TTCACTGCCGTACAGGC
AGCTTAGAGAGCCAACGTTCACTGTCATTTAGCCACGCTTCCG----------------------------
>KR401068.1 Erwinia amylovora strain 316 CRISPR3 repeat region
GTTCACTGCCGTACAGGCAGCTTAGAAATTTACGTTTGCGTTAACAGTAAGCTCTGCAACGTTCACTGCCGTACAGGCA-
-----------------------------------------------------------GCTTAGAAAATCGCACCCCAC
T-GATTGAAGAGCAGCACACTGTTCACCGCTGTACAGGCAGTTTAGAAATAGCAATAAATTCGATAGACGCTGATTTGCG
TGTTCACTGCCGTACAGGCATCTTAGAAATGGCTTCAATTGCGGTCGGGTGTGATGCATCAG-TTCACTGCCGTACAGGC
AGCTTAGAGAGCCAACGTTCACTGTCATTTAGCCACGCTTCCG----------------------------
>KR401069.1 Erwinia amylovora strain 301 CRISPR3 repeat region
GTTCACTGCCGTACAGGCAGCTTAGAAATTTACGTTTGCGTTAACAGTAAGCTCTGCAACGTTCACTGCCGTACAGGCA-
-----------------------------------------------------------GCTTAGAAAATCGCACCCCAC
T-GATTGAAGAGCAGCACACTGTTCACCGCTGTACAGGCAGTTTAGAAATAGCAATAAATTCGATAGACGCTGATTTGCG
TGTTCACTGCCGTACAGGCATCTTAGAAATGGCTTCAATTGCGGTCGGGTGTGATGCATCAG-TTCACTGCCGTACAGGC
AGCTTAGAGAGCCAACGTTCACTGTCATTTAGCCACGCTTCCG----------------------------
>KR401070.1 Erwinia amylovora strain 230 CRISPR3 repeat region
GTTCACTGCCGTACAGGCAGCTTAGAAATTTACGTTTGCGTTAACAGTAAGCTCTGCAACGTTCACTGCCGTACAGGCA-
-----------------------------------------------------------GCTTAGAAAATCGCACCCCAC
T-GATTGAAGAGCAGCACACTGTTCACCGCTGTACAGGCAGTTTAGAAATAGCAATAAATTCGATAGACGCTGATTTGCG
TGTTCACTGCCGTACAGGCATCTTAGAAATGGCTTCAATTGCGGTCGGGTGTGATGCATCAG-TTCACTGCCGTACAGGC
AGCTTAGAGAGCCAACGTTCACTGTCATTTAGCCACGCTTCCG----------------------------
>KR401071.1 Erwinia amylovora strain 313 CRISPR3 repeat region
GTTCACTGCCGTACAGGCAGCTTAGAAATTTACGTTTGCGTTAACAGTAAGCTCTGCAACGTTCACTGCCGTACAGGCA-
-----------------------------------------------------------GCTTAGAAAATCGCACCCCAC
T-GATTGAAGAGCAGCACACTGTTCACCGCTGTACAGGCAGTTTAGAAATAGCAATAAATTCGATAGACGCTGATTTGCG
TGTTCACTGCCGTACAGGCATCTTAGAAATGGCTTCAATTGCGGTCGGGTGTGATGCATCAG-TTCACTGCCGTACAGGC
AGCTTAGAGAGCCAACGTTCACTGTCATTTAGCCACGCTTCCG----------------------------
>KR401072.1 Erwinia amylovora strain 306a CRISPR3 repeat region
GTTCACTGCCGTACAGGCAGCTTAGAAATTTACGTTTGCGTTAACAGTAAGCTCTGCAACGTTCACTGCCGTACAGGCA-
-----------------------------------------------------------GCTTAGAAAATCGCACCCCAC
T-GATTGAAGAGCAGCACACTGTTCACCGCTGTACAGGCAGTTTAGAAATAGCAATAAATTCGATAGACGCTGATTTGCG
TGTTCACTGCCGTACAGGCATCTTAGAAATGGCTTCAATTGCGGTCGGGTGTGATGCATCAG-TTCACTGCCGTACAGGC
AGCTTAGAGAGCCAACGTTCACTGTCATTTAGCCACGCTTCCG----------------------------
>KR401073.1 Erwinia amylovora strain 249 CRISPR3 repeat region
GTTCACTGCCGTACAGGCAGCTTAGAAATTTACGTTTGCGTTAACAGTAAGCTCTGCAACGTTCACTGCCGTACAGGCA-
-----------------------------------------------------------GCTTAGAAAATCGCACCCCAC
T-GATTGAAGAGCAGCACACTGTTCACCGCTGTACAGGCAGTTTAGAAATAGCAATAAATTCGATAGACGCTGATTTGCG
TGTTCACTGCCGTACAGGCATCTTAGAAATGGCTTCAATTGCGGTCGGGTGTGATGCATCAG-TTCACTGCCGTACAGGC
AGCTTAGAGAGCCAACGTTCACTGTCATTTAGCCACGCTTCCG----------------------------
>KR401074.1 Erwinia amylovora strain 278 CRISPR3 repeat region
GTTCACTGCCGTACAGGCAGCTTAGAAATTTACGTTTGCGTTAACAGTAAGCTCTGCAACGTTCACTGCCGTACAGGCA-
-----------------------------------------------------------GCTTAGAAAATCGCACCCCAC
T-GATTGAAGAGCAGCACACTGTTCACCGCTGTACAGGCAGTTTAGAAATAGCAATAAATTCGATAGACGCTGATTTGCG
TGTTCACTGCCGTACAGGCATCTTAGAAATGGCTTCAATTGCGGTCGGGTGTGATGCATCAG-TTCACTGCCGTACAGGC
AGCTTAGAGAGCCAACGTTCACTGTCATTTAGCCACGCTTCCG----------------------------
>KR401075.1 Erwinia amylovora strain 254 CRISPR3 repeat region
GTTCACTGCCGTACAGGCAGCTTAGAAATTTACGTTTGCGTTAACAGTAAGCTCTGCAACGTTCACTGCCGTACAGGCA-
-----------------------------------------------------------GCTTAGAAAATCGCACCCCAC
T-GATTGAAGAGCAGCACACTGTTCACCGCTGTACAGGCAGTTTAGAAATAGCAATAAATTCGATAGACGCTGATTTGCG
TGTTCACTGCCGTACAGGCATCTTAGAAATGGCTTCAATTGCGGTCGGGTGTGATGCATCAG-TTCACTGCCGTACAGGC
AGCTTAGAGAGCCAACGTTCACTGTCATTTAGCCACGCTTCCG----------------------------
>KR401076.1 Erwinia amylovora strain 299-2d CRISPR3 repeat region
GTTCACTGCCGTACAGGCAGCTTAGAAATTTACGTTTGCGTTAACAGTAAGCTCTGCAACGTTCACTGCCGTACAGGCA-
-----------------------------------------------------------GCTTAGAAAATCGCACCCCAC
T-GATTGAAGAGCAGCACACTGTTCACCGCTGTACAGGCAGTTTAGAAATAGCAATAAATTCGATAGACGCTGATTTGCG
TGTTCACTGCCGTACAGGCATCTTAGAAATGGCTTCAATTGCGGTCGGGTGTGATGCATCAG-TTCACTGCCGTACAGGC
AGCTTAGAGAGCCAACGTTCACTGTCATTTAGCCACGCTTCCG----------------------------
>KR401077.1 Erwinia amylovora strain 300-2d CRISPR3 repeat region
GTTCACTGCCGTACAGGCAGCTTAGAAATTTACGTTTGCGTTAACAGTAAGCTCTGCAACGTTCACTGCCGTACAGGCA-
-----------------------------------------------------------GCTTAGAAAATCGCACCCCAC
T-GATTGAAGAGCAGCACACTGTTCACCGCTGTACAGGCAGTTTAGAAATAGCAATAAATTCGATAGACGCTGATTTGCG
TGTTCACTGCCGTACAGGCATCTTAGAAATGGCTTCAATTGCGGTCGGGTGTGATGCATCAG-TTCACTGCCGTACAGGC
AGCTTAGAGAGCCAACGTTCACTGTCATTTAGCCACGCTTCCG----------------------------
>KR401078.1 Erwinia amylovora strain 300-2e CRISPR3 repeat region
GTTCACTGCCGTACAGGCAGCTTAGAAATTTACGTTTGCGTTAACAGTAAGCTCTGCAACGTTCACTGCCGTACAGGCA-
-----------------------------------------------------------GCTTAGAAAATCGCACCCCAC
T-GATTGAAGAGCAGCACACTGTTCACCGCTGTACAGGCAGTTTAGAAATAGCAATAAATTCGATAGACGCTGATTTGCG
TGTTCACTGCCGTACAGGCATCTTAGAAATGGCTTCAATTGCGGTCGGGTGTGATGCATCAG-TTCACTGCCGTACAGGC
AGCTTAGAGAGCCAACGTTCACTGTCATTTAGCCACGCTTCCG----------------------------
>KR401079.1 Erwinia amylovora strain 189b CRISPR3 repeat region
GTTCACTGCCGTACAGGCAGCTTAGAAATTTACGTTTGCGTTAACAGTAAGCTCTGCAACGTTCACTGCCGTACAGGCA-
-----------------------------------------------------------GCTTAGAAAATCGCACCCCAC
T-GATTGAAGAGCAGCACACTGTTCACCGCTGTACAGGCAGTTTAGAAATAGCAATAAATTCGATAGACGCTGATTTGCG
TGTTCACTGCCGTACAGGCATCTTAGAAATGGCTTCAATTGCGGTCGGGTGTGATGCATCAG-TTCACTGCCGTACAGGC
AGCTTAGAGAGCCAACGTTCACTGTCATTTAGCCACGCTTCCG----------------------------
>KR401080.1 Erwinia amylovora strain 292 CRISPR3 repeat region
GTTCACTGCCGTACAGGCAGCTTAGAAATTTACGTTTGCGTTAACAGTAAGCTCTGCAACGTTCACTGCCGTACAGGCA-
-----------------------------------------------------------GCTTAGAAAATCGCACCCCAC
T-GATTGAAGAGCAGCACACTGTTCACCGCTGTACAGGCAGTTTAGAAATAGCAATAAATTCGATAGACGCTGATTTGCG
TGTTCACTGCCGTACAGGCATCTTAGAAATGGCTTCAATTGCGGTCGGGTGTGATGCATCAG-TTCACTGCCGTACAGGC
AGCTTAGAGAGCCAACGTTCACTGTCATTTAGCCACGCTTCCG----------------------------
>KR401081.1 Erwinia amylovora strain 190 CRISPR3 repeat region
GTTCACTGCCGTACAGGCAGCTTAGAAATTTACGTTTGCGTTAACAGTAAGCTCTGCAACGTTCACTGCCGTACAGGCA-
-----------------------------------------------------------GCTTAGAAAATCGCACCCCAC
T-GATTGAAGAGCAGCACACTGTTCACCGCTGTACAGGCAGTTTAGAAATAGCAATAAATTCGATAGACGCTGATTTGCG
TGTTCACTGCCGTACAGGCATCTTAGAAATGGCTTCAATTGCGGTCGGGTGTGATGCATCAG-TTCACTGCCGTACAGGC
AGCTTAGAGAGCCAACGTTCACTGTCATTTAGCCACGCTTCCG----------------------------
>KR401082.1 Erwinia amylovora strain 509 CRISPR3 repeat region
GTTCACTGCCGTACAGGCAGCTTAGAAATTTACGTTTGCGTTAACAGTAAGCTCTGCAACGTTCACTGCCGTACAGGCA-
-----------------------------------------------------------GCTTAGAAAATCGCACCCCAC
T-GATTGAAGAGCAGCACACTGTTCACCGCTGTACAGGCAGTTTAGAAATAGCAATAAATTCGATAGACGCTGATTTGCG
TGTTCACTGCCGTACAGGCATCTTAGAAATGGCTTCAATTGCGGTCGGGTGTGATGCATCAG-TTCACTGCCGTACAGGC
AGCTTAGAGAGCCAACGTTCACTGTCATTTAGCCACGCTTCCG----------------------------
>KR401083.1 Erwinia amylovora strain 436 CRISPR3 repeat region
GTTCACTGCCGTACAGGCAGCTTAGAAATTTACGTTTGCGTTAACAGTAAGCTCTGCAACGTTCACTGCCGTACAGGCA-
-----------------------------------------------------------GCTTAGAAAATCGCACCCCAC
T-GATTGAAGAGCAGCACACTGTTCACCGCTGTACAGGCAGTTTAGAAATAGCAATAAATTCGATAGACGCTGATTTGCG
TGTTCACTGCCGTACAGGCATCTTAGAAATGGCTTCAATTGCGGTCGGGTGTGATGCATCAG-TTCACTGCCGTACAGGC
AGCTTAGAGAGCCAACGTTCACTGTCATTTAGCCACGCTTCCG----------------------------
>KR401084.1 Erwinia amylovora strain 439 CRISPR3 repeat region
GTTCACTGCCGTACAGGCAGCTTAGAAATTTACGTTTGCGTTAACAGTAAGCTCTGCAACGTTCACTGCCGTACAGGCA-
-----------------------------------------------------------GCTTAGAAAATCGCACCCCAC
T-GATTGAAGAGCAGCACACTGTTCACCGCTGTACAGGCAGTTTAGAAATAGCAATAAATTCGATAGACGCTGATTTGCG
TGTTCACTGCCGTACAGGCATCTTAGAAATGGCTTCAATTGCGGTCGGGTGTGATGCATCAG-TTCACTGCCGTACAGGC
AGCTTAGAGAGCCAACGTTCACTGTCATTTAGCCACGCTTCCG----------------------------
>KR401085.1 Erwinia amylovora strain 437 CRISPR3 repeat region
GTTCACTGCCGTACAGGCAGCTTAGAAATTTACGTTTGCGTTAACAGTAAGCTCTGCAACGTTCACTGCCGTACAGGCA-
-----------------------------------------------------------GCTTAGAAAATCGCACCCCAC
T-GATTGAAGAGCAGCACACTGTTCACCGCTGTACAGGCAGTTTAGAAATAGCAATAAATTCGATAGACGCTGATTTGCG
TGTTCACTGCCGTACAGGCATCTTAGAAATGGCTTCAATTGCGGTCGGGTGTGATGCATCAG-TTCACTGCCGTACAGGC
AGCTTAGAGAGCCAACGTTCACTGTCATTTAGCCACGCTTCCG----------------------------
>KR401086.1 Erwinia amylovora strain 225A CRISPR3 repeat region
GTTCACTGCCGTACAGGCAGCTTAGAAATTTACGTTTGCGTTAACAGTAAGCTCTGCAACGTTCACTGCCGTACAGGCA-
-----------------------------------------------------------GCTTAGAAAATCGCACCCCAC
T-GATTGAAGAGCAGCACACTGTTCACCGCTGTACAGGCAGTTTAGAAATAGCAATAAATTCGATAGACGCTGATTTGCG
TGTTCACTGCCGTACAGGCATCTTAGAAATGGCTTCAATTGCGGTCGGGTGTGATGCATCAG-TTCACTGCCGTACAGGC
AGCTTAGAGAGCCAACGTTCACTGTCATTTAGCCACGCTTCCG----------------------------
>KR401087.1 Erwinia amylovora strain 269 CRISPR3 repeat region
GTTCACTGCCGTACAGGCAGCTTAGAAATTTACGTTTGCGTTAACAGTAAGCTCTGCAACGTTCACTGCCGTACAGGCA-
-----------------------------------------------------------GCTTAGAAAATCGCACCCCAC
T-GATTGAAGAGCAGCACACTGTTCACCGCTGTACAGGCAGTTTAGAAATAGCAATAAATTCGATAGACGCTGATTTGCG
TGTTCACTGCCGTACAGGCATCTTAGAAATGGCTTCAATTGCGGTCGGGTGTGATGCATCAG-TTCACTGCCGTACAGGC
AGCTTAGAGAGCCAACGTTCACTGTCATTTAGCCACGCTTCCG----------------------------
>KR401088.1 Erwinia amylovora strain 272 CRISPR3 repeat region
GTTCACTGCCGTACAGGCAGCTTAGAAATTTACGTTTGCGTTAACAGTAAGCTCTGCAACGTTCACTGCCGTACAGGCA-
-----------------------------------------------------------GCTTAGAAAATCGCACCCCAC
T-GATTGAAGAGCAGCACACTGTTCACCGCTGTACAGGCAGTTTAGAAATAGCAATAAATTCGATAGACGCTGATTTGCG
TGTTCACTGCCGTACAGGCATCTTAGAAATGGCTTCAATTGCGGTCGGGTGTGATGCATCAG-TTCACTGCCGTACAGGC
AGCTTAGAGAGCCAACGTTCACTGTCATTTAGCCACGCTTCCG----------------------------
>KR401089.1 Erwinia amylovora strain 517 CRISPR3 repeat region
GTTCACTGCCGTACAGGCAGCTTAGAAATTTACGTTTGCGTTAACAGTAAGCTCTGCAACGTTCACTGCCGTACAGGCA-
-----------------------------------------------------------GCTTAGAAAATCGCACCCCAC
T-GATTGAAGAGCAGCACACTGTTCACCGCTGTACAGGCAGTTTAGAAATAGCAATAAATTCGATAGACGCTGATTTGCG
TGTTCACTGCCGTACAGGCATCTTAGAAATGGCTTCAATTGCGGTCGGGTGTGATGCATCAG-TTCACTGCCGTACAGGC
AGCTTAGAGAGCCAACGTTCACTGTCATTTAGCCACGCTTCCG----------------------------
>KR401090.1 Erwinia amylovora strain 688a CRISPR3 repeat region
GTTCACTGCCGTACAGGCAGCTTAGAAATTTACGTTTGCGTTAACAGTAAGCTCTGCAACGTTCACTGCCGTACAGGCA-
-----------------------------------------------------------GCTTAGAAAATCGCACCCCAC
T-GATTGAAGAGCAGCACACTGTTCACCGCTGTACAGGCAGTTTAGAAATAGCAATAAATTCGATAGACGCTGATTTGCG
TGTTCACTGCCGTACAGGCATCTTAGAAATGGCTTCAATTGCGGTCGGGTGTGATGCATCAG-TTCACTGCCGTACAGGC
AGCTTAGAGAGCCAACGTTCACTGTCATTTAGCCACGCTTCCG----------------------------
>KR401091.1 Erwinia amylovora strain 640a CRISPR3 repeat region
GTTCACTGCCGTACAGGCAGCTTAGAAATTTACGTTTGCGTTAACAGTAAGCTCTGCAACGTTCACTGCCGTACAGGCA-
-----------------------------------------------------------GCTTAGAAAATCGCACCCCAC
T-GATTGAAGAGCAGCACACTGTTCACCGCTGTACAGGCAGTTTAGAAATAGCAATAAATTCGATAGACGCTGATTTGCG
TGTTCACTGCCGTACAGGCATCTTAGAAATGGCTTCAATTGCGGTCGGGTGTGATGCATCAG-TTCACTGCCGTACAGGC
AGCTTAGAGAGCCAACGTTCACTGTCATTTAGCCACGCTTCCG----------------------------
>KR401092.1 Erwinia amylovora strain 644a CRISPR3 repeat region
GTTCACTGCCGTACAGGCAGCTTAGAAATTTACGTTTGCGTTAACAGTAAGCTCTGCAACGTTCACTGCCGTACAGGCA-
-----------------------------------------------------------GCTTAGAAAATCGCACCCCAC
T-GATTGAAGAGCAGCACACTGTTCACCGCTGTACAGGCAGTTTAGAAATAGCAATAAATTCGATAGACGCTGATTTGCG
TGTTCACTGCCGTACAGGCATCTTAGAAATGGCTTCAATTGCGGTCGGGTGTGATGCATCAG-TTCACTGCCGTACAGGC
AGCTTAGAGAGCCAACGTTCACTGTCATTTAGCCACGCTTCCG----------------------------
