# Supplementary material for: Screening and genomic identification of the bacterial pathogens from an apple orchard in Kazakhstan
Source: PeerJ. 2026 Jun 23;14:e21078. doi: 10.7717/peerj.21078 (PMC13308539; doi:10.7717/peerj.21078)
Supplement: Supplemental Information 5 [file peerj-14-21078-s005.xlsx]

## Sheet: erwinia
Assembly Accession	Assembly Name	Organism Name	Organism Infraspecific Names Breed	Organism Infraspecific Names Strain	Organism Infraspecific Names Cultivar	Organism Infraspecific Names Ecotype	Organism Infraspecific Names Isolate	Organism Infraspecific Names Sex	Annotation Name	Assembly Level	Assembly Release Date	WGS project accession	Assembly Stats Number of Scaffolds
GCF_000026185.1	ASM2618v1	Erwinia tasmaniensis Et1/99		Et1/99					GCF_000026185.1-RS_2024_12_11	Complete Genome	2008-05-13		6
GCF_009738185.1	ASM973818v1	Erwinia sorbitola		J780					GCF_009738185.1-RS_2024_09_13	Complete Genome	2019-12-10		2
GCF_030758455.1	ASM3075845v1	Erwinia pyri		DE2					GCF_030758455.1-RS_2025_05_19	Complete Genome	2023-08-16		6
GCF_022647505.1	ASM2264750v1	[Pantoea] beijingensis		JZB2120001					GCF_022647505.1-RS_2025_04_06	Complete Genome	2022-03-21		1
GCF_043228865.1	ASM4322886v1	Erwinia amylovora		EaSmR					GCF_043228865.1-RS_2024_12_22	Complete Genome	2024-10-18		2
GCF_019844095.1	ASM1984409v1	Erwinia persicina		Cp2					GCF_019844095.1-RS_2025_04_28	Complete Genome	2021-09-01		2
GCF_000196615.1	ASM19661v1	Erwinia billingiae Eb661		Eb661					GCF_000196615.1-RS_2024_12_11	Complete Genome	2010-06-22		3
GCF_002952315.1	ASM295231v1	Erwinia pyrifoliae		EpK1/15					GCF_002952315.1-RS_2025_04_27	Complete Genome	2018-02-02		2
GCF_020683125.1	ASM2068312v1	Erwinia rhapontici		BY21311					GCF_020683125.1-RS_2024_12_09	Complete Genome	2021-10-31		2
GCF_021365465.1	ASM2136546v1	Erwinia tracheiphila		BHKY					GCF_021365465.1-RS_2024_12_09	Complete Genome	2022-01-05		2
GCF_900698925.1	ErCicurvipes_v1.0	Candidatus Erwinia haradaeae		ErCicurvipes			3402		GCF_900698925.1-RS_2024_12_13	Complete Genome	2019-02-28		2
GCF_019132875.1	ASM1913287v1	Erwinia phyllosphaerae		CMYE1					GCF_019132875.1-RS_2025_05_07	Contig	2021-07-06	JAHSPF01	34
GCF_001050515.1	ASM105051v1	Erwinia piriflorinigrans CFBP 5888		CFBP 5888					GCF_001050515.1-RS_2025_03_29	Contig	2013-11-26	CAHS01	25
GCF_041224955.1	ASM4122495v1	Erwinia aeris		ACCC 02193					GCF_041224955.1-RS_2025_08_13	Contig	2024-08-12	JBGFFX01	42
GCF_043420595.1	ASM4342059v1	Erwinia plantamica		OPT-41					GCF_043420595.1-RS_2025_03_31	Contig	2024-10-18	JBGCUC01	157
GCF_003846135.1	ASM384613v1	Erwinia psidii		IBSBF 435					GCF_003846135.1-RS_2024_12_09	Scaffold	2018-11-27	RHHM01	42
GCF_000770305.1	ASM77030v1	Erwinia oleae		DAPP-PG531					GCF_000770305.1-RS_2024_12_09	Contig	2014-10-31	JNVB01	185
GCF_001756855.1	ASM175685v1	Candidatus Erwinia dacicola		IL					GCF_001756855.1-RS_2025_03_29	Contig	2016-10-11	MAYS01	608
GCF_037149315.1	ASM3714931v1	Erwinia aphidicola		USMM130					GCF_037149315.1-RS_2025_03_14	Contig	2024-03-14	JBBCRR01	54
GCF_000590885.1	MSR-CA7.0	Erwinia mallotivora		BT-MARDI					GCF_000590885.1-RS_2025_03_31	Contig	2014-03-13	JFHN01	75
GCF_009295515.1	ASM929551v1	Erwinia endophytica		A41C3					GCF_009295515.1-RS_2025_03_29	Scaffold	2019-10-23	RQVV01	61
GCF_000773975.1	ASM77397v1	Erwinia typographi		M043b					GCF_000773975.1-RS_2024_12_13	Contig	2014-11-10	JRUQ01	137
GCA_017161565.1	ASM1716156v1	Erwinia amylovora		ATCC 15580					NCBI Prokaryotic Genome Annotation Pipeline (PGAP)	Complete Genome	2021-03-03		2
GCF_017161565.1	ASM1716156v1	Erwinia amylovora		ATCC 15580					GCF_017161565.1-RS_2025_04_04	Complete Genome	2021-03-03		2
GCA_015650045.1	ASM1565004v1	Erwinia amylovora		Ea1/79Sm					NCBI Prokaryotic Genome Annotation Pipeline (PGAP)	Complete Genome	2020-11-23		2
GCF_015650045.1	ASM1565004v1	Erwinia amylovora		Ea1/79Sm					GCF_015650045.1-RS_2025_01_21	Complete Genome	2020-11-23		2
GCA_040125995.1	ASM4012599v1	Erwinia amylovora		Ea 1/79					NCBI Prokaryotic Genome Annotation Pipeline (PGAP)	Complete Genome	2024-06-11		2
GCF_040125995.1	ASM4012599v1	Erwinia amylovora		Ea 1/79					GCF_040125995.1-RS_2025_06_12	Complete Genome	2024-06-13		2
GCA_002803865.1	ASM280386v1	Erwinia amylovora		E-2					NCBI Prokaryotic Genome Annotation Pipeline (PGAP)	Complete Genome	2017-12-04		2
GCF_002803865.1	ASM280386v1	Erwinia amylovora		E-2					GCF_002803865.1-RS_2025_01_16	Complete Genome	2017-12-04		2
GCA_052055495.1	ASM5205549v1	Erwinia amylovora		WJ-AP-3					NCBI Prokaryotic Genome Annotation Pipeline (PGAP)	Complete Genome	2025-08-14		2
GCF_052055495.1	ASM5205549v1	Erwinia amylovora		WJ-AP-3					GCF_052055495.1-RS_2025_08_16	Complete Genome	2025-08-16		2
GCA_027557715.1	ASM2755771v1	Erwinia amylovora		CP200242			missinsg		NCBI Prokaryotic Genome Annotation Pipeline (PGAP)	Complete Genome	2023-01-03		2
GCF_027557715.1	ASM2755771v1	Erwinia amylovora		CP200242			missinsg		GCF_027557715.1-RS_2025_02_20	Complete Genome	2023-01-03		2
GCA_012980785.1	ASM1298078v1	Erwinia amylovora		FB-86					Annotation submitted by Yonsei University	Complete Genome	2020-05-07		2
GCF_012980785.1	ASM1298078v1	Erwinia amylovora		FB-86					GCF_012980785.1-RS_2025_05_22	Complete Genome	2020-05-07		2
GCA_012980845.1	ASM1298084v1	Erwinia amylovora		FB-207					Annotation submitted by Yonsei University	Complete Genome	2020-05-07		2
GCF_012980845.1	ASM1298084v1	Erwinia amylovora		FB-207					GCF_012980845.1-RS_2025_05_22	Complete Genome	2020-05-07		2
GCA_017161545.1	ASM1716154v1	Erwinia amylovora		17-2187					NCBI Prokaryotic Genome Annotation Pipeline (PGAP)	Complete Genome	2021-03-03		2
GCF_017161545.1	ASM1716154v1	Erwinia amylovora		17-2187					GCF_017161545.1-RS_2025_04_01	Complete Genome	2021-03-03		2
GCA_052055515.1	ASM5205551v1	Erwinia amylovora		JD3-4-P					NCBI Prokaryotic Genome Annotation Pipeline (PGAP)	Complete Genome	2025-08-14		2
GCF_052055515.1	ASM5205551v1	Erwinia amylovora		JD3-4-P					GCF_052055515.1-RS_2025_08_16	Complete Genome	2025-08-16		2
GCA_012980825.1	ASM1298082v1	Erwinia amylovora		TS3238					Annotation submitted by Yonsei University	Complete Genome	2020-05-07		2
GCF_012980825.1	ASM1298082v1	Erwinia amylovora		TS3238					GCF_012980825.1-RS_2025_05_22	Complete Genome	2020-05-07		2
GCA_023612715.1	ASM2361271v1	Erwinia amylovora					CP20140001		NCBI Prokaryotic Genome Annotation Pipeline (PGAP)	Complete Genome	2022-05-31		1
GCF_023612715.1	ASM2361271v1	Erwinia amylovora					CP20140001		GCF_023612715.1-RS_2025_06_04	Complete Genome	2022-05-31		1
GCA_023612655.1	ASM2361265v1	Erwinia amylovora					CP201324		NCBI Prokaryotic Genome Annotation Pipeline (PGAP)	Complete Genome	2022-05-31		1
GCF_023612655.1	ASM2361265v1	Erwinia amylovora					CP201324		GCF_023612655.1-RS_2025_06_04	Complete Genome	2022-05-31		1
GCA_023612775.1	ASM2361277v1	Erwinia amylovora					CP20130202		NCBI Prokaryotic Genome Annotation Pipeline (PGAP)	Complete Genome	2022-05-31		1
GCF_023612775.1	ASM2361277v1	Erwinia amylovora					CP20130202		GCF_023612775.1-RS_2025_06_04	Complete Genome	2022-05-31		1
GCA_052055505.1	ASM5205550v1	Erwinia amylovora		DG2-P					NCBI Prokaryotic Genome Annotation Pipeline (PGAP)	Complete Genome	2025-08-14		2
GCF_052055505.1	ASM5205550v1	Erwinia amylovora		DG2-P					GCF_052055505.1-RS_2025_08_16	Complete Genome	2025-08-16		2
GCA_023612755.1	ASM2361275v1	Erwinia amylovora					CP20086202		NCBI Prokaryotic Genome Annotation Pipeline (PGAP)	Complete Genome	2022-05-31		1
GCF_023612755.1	ASM2361275v1	Erwinia amylovora					CP20086202		GCF_023612755.1-RS_2025_06_04	Complete Genome	2022-05-31		1
GCA_052055525.1	ASM5205552v1	Erwinia amylovora		JL2-1-P					NCBI Prokaryotic Genome Annotation Pipeline (PGAP)	Complete Genome	2025-08-14		2
GCF_052055525.1	ASM5205552v1	Erwinia amylovora		JL2-1-P					GCF_052055525.1-RS_2025_08_16	Complete Genome	2025-08-16		2
GCA_013375015.1	ASM1337501v1	Erwinia amylovora		TS3128					NCBI Prokaryotic Genome Annotation Pipeline (PGAP)	Complete Genome	2020-06-28		2
GCF_013375015.1	ASM1337501v1	Erwinia amylovora		TS3128					GCF_013375015.1-RS_2025_08_09	Complete Genome	2020-06-28		2
GCA_023612695.1	ASM2361269v1	Erwinia amylovora					CP201142		NCBI Prokaryotic Genome Annotation Pipeline (PGAP)	Complete Genome	2022-05-31		1
GCF_023612695.1	ASM2361269v1	Erwinia amylovora					CP201142		GCF_023612695.1-RS_2025_06_04	Complete Genome	2022-05-31		1
GCA_023612675.1	ASM2361267v1	Erwinia amylovora					CP200930		NCBI Prokaryotic Genome Annotation Pipeline (PGAP)	Complete Genome	2022-05-31		1
GCF_023612675.1	ASM2361267v1	Erwinia amylovora					CP200930		GCF_023612675.1-RS_2025_06_04	Complete Genome	2022-05-31		1
GCA_012980805.1	ASM1298080v1	Erwinia amylovora		FB-307					Annotation submitted by Yonsei University	Complete Genome	2020-05-07		2
GCF_012980805.1	ASM1298080v1	Erwinia amylovora		FB-307					GCF_012980805.1-RS_2025_05_22	Complete Genome	2020-05-07		2
GCA_037212895.1	Erwinia_amylovora_YKB14808	Erwinia amylovora		YKB14808					NCBI Prokaryotic Genome Annotation Pipeline (PGAP)	Complete Genome	2024-03-18		2
GCF_037212895.1	Erwinia_amylovora_YKB14808	Erwinia amylovora		YKB14808					GCF_037212895.1-RS_2025_04_05	Complete Genome	2024-04-05		2
GCA_012980765.1	ASM1298076v1	Erwinia amylovora		FB-20					Annotation submitted by Yonsei University	Complete Genome	2020-05-07		2
GCF_012980765.1	ASM1298076v1	Erwinia amylovora		FB-20					GCF_012980765.1-RS_2025_05_22	Complete Genome	2020-05-07		2
GCA_023612795.1	ASM2361279v1	Erwinia amylovora					CP20161301		NCBI Prokaryotic Genome Annotation Pipeline (PGAP)	Complete Genome	2022-05-31		1
GCF_023612795.1	ASM2361279v1	Erwinia amylovora					CP20161301		GCF_023612795.1-RS_2025_06_04	Complete Genome	2022-05-31		1
GCA_040105085.1	ASM4010508v1	Erwinia amylovora		PBI209						Complete Genome	2024-06-09		2
GCF_040105085.1	ASM4010508v1	Erwinia amylovora		PBI209					GCF_040105085.1-RS_2025_06_09	Complete Genome	2024-06-10		2
GCA_025987805.1	ASM2598780v1	Erwinia amylovora		Ea102					NCBI Prokaryotic Genome Annotation Pipeline (PGAP)	Complete Genome	2022-11-03		3
GCF_025987805.1	ASM2598780v1	Erwinia amylovora		Ea102					GCF_025987805.1-RS_2024_11_26	Complete Genome	2022-11-03		3
GCA_025987825.1	ASM2598782v1	Erwinia amylovora		Ea915					NCBI Prokaryotic Genome Annotation Pipeline (PGAP)	Complete Genome	2022-11-03		2
GCF_025987825.1	ASM2598782v1	Erwinia amylovora		Ea915					GCF_025987825.1-RS_2024_11_26	Complete Genome	2022-11-03		2
GCA_028623185.1	ASM2862318v1	Erwinia amylovora		99east-3-1					NCBI Prokaryotic Genome Annotation Pipeline (PGAP)	Complete Genome	2023-02-15		2
GCF_028623185.1	ASM2862318v1	Erwinia amylovora		99east-3-1					GCF_028623185.1-RS_2025_03_25	Complete Genome	2023-02-15		2
GCA_040234495.1	E.a. E22	Erwinia amylovora		E22					NCBI Prokaryotic Genome Annotation Pipeline (PGAP)	Complete Genome	2024-06-18		1
GCF_040234495.1	E.a. E22	Erwinia amylovora		E22					GCF_040234495.1-RS_2025_06_19	Complete Genome	2024-06-20		1
GCA_016446415.2	ASM1644641v2	Erwinia amylovora		Ea1189					NCBI Prokaryotic Genome Annotation Pipeline (PGAP)	Complete Genome	2021-06-29		2
GCF_016446415.2	ASM1644641v2	Erwinia amylovora		Ea1189					GCF_016446415.2-RS_2024_09_12	Complete Genome	2021-06-29		2
GCA_000027205.1	ASM2720v1	Erwinia amylovora ATCC 49946		ATCC 49946					Annotation submitted by Wellcome Trust Sanger Institute	Complete Genome	2010-03-18		3
GCF_000027205.1	ASM2720v1	Erwinia amylovora ATCC 49946		ATCC 49946					GCF_000027205.1-RS_2025_02_10	Complete Genome	2010-03-18		3
GCA_000091565.1	ASM9156v1	Erwinia amylovora CFBP1430		CFPB1430					Annotation submitted by Bielefeld Univ	Complete Genome	2010-03-25		2
GCF_000091565.1	ASM9156v1	Erwinia amylovora CFBP1430		CFPB1430					GCF_000091565.1-RS_2024_12_13	Complete Genome	2010-03-25		2
GCA_020544325.1	ASM2054432v1	Erwinia amylovora		7-3					NCBI Prokaryotic Genome Annotation Pipeline (PGAP)	Chromosome	2021-10-25		3
GCF_020544325.1	ASM2054432v1	Erwinia amylovora		7-3					GCF_020544325.1-RS_2024_11_20	Chromosome	2021-10-25		3
GCA_020882215.1	ASM2088221v1	Erwinia amylovora		1-2					NCBI Prokaryotic Genome Annotation Pipeline (PGAP)	Chromosome	2021-11-16		3
GCF_020882215.1	ASM2088221v1	Erwinia amylovora		1-2					GCF_020882215.1-RS_2025_01_11	Chromosome	2021-11-16		3
GCA_020546605.1	ASM2054660v1	Erwinia amylovora		32-10					NCBI Prokaryotic Genome Annotation Pipeline (PGAP)	Chromosome	2021-10-25		3
GCF_020546605.1	ASM2054660v1	Erwinia amylovora		32-10					GCF_020546605.1-RS_2024_11_20	Chromosome	2021-10-25		3
GCA_020546585.1	ASM2054658v1	Erwinia amylovora		11-7					NCBI Prokaryotic Genome Annotation Pipeline (PGAP)	Chromosome	2021-10-25		3
GCF_020546585.1	ASM2054658v1	Erwinia amylovora		11-7					GCF_020546585.1-RS_2024_11_20	Chromosome	2021-10-25		3
GCA_022811485.1	ASM2281148v1	Erwinia amylovora		33-1					NCBI Prokaryotic Genome Annotation Pipeline (PGAP)	Chromosome	2022-04-04		3
GCF_022811485.1	ASM2281148v1	Erwinia amylovora		33-1					GCF_022811485.1-RS_2025_04_17	Chromosome	2022-04-04		3
GCA_000696075.1	ASM69607v1	Erwinia amylovora NBRC 12687 = CFBP 1232		NBRC 12687					Annotation submitted by National Institute of Technology and Evaluation	Contig	2014-05-16	BAYW01	46
GCF_000696075.1	ASM69607v1	Erwinia amylovora NBRC 12687 = CFBP 1232		NBRC 12687					GCF_000696075.1-RS_2025_08_09	Contig	2014-05-16	BAYW01	46
GCA_000367625.2	ASM36762v2	Erwinia amylovora NBRC 12687 = CFBP 1232		type strain: CFBP 1232					Annotation submitted by CeBiTec	Contig	2013-04-12	CAPB01	43
GCF_000367625.1	ASM36762v2	Erwinia amylovora NBRC 12687 = CFBP 1232		type strain: CFBP 1232					GCF_000367625.1-RS_2025_07_15	Contig	2013-04-12	CAPB01	43
GCA_042055245.1	ASM4205524v1	Erwinia amylovora		FC01					NCBI Prokaryotic Genome Annotation Pipeline (PGAP)	Contig	2024-09-19	JBCJKI01	6
GCF_042055245.1	ASM4205524v1	Erwinia amylovora		FC01					GCF_042055245.1-RS_2025_02_02	Contig	2024-09-19	JBCJKI01	6
GCA_002732365.1	ASM273236v1	Erwinia amylovora		RISTBO01-2						Contig	2017-10-26	NQJM01	3
GCF_002732365.1	ASM273236v1	Erwinia amylovora		RISTBO01-2					GCF_002732365.1-RS_2025_08_23	Contig	2017-10-26	NQJM01	3
GCA_002732125.1	ASM273212v1	Erwinia amylovora		VTDMSF02						Contig	2017-10-26	NQJL01	2
GCF_002732125.1	ASM273212v1	Erwinia amylovora		VTDMSF02					GCF_002732125.1-RS_2025_08_23	Contig	2017-10-26	NQJL01	2
GCA_002732175.1	ASM273217v1	Erwinia amylovora		MAGFLF 2						Contig	2017-10-26	NQJN01	2
GCF_002732175.1	ASM273217v1	Erwinia amylovora		MAGFLF 2					GCF_002732175.1-RS_2025_08_23	Contig	2017-10-26	NQJN01	2
GCA_002732385.1	ASM273238v1	Erwinia amylovora		CTBT1-1						Contig	2017-10-26	NQJP01	3
GCF_002732385.1	ASM273238v1	Erwinia amylovora		CTBT1-1					GCF_002732385.1-RS_2025_08_23	Contig	2017-10-26	NQJP01	3
GCA_002732205.1	ASM273220v1	Erwinia amylovora		CTBT3-1						Contig	2017-10-26	NQJO01	3
GCF_002732205.1	ASM273220v1	Erwinia amylovora		CTBT3-1					GCF_002732205.1-RS_2025_08_23	Contig	2017-10-26	NQJO01	3
GCA_042055235.1	ASM4205523v1	Erwinia amylovora		IA01					NCBI Prokaryotic Genome Annotation Pipeline (PGAP)	Contig	2024-09-19	JBCJKJ01	2
GCF_042055235.1	ASM4205523v1	Erwinia amylovora		IA01					GCF_042055235.1-RS_2025_02_02	Contig	2024-09-19	JBCJKJ01	2
GCA_051843115.1	ASM5184311v1	Erwinia amylovora		A1					NCBI Prokaryotic Genome Annotation Pipeline (PGAP)	Contig	2025-08-05	JBPXMK01	48
GCF_051843115.1	ASM5184311v1	Erwinia amylovora		A1					GCF_051843115.1-RS_2025_08_17	Contig	2025-08-05	JBPXMK01	48
GCA_051843095.1	ASM5184309v1	Erwinia amylovora		A2					NCBI Prokaryotic Genome Annotation Pipeline (PGAP)	Contig	2025-08-05	JBPXML01	58
GCF_051843095.1	ASM5184309v1	Erwinia amylovora		A2					GCF_051843095.1-RS_2025_08_17	Contig	2025-08-05	JBPXML01	58
GCA_051843035.1	ASM5184303v1	Erwinia amylovora		Ol.kora 4					NCBI Prokaryotic Genome Annotation Pipeline (PGAP)	Contig	2025-08-05	JBPXMP01	41
GCF_051843035.1	ASM5184303v1	Erwinia amylovora		Ol.kora 4					GCF_051843035.1-RS_2025_08_17	Contig	2025-08-05	JBPXMP01	41

## Sheet: pseudomonas
Assembly Accession	Assembly Name	Organism Name	Organism Infraspecific Names Breed	Organism Infraspecific Names Strain	Organism Infraspecific Names Cultivar	Organism Infraspecific Names Ecotype	Organism Infraspecific Names Isolate	Organism Infraspecific Names Sex	Annotation Name	Assembly Level	Assembly Release Date	WGS project accession	Assembly Stats Number of Scaffolds
GCF_000412675.1	ASM41267v1	Pseudomonas putida NBRC 14164		NBRC 14164					GCF_000412675.1-RS_2024_12_11	Complete Genome	2013-06-14		1
GCF_036689615.1	ASM3668961v1	Pseudomonas chlororaphis subsp. chlororaphis		ATCC 9446					GCF_036689615.1-RS_2025_04_05	Complete Genome	2024-04-05		1
GCF_900560965.1	PPRCHA0	Pseudomonas protegens CHA0		CHA0					GCF_900560965.1-RS_2024_12_13	Complete Genome	2019-03-14		1
GCF_000007805.1	ASM780v1	Pseudomonas syringae pv. tomato str. DC3000		DC3000					GCF_000007805.1-RS_2024_08_08	Complete Genome	2003-03-06		3
GCF_000026105.1	ASM2610v1	Pseudomonas entomophila L48		L48					GCF_000026105.1-RS_2025_03_28	Complete Genome	2006-05-10		1
GCF_018343775.1	ASM1834377v1	Pseudomonas cichorii		DSM 50259					GCF_018343775.1-RS_2024_11_19	Complete Genome	2021-05-12		1
GCF_012767755.2	ASM1276775v2	Pseudomonas tohonis		TUM18999					GCF_012767755.2-RS_2025_03_27	Complete Genome	2020-06-01		1
GCF_003352185.1	ASM335218v1	Pseudomonas kribbensis		46-2					GCF_003352185.1-RS_2025_04_22	Complete Genome	2018-08-01		1
GCF_001661075.1	ASM166107v1	Pseudomonas silesiensis		A3					GCF_001661075.1-RS_2025_03_29	Complete Genome	2016-06-10		1
GCF_014268495.2	ASM1426849v2	Pseudomonas monsensis		PGSB 8459					GCF_014268495.2-RS_2025_07_22	Complete Genome	2021-07-06		2
GCF_001594225.2	ASM159422v2	Pseudomonas glycinae		MS586					GCF_001594225.2-RS_2025_03_05	Complete Genome	2017-12-21		1
GCF_024296925.1	ASM2429692v1	Pseudomonas nunensis		In5					GCF_024296925.1-RS_2025_03_29	Complete Genome	2022-07-17		1
GCF_004786035.1	ASM478603v1	Pseudomonas viciae		11K1					GCF_004786035.1-RS_2025_03_28	Complete Genome	2019-04-12		2
GCF_014268695.2	ASM1426869v2	Pseudomonas ogarae		SWRI108					GCF_014268695.2-RS_2025_07_21	Complete Genome	2021-07-06		1
GCF_014268455.2	ASM1426845v2	Pseudomonas shahriarae		SWRI52					GCF_014268455.2-RS_2025_07_22	Complete Genome	2021-07-06		1
GCF_014269025.2	ASM1426902v2	Pseudomonas promysalinigenes		RW10S1					GCF_014269025.2-RS_2025_07_22	Complete Genome	2021-07-06		1
GCF_021029445.1	ASM2102944v1	Pseudomonas wenzhouensis		A20					GCF_021029445.1-RS_2025_03_29	Complete Genome	2021-12-03		1
GCF_900475945.1	48290_E02	Pseudomonas mucidolens		NCTC8068					GCF_900475945.1-RS_2024_12_13	Complete Genome	2018-06-17		1
GCF_022557255.1	ASM2255725v1	Pseudomonas syringae pv. tagetis		ICMP 4091					GCF_022557255.1-RS_2025_04_02	Complete Genome	2022-03-13		3
GCF_014268375.2	ASM1426837v2	Pseudomonas salmasensis		SWRI126					GCF_014268375.2-RS_2025_07_22	Complete Genome	2021-07-06		1
GCF_014268585.2	ASM1426858v2	Pseudomonas iranensis		SWRI54					GCF_014268585.2-RS_2025_07_22	Complete Genome	2021-07-06		1
GCF_900475285.1	43222_B01	Pseudomonas taetrolens		NCTC10697					GCF_900475285.1-RS_2024_12_13	Complete Genome	2018-06-17		1
GCF_047758745.1	ASM4775874v1	Pseudomonas leptonychotis		CCM 8849					GCF_047758745.1-RS_2025_02_14	Complete Genome	2025-02-14		1
GCF_014268755.2	ASM1426875v2	Pseudomonas vanderleydeniana		RW8P3					GCF_014268755.2-RS_2025_07_22	Complete Genome	2021-07-06		1
GCF_047758675.1	ASM4775867v1	Pseudomonas arabinosi		LT1P18					GCF_047758675.1-RS_2025_06_15	Complete Genome	2025-02-14		1
GCF_003850565.1	ASM385056v1	Pseudomonas sessilinigenes		CMR12a					GCF_003850565.1-RS_2025_07_22	Complete Genome	2018-11-29		1
GCF_047758635.1	ASM4775863v1	Pseudomonas frigoris		ZB1P45					GCF_047758635.1-RS_2025_06_15	Complete Genome	2025-02-14		1
GCF_039909015.1	ASM3990901v1	Pseudomonas grandcourensis		DGS24					GCF_039909015.1-RS_2024_07_21	Complete Genome	2024-05-31		1
GCF_047758685.1	ASM4775868v1	Pseudomonas lyxosi		LB3P38					GCF_047758685.1-RS_2025_06_15	Complete Genome	2025-02-14		1
GCF_023509015.1	ASM2350901v1	Pseudomonas abieticivorans		PIA16					GCF_023509015.1-RS_2025_08_04	Complete Genome	2022-05-19		1
GCF_019614655.1	ASM1961465v1	Pseudomonas germanica		FIT28					GCF_019614655.1-RS_2025_04_30	Complete Genome	2021-08-16		1
GCF_014268485.2	ASM1426848v2	Pseudomonas zeae		OE 48.2					GCF_014268485.2-RS_2025_07_22	Complete Genome	2021-07-06		1
GCF_014268445.2	ASM1426844v2	Pseudomonas tensinigenes		ZA 5.3					GCF_014268445.2-RS_2025_07_22	Complete Genome	2021-07-06		1
GCF_024112395.2	ASM2411239v2	Pseudomonas pergaminensis		1008					GCF_024112395.2-RS_2025_05_18	Complete Genome	2024-05-10		1
GCF_030687395.1	ASM3068739v1	Pseudomonas wuhanensis		FP607					GCF_030687395.1-RS_2025_06_02	Complete Genome	2023-08-08		1
GCF_014863605.1	ASM1486360v1	Pseudomonas allokribbensis		IzPS23					GCF_014863605.1-RS_2025_04_20	Complete Genome	2020-10-08		1
GCF_014863585.1	ASM1486358v1	Pseudomonas gozinkensis		IzPS32d					GCF_014863585.1-RS_2025_04_20	Complete Genome	2020-10-08		1
GCF_021018765.1	ASM2101876v1	Pseudomonas fitomaticsae		FIT81					GCF_021018765.1-RS_2024_12_09	Complete Genome	2021-12-01		1
GCF_018502625.1	ASM1850262v1	Pseudomonas hormoni		G20-18					GCF_018502625.1-RS_2025_06_06	Complete Genome	2021-05-26		1
GCF_030687835.1	ASM3068783v1	Pseudomonas hefeiensis		FP205					GCF_030687835.1-RS_2025_04_07	Complete Genome	2023-08-08		1
GCF_039908645.1	ASM3990864v1	Pseudomonas helvetica		DGS28					GCF_039908645.1-RS_2024_07_21	Complete Genome	2024-05-31		1
GCF_013374995.1	ASM1337499v1	Pseudomonas eucalypticola		NP-1					GCF_013374995.1-RS_2024_04_28	Complete Genome	2020-06-28		2
GCF_030053115.1	ASM3005311v1	Pseudomonas svalbardensis		PMCC 200367					GCF_030053115.1-RS_2025_08_11	Complete Genome	2023-05-20		1
GCF_026898135.2	ASM2689813v2	Pseudomonas fortuita		GMI12077					GCF_026898135.2-RS_2024_09_22	Complete Genome	2023-08-16		1
GCF_019141525.1	ASM1914152v1	Pseudomonas alvandae		SWRI17					GCF_019141525.1-RS_2025_07_29	Complete Genome	2021-07-06		1
GCF_047345015.1	ASM4734501v1	Pseudomonas monachiensis		PLb12A					GCF_047345015.1-RS_2025_04_27	Complete Genome	2025-02-04		1
GCF_030687935.1	ASM3068793v1	Pseudomonas cucumis		FP1935					GCF_030687935.1-RS_2024_12_09	Complete Genome	2023-08-08		1
GCF_026686735.1	ASM2668673v1	Pseudomonas triclosanedens		ZM23					GCF_026686735.1-RS_2024_12_11	Complete Genome	2022-12-06		1
GCF_014268275.3	ASM1426827v3	Pseudomonas tritici		SWRI145					GCF_014268275.3-RS_2025_07_22	Complete Genome	2021-07-12		1
GCF_019139795.1	ASM1913979v1	Pseudomonas azerbaijanorientalis		SWRI123					GCF_019139795.1-RS_2025_07_22	Complete Genome	2021-07-06		1
GCF_019139895.1	ASM1913989v1	Pseudomonas fakonensis		COW40					GCF_019139895.1-RS_2025_07_22	Complete Genome	2021-07-06		1
GCF_019139815.1	ASM1913981v1	Pseudomonas asgharzadehiana		SWRI132					GCF_019139815.1-RS_2025_08_08	Complete Genome	2021-07-06		1
GCF_003940825.1	ASM394082v1	Pseudomonas oryziphila		1257					GCF_003940825.1-RS_2024_12_09	Complete Genome	2018-12-12		1
GCF_014268595.2	ASM1426859v2	Pseudomonas hamedanensis		SWRI65					GCF_014268595.2-RS_2024_12_09	Complete Genome	2021-07-06		1
GCF_019139835.1	ASM1913983v1	Pseudomonas xanthosomatis		COR54					GCF_019139835.1-RS_2025_07_22	Complete Genome	2021-07-06		1
GCF_039908635.1	ASM3990863v1	Pseudomonas purpurea		DGS26					GCF_039908635.1-RS_2024_07_21	Complete Genome	2024-05-31		1
GCF_018968705.1	ASM1896870v1	Pseudomonas lijiangensis		LJ2					GCF_018968705.1-RS_2024_12_09	Complete Genome	2021-06-21		1
GCF_019139675.1	ASM1913967v1	Pseudomonas maumuensis		COW77					GCF_019139675.1-RS_2025_07_22	Complete Genome	2021-07-06		1
GCF_026810445.1	ASM2681044v1	Pseudomonas huanghezhanensis		BSw22131					GCF_026810445.1-RS_2024_12_11	Complete Genome	2022-12-12		1
GCF_004214895.1	ASM421489v1	Pseudomonas tructae		SNU WT1					GCF_004214895.1-RS_2024_12_09	Complete Genome	2019-02-20		1
GCF_014268885.2	ASM1426888v2	Pseudomonas xantholysinigenes		RW9S1A					GCF_014268885.2-RS_2025_07_22	Complete Genome	2021-07-06		1
GCF_019139535.1	ASM1913953v1	Pseudomonas muyukensis		COW39					GCF_019139535.1-RS_2025_07_22	Complete Genome	2021-07-06		1
GCF_046352735.2	ASM4635273v1	Pseudomonas imrae		16FHM2					GCF_046352735.2-RS_2025_03_28	Complete Genome	2025-04-03		1
GCF_014269225.2	ASM1426922v2	Pseudomonas anuradhapurensis		RD8MR3					GCF_014269225.2-RS_2025_03_28	Complete Genome	2021-07-06		1
GCF_035621475.1	ASM3562147v1	Pseudomonas paeninsulae		IT1137					GCF_035621475.1-RS_2024_12_09	Complete Genome	2024-01-14		2
GCF_001294575.1	ASM129457v1	Pseudomonas versuta		L10.10					GCF_001294575.1-RS_2025_03_03	Complete Genome	2015-09-18		1
GCF_039908605.1	ASM3990860v1	Pseudomonas aestiva		DGS32					GCF_039908605.1-RS_2024_07_21	Complete Genome	2024-05-31		1
GCF_003595175.1	ASM359517v1	Pseudomonas cavernae		K2W31S-8					GCF_003595175.1-RS_2025_03_27	Complete Genome	2018-09-25		1
GCF_000761155.1	ASM76115v1	Pseudomonas rhizosphaerae		DSM 16299					GCF_000761155.1-RS_2025_03_21	Complete Genome	2014-10-01		1
GCF_021432765.1	ASM2143276v1	Pseudomonas phenolilytica		RBPA9					GCF_021432765.1-RS_2025_06_07	Complete Genome	2022-01-11		1
GCF_000006765.1	ASM676v1	Pseudomonas aeruginosa PAO1		PAO1					Annotation submitted by NCBI RefSeq	Complete Genome	2006-07-24		1
GCF_018394375.1	ASM1839437v1	Pseudomonas syringae		Susan2139					GCF_018394375.1-RS_2025_05_25	Complete Genome	2021-05-18		2
GCF_020917325.1	ASM2091732v1	Pseudomonas savastanoi		MHT1					GCF_020917325.1-RS_2024_12_09	Complete Genome	2021-11-22		1
GCF_000145945.2	ASM14594v2	Pseudomonas amygdali pv. tabaci str. ATCC 11528		ATCC 11528					GCF_000145945.2-RS_2024_12_11	Complete Genome	2019-08-15		2
GCF_003391255.1	ASM339125v1	Pseudomonas plecoglossicida		XSDHY-P					GCF_003391255.1-RS_2025_04_22	Complete Genome	2018-08-15		1
GCF_001654515.1	ASM165451v1	Pseudomonas koreensis		CRS05-R5					GCF_001654515.1-RS_2025_03_05	Complete Genome	2016-06-02		1
GCF_003671975.1	ASM367197v1	Pseudomonas monteilii		B5					GCF_003671975.1-RS_2025_03_30	Complete Genome	2018-10-22		2
GCF_002736065.1	ASM273606v1	Pseudomonas mosselii		PtA1					GCF_002736065.1-RS_2024_12_13	Complete Genome	2017-10-30		1
GCF_039634495.1	ASM3963449v1	Pseudomonas fulva		NY5087					GCF_039634495.1-RS_2025_05_16	Complete Genome	2024-05-15		3
GCF_002028325.1	ASM202832v1	Pseudomonas veronii		R02					GCF_002028325.1-RS_2024_12_09	Complete Genome	2017-03-15		1
GCF_008370715.1	ASM837071v1	Pseudomonas brassicacearum		3Re2-7					GCF_008370715.1-RS_2025_03_30	Complete Genome	2019-09-12		1
GCF_015476275.1	ASM1547627v1	Pseudomonas fragi		NL20W					GCF_015476275.1-RS_2024_12_09	Complete Genome	2020-11-15		2
GCF_034358925.1	ASM3435892v1	Pseudomonas asiatica		Teo6					GCF_034358925.1-RS_2024_12_09	Complete Genome	2023-12-13		3
GCF_000934565.1	ASM93456v1	Pseudomonas simiae		PCL1751					GCF_000934565.1-RS_2025_03_28	Complete Genome	2015-02-25		1
GCF_001586155.1	ASM158615v1	Pseudomonas citronellolis		P3B5					GCF_001586155.1-RS_2025_03_28	Complete Genome	2016-03-10		1
GCF_900184295.1	Chr_1	Pseudomonas viridiflava		CFBP 1590			E12-5		GCF_900184295.1-RS_2024_09_15	Complete Genome	2017-06-13		1
GCF_017167965.1	ASM1716796v1	Pseudomonas atacamensis		SM1					GCF_017167965.1-RS_2025_03_31	Complete Genome	2021-03-04		2
GCF_040822035.1	ASM4082203v1	Pseudomonas guariconensis		NY14324					GCF_040822035.1-RS_2024_07_24	Complete Genome	2024-07-24		1
GCF_015377145.2	2T-2-5-2v4	Pseudomonas lundensis		2T.2.5.2					GCF_015377145.2-RS_2025_03_08	Complete Genome	2020-11-18		2
GCF_022836895.1	ASM2283689v1	Pseudomonas palleroniana		Q1					GCF_022836895.1-RS_2025_04_20	Complete Genome	2022-04-08		1
GCF_001874645.1	ASM187464v1	Pseudomonas frederiksbergensis		ERDD5:01					GCF_001874645.1-RS_2025_08_25	Complete Genome	2016-11-10		2
GCF_000696345.2	ASM69634v2	Pseudomonas donghuensis		P482					GCF_000696345.2-RS_2025_03_28	Complete Genome	2021-06-04		1
GCF_021560075.1	ASM2156007v1	Pseudomonas juntendi		PP_2463					GCF_021560075.1-RS_2024_12_11	Complete Genome	2022-01-24		3
GCF_000156995.2	ASM15699v2	Pseudomonas coronafaciens pv. oryzae str. 1_6		1_6					GCF_000156995.2-RS_2025_03_22	Complete Genome	2019-11-20		2
GCF_021283165.2	ASM2128316v2	Pseudomonas soli		NMI4264_15					GCF_021283165.2-RS_2025_06_30	Complete Genome	2023-06-30		1
GCF_018398475.1	ASM1839847v1	Pseudomonas qingdaonensis		S-1					GCF_018398475.1-RS_2025_03_28	Complete Genome	2021-05-19		1
GCF_015168335.1	ASM1516833v1	Pseudomonas shirazica		A28					GCF_015168335.1-RS_2025_04_30	Complete Genome	2020-11-02		2
GCF_034011435.1	ASM3401143v1	Pseudomonas marginalis		PS92					GCF_034011435.1-RS_2024_12_01	Complete Genome	2023-12-01		1
GCF_011040435.1	ASM1104043v1	Pseudomonas psychrophila		KM02					GCF_011040435.1-RS_2024_11_12	Complete Genome	2020-02-29		1
GCF_001708425.1	ASM170842v1	Pseudomonas corrugata		RM1-1-4					GCF_001708425.1-RS_2025_03_05	Complete Genome	2016-08-23		1
GCF_003851555.1	ASM385155v1	Pseudomonas synxantha		R6-28-08					GCF_003851555.1-RS_2025_03_31	Complete Genome	2018-11-29		1
GCF_000336465.1	ASM33646v1	Pseudomonas poae RE*1-1-14		RE*1-1-14					GCF_000336465.1-RS_2025_04_21	Complete Genome	2013-02-04		1
GCF_012647205.1	ASM1264720v1	Pseudomonas umsongensis		CY-1					GCF_012647205.1-RS_2025_03_29	Complete Genome	2020-04-22		1
GCF_030980095.1	ASM3098009v1	Pseudomonas canadensis		GZH03					GCF_030980095.1-RS_2025_08_29	Complete Genome	2023-08-30		2
GCF_030291635.1	ASM3029163v1	Pseudomonas kurunegalensis		ANKC.G2					GCF_030291635.1-RS_2025_06_20	Complete Genome	2023-06-20		1
GCF_021391435.1	ASM2139143v1	Pseudomonas sivasensis		BsEB-1					GCF_021391435.1-RS_2024_12_09	Complete Genome	2022-01-09		1
GCF_013285305.1	ASM1328530v1	Pseudomonas rhodesiae		NL2019					GCF_013285305.1-RS_2025_04_27	Complete Genome	2020-06-08		1
GCF_009911755.1	ASM991175v1	Pseudomonas knackmussii		N1-2					GCF_009911755.1-RS_2024_12_11	Complete Genome	2020-01-22		1
GCF_023330585.1	ASM2333058v1	Pseudomonas bijieensis		SP1					GCF_023330585.1-RS_2025_05_19	Complete Genome	2022-05-11		1
GCF_037023725.1	ASM3702372v1	Pseudomonas bubulae		ML3-2023-1					GCF_037023725.1-RS_2024_11_18	Complete Genome	2024-04-05		3
GCF_003025345.2	ASM302534v2	Pseudomonas paraeruginosa		Cr1					GCF_003025345.2-RS_2024_12_09	Complete Genome	2018-05-11		2
GCF_040281505.1	ASM4028150v1	Pseudomonas solani		T3					GCF_040281505.1-RS_2025_06_24	Complete Genome	2024-06-25		1
GCF_042846945.1	ASM4284694v1	Pseudomonas moorei		m318					GCF_042846945.1-RS_2024_12_02	Complete Genome	2024-10-13		1
GCF_024584605.1	ASM2458460v1	Pseudomonas extremorientalis		1502IPR-01					GCF_024584605.1-RS_2025_08_22	Complete Genome	2022-08-08		1
GCF_024749065.1	ASM2474906v1	Pseudomonas sichuanensis		B21-027					GCF_024749065.1-RS_2024_09_11	Complete Genome	2022-08-26		1
GCF_003852045.1	ASM385204v1	Pseudomonas orientalis		8B					GCF_003852045.1-RS_2025_03_31	Complete Genome	2018-11-29		1
GCF_036864995.1	ASM3686499v1	Pseudomonas trivialis		P_trivialis_W04_8					GCF_036864995.1-RS_2025_04_05	Complete Genome	2024-04-05		1
GCF_013409125.2	ASM1340912v2	Pseudomonas sediminis		B10D7D					GCF_013409125.2-RS_2025_04_27	Complete Genome	2020-08-18		1
GCF_036585405.1	Koz11	Pseudomonas batumici		Koz11					GCF_036585405.1-RS_2025_04_05	Complete Genome	2024-04-05		1
GCF_021283545.2	ASM2128354v2	Pseudomonas alloputida		NMI24_14					GCF_021283545.2-RS_2025_06_30	Complete Genome	2023-06-30		1
GCF_046272155.1	ASM4627215v1	Pseudomonas paracarnis		GTVSS-025					GCF_046272155.1-RS_2024_12_26	Complete Genome	2024-12-26		1
GCF_009755645.1	ASM975564v1	Pseudomonas alkylphenolica		Neo					GCF_009755645.1-RS_2024_12_13	Complete Genome	2019-12-16		1
GCF_963678005.1	piPlaSpea1.Pseudomonas_laurentiana_1.1	Pseudomonas laurentiana					a2b1eb27-3f7a-4377-910e-1eaf3a1a8d52		GCF_963678005.1-RS_2024_12_09	Complete Genome	2023-11-18		1
GCF_900682675.2	P_marincola_YSy11_v2	Pseudomonas marincola		YSy11					GCF_900682675.2-RS_2025_03_28	Complete Genome	2021-02-13		1
GCF_033547155.1	ASM3354715v1	Pseudomonas benzenivorans		HNIBRBA3361					GCF_033547155.1-RS_2024_11_18	Complete Genome	2023-11-12		1
GCF_016599635.1	ASM1659963v1	Pseudomonas cannabina pv. alisalensis		MAFF 301419					GCF_016599635.1-RS_2024_12_09	Complete Genome	2021-01-11		2
GCF_002356535.2	ASM235653v2	Pseudomonas izuensis		LAB-08					GCF_002356535.2-RS_2025_07_18	Complete Genome	2021-06-07		1
GCF_040438935.1	ASM4043893v1	Pseudomonas vranovensis		MYb188					GCF_040438935.1-RS_2024_07_01	Complete Genome	2024-07-02		1
GCF_023278125.1	ASM2327812v1	Pseudomonas tremae		PA-1-10F					GCF_023278125.1-RS_2025_05_18	Complete Genome	2022-05-09		3
GCF_000508205.1	ASM50820v1	Pseudomonas gorinensis		TKP					GCF_000508205.1-RS_2025_01_08	Complete Genome	2013-12-16		1
GCF_045037875.1	ASM4503787v1	Pseudomonas petroselini		M14					GCF_045037875.1-RS_2024_11_20	Complete Genome	2024-11-25		2
GCF_037903935.1	Pseudomonas_protegens_1906_v1	Pseudomonas idahonensis		BIM B-1906					GCF_037903935.1-RS_2025_04_05	Complete Genome	2024-04-05		1
GCF_045013515.1	Pseud_dan_01	Pseudomonas danubii		JDS10PS014					GCF_045013515.1-RS_2024_11_19	Complete Genome	2024-11-22		1
GCF_030687875.1	ASM3068787v1	Pseudomonas beijingensis		FP2034					GCF_030687875.1-RS_2025_08_08	Complete Genome	2023-08-08		1
GCF_012971725.1	ASM1297172v1	Pseudomonas multiresinivorans		populi					GCF_012971725.1-RS_2025_03_28	Complete Genome	2020-05-04		1
GCF_963681955.1	FLM11	Pseudomonas paraveronii		FLM 11					GCF_963681955.1-RS_2025_04_21	Complete Genome	2023-12-05		1
GCF_036704165.1	ASM3670416v1	Pseudomonas khavaziana		SR9					GCF_036704165.1-RS_2025_04_05	Complete Genome	2024-04-05		1
GCF_029215585.1	ASM2921558v1	Pseudomonas kermanshahensis		Mr36					GCF_029215585.1-RS_2025_03_28	Complete Genome	2023-03-15		1
GCF_024584585.1	ASM2458458v1	Pseudomonas ficuserectae		ZJDX-003					GCF_024584585.1-RS_2025_08_22	Complete Genome	2022-08-08		4
GCF_024072275.1	ASM2407227v1	Pseudomonas siliginis		OTU6BANIB1					GCF_024072275.1-RS_2025_07_07	Complete Genome	2022-06-30		2
GCF_030505375.1	ASM3050537v1	Pseudomonas kielensis		ZE23JCel16					GCF_030505375.1-RS_2025_07_18	Complete Genome	2023-07-19		1
GCF_045830615.1	Chloe_Pseudomonas_helleri_NF1a	Pseudomonas helleri		NF1a					GCF_045830615.1-RS_2024_12_10	Complete Genome	2024-12-10		1
GCF_963681935.1	FLM0004_28	Pseudomonas kulmbachensis		FLM 004-28					GCF_963681935.1-RS_2025_04_21	Complete Genome	2023-12-05		1
GCF_046619455.1	ASM4661945v1	Pseudomonas shirazensis		MPB06					GCF_046619455.1-RS_2025_01_15	Complete Genome	2025-01-15		2
GCF_036884265.1	Pseudomonas psychrotolerans MLY92	Pseudomonas benzopyrenica		MLY92					GCF_036884265.1-RS_2025_05_26	Complete Genome	2024-04-05		1
GCF_004124255.1	ASM412425v1	Candidatus Pseudomonas adelgestsugas					HWA_ENA		NCBI Prokaryotic Genome Annotation Pipeline (PGAP)	Complete Genome	2019-01-31		1
GCF_900215245.1	IMG-taxon 2617270901 annotated assembly	Pseudomonas fluorescens		ATCC 13525					GCF_900215245.1-RS_2024_12_13	Chromosome	2017-09-06		1
GCF_900103345.1	IMG-taxon 2636416017 annotated assembly	Pseudomonas azotoformans		LMG 21611					GCF_900103345.1-RS_2024_12_11	Chromosome	2016-10-20		1
GCF_900106065.1	IMG-taxon 2636416004 annotated assembly	Pseudomonas mandelii		LMG 21607					GCF_900106065.1-RS_2024_12_11	Chromosome	2016-10-21		1
GCF_900105475.1	IMG-taxon 2667527430 annotated assembly	Pseudomonas asplenii		ATCC 23835					GCF_900105475.1-RS_2024_12_11	Chromosome	2016-10-21		1
GCF_900102035.1	IMG-taxon 2667527225 annotated assembly	Pseudomonas extremaustralis		DSM 17835					GCF_900102035.1-RS_2024_12_11	Chromosome	2016-10-20		1
GCF_900106005.1	IMG-taxon 2675902957 annotated assembly	Pseudomonas mediterranea		DSM 16733					GCF_900106005.1-RS_2024_12_11	Chromosome	2016-10-21		1
GCF_900105735.1	IMG-taxon 2667528168 annotated assembly	Pseudomonas yamanorum		LMG 27247					GCF_900105735.1-RS_2024_12_11	Chromosome	2016-10-21		1
GCF_900105155.1	IMG-taxon 2663762789 annotated assembly	Pseudomonas prosekii		LMG 26867					GCF_900105155.1-RS_2024_12_11	Chromosome	2016-10-21		1
GCF_003033885.1	ASM303388v1	Pseudomonas rhizophila		S211					GCF_003033885.1-RS_2025_03_28	Chromosome	2018-04-04		1
GCF_900103875.1	IMG-taxon 2636416065 annotated assembly	Pseudomonas arsenicoxydans		CECT 7543					GCF_900103875.1-RS_2024_12_11	Chromosome	2016-10-20		1
GCF_900105485.1	IMG-taxon 2667527397 annotated assembly	Pseudomonas granadensis		LMG 27940					GCF_900105485.1-RS_2024_12_11	Chromosome	2016-10-21		1
GCF_900106015.1	IMG-taxon 2667527235 annotated assembly	Pseudomonas sihuiensis		KCTC 32246					GCF_900106015.1-RS_2024_12_11	Chromosome	2016-10-21		1
GCF_014109765.1	ASM1410976v1	Pseudomonas berkeleyensis		MSPm1					GCF_014109765.1-RS_2024_12_09	Chromosome	2020-08-07		1
GCF_026410085.1	ASM2641008v1	Pseudomonas quebecensis					S1Bt42		GCF_026410085.1-RS_2025_06_24	Chromosome	2022-11-26		1
GCF_900104805.1	IMG-taxon 2667527434 annotated assembly	Pseudomonas oryzae		KCTC 32247					GCF_900104805.1-RS_2024_12_11	Chromosome	2016-10-20		1
GCF_900105995.1	IMG-taxon 2667527387 annotated assembly	Pseudomonas pohangensis		DSM 17875					GCF_900105995.1-RS_2024_12_11	Chromosome	2016-10-21		1
GCF_028830055.1	ASM2883005v1	Pseudomonas serboccidentalis		IT-P374					GCF_028830055.1-RS_2025_05_06	Chromosome	2023-02-23		1
GCF_900103795.1	IMG-taxon 2636416078 annotated assembly	Pseudomonas antarctica		LMG 22709					GCF_900103795.1-RS_2024_12_11	Chromosome	2016-10-20		1
GCF_032164165.1	ASM3216416v1	Pseudomonas inefficax		7.8.24					GCF_032164165.1-RS_2024_10_11	Chromosome	2023-09-28		1
GCF_001543125.1	ASM154312v1	Pseudomonas agarici		NCPPB 2472					GCF_001543125.1-RS_2025_04_21	Chromosome	2016-02-01		1
GCF_900104735.1	IMG-taxon 2636416176 annotated assembly	Pseudomonas lini		DSM 16768					GCF_900104735.1-RS_2024_12_11	Chromosome	2016-10-20		1
GCF_900104125.1	IMG-taxon 2639762506 annotated assembly	Pseudomonas reinekei		DSM 18361					GCF_900104125.1-RS_2024_12_11	Chromosome	2016-10-20		1
GCF_900104915.1	IMG-taxon 2636416193 annotated assembly	Pseudomonas cedrina		LMG 23661					GCF_900104915.1-RS_2024_12_11	Chromosome	2016-10-21		1
GCF_900105825.1	IMG-taxon 2667527228 annotated assembly	Pseudomonas vancouverensis		LMG 20222					GCF_900105825.1-RS_2024_12_11	Chromosome	2016-10-21		1
GCF_010994165.1	ASM1099416v1	Pseudomonas nitroreducens		WZBFD3-5A2					GCF_010994165.1-RS_2025_04_27	Contig	2020-02-24	WMBX01	12
GCF_001439845.1	MG336	Pseudomonas lactis		DSM 29167					GCF_001439845.1-RS_2025_03_30	Contig	2015-11-06	JYLO01	42
GCF_002813445.1	ASM281344v1	Pseudomonas tolaasii NCPPB 2192		NCPPB 2192					GCF_002813445.1-RS_2025_04_22	Contig	2017-12-06	PHHD01	1
GCF_000730645.1	ASM73064v1	Pseudomonas parafulva NBRC 16636 = DSM 17004		NBRC 16636					GCF_000730645.1-RS_2025_08_08	Contig	2014-07-10	BBIU01	55
GCF_036283065.1	ASM3628306v1	Pseudomonas moraviensis subsp. stanleyae		#71					GCF_036283065.1-RS_2024_12_11	Contig	2024-01-29	JAADJI01	44
GCF_000731675.1	ASM73167v1	Pseudomonas capeferrum		WCS358					GCF_000731675.1-RS_2025_03_29	Scaffold	2014-07-18	JMIT01	8
GCF_002563895.1	ASM256389v1	Pseudomonas lurida		LMG 21995					GCF_002563895.1-RS_2025_03_31	Contig	2017-10-17	PDJB01	1
GCF_024169545.1	ASM2416954v1	Pseudomonas migulae		CFML 95-321					GCF_024169545.1-RS_2025_03_29	Contig	2022-07-06	JALJWU01	1
GCF_002091675.1	ASM209167v1	Pseudomonas luteola NBRC 103146		NBRC 103146					GCF_002091675.1-RS_2025_04_27	Contig	2017-04-03	BDAE01	104
GCF_000425785.1	ASM42578v1	Pseudomonas taiwanensis DSM 21245		DSM 21245					GCF_000425785.1-RS_2025_04_26	Scaffold	2013-07-11	AUEC01	67
GCF_001269655.1	ASM126965v1	Pseudomonas thivervalensis		DSM 13194					GCF_001269655.1-RS_2025_05_17	Contig	2015-08-18	LHVE01	25
GCF_002813455.1	ASM281345v1	Pseudomonas baetica		LMG 25716					GCF_002813455.1-RS_2025_04_22	Contig	2017-12-06	PHHE01	1
GCF_900105355.1	IMG-taxon 2687453785 annotated assembly	Pseudomonas anguilliseptica		DSM 12111					GCF_900105355.1-RS_2025_03_30	Contig	2016-10-22	FNSC01	3
GCF_007858285.1	ASM785828v1	Pseudomonas brenneri		DSM 15294					GCF_007858285.1-RS_2025_01_16	Contig	2019-08-06	VFIL01	31
GCF_900100795.1	IMG-taxon 2667527211 annotated assembly	Pseudomonas abietaniphila		ATCC 700689					GCF_900100795.1-RS_2025_04_21	Contig	2016-10-21	FNCO01	54
GCF_900103225.1	IMG-taxon 2663762773 annotated assembly	Pseudomonas congelans		DSM 14939					GCF_900103225.1-RS_2025_03_30	Scaffold	2016-10-21	FNJH01	23
GCF_900111735.1	IMG-taxon 2671180035 annotated assembly	Pseudomonas graminis		DSM 11363					GCF_900111735.1-RS_2025_05_03	Scaffold	2016-10-31	FOHW01	98
GCF_900105115.1	IMG-taxon 2667527224 annotated assembly	Pseudomonas mohnii		DSM 18327					GCF_900105115.1-RS_2025_04_22	Contig	2016-10-22	FNRV01	2
GCF_009380155.1	ASM938015v1	Pseudomonas piscis		MC042					GCF_009380155.1-RS_2025_05_05	Contig	2019-10-28	WHUV01	20
GCF_003696315.1	ASM369631v1	Pseudomonas songnenensis		NEAU-ST5-5					GCF_003696315.1-RS_2025_03_29	Contig	2018-10-29	RFFN01	25
GCF_002906155.1	ASM290615v1	Pseudomonas laurylsulfativorans		AP3_22					GCF_002906155.1-RS_2025_03_28	Contig	2018-01-29	MUJK01	30
GCF_001439685.1	G8685	Pseudomonas libanensis		DSM 17149					GCF_001439685.1-RS_2025_04_26	Contig	2015-11-06	JYLH01	43
GCF_001269885.1	ASM126988v1	Pseudomonas kilonensis		DSM 13647					GCF_001269885.1-RS_2025_05_17	Contig	2015-08-18	LHVH01	44
GCF_900143095.1	IMG-taxon 2663762795 annotated assembly	Pseudomonas asturiensis		LMG 26898					GCF_900143095.1-RS_2025_05_03	Scaffold	2016-12-03	FRDA01	42
GCF_000806415.1	ASM80641v1	Pseudomonas flexibilis		JCM 14085					GCF_000806415.1-RS_2024_12_09	Contig	2014-12-22	JTAK01	16
GCF_002835605.1	ASM283560v1	Pseudomonas fluvialis		ZYSR67-Z					GCF_002835605.1-RS_2025_05_03	Scaffold	2017-12-12	PIYS01	34
GCF_000425745.1	ASM42574v1	Pseudomonas cremoricolorata DSM 17059 = NBRC 16634		DSM 17059					GCF_000425745.1-RS_2025_05_02	Scaffold	2013-07-11	AUEA01	26
GCF_000730585.1	ASM73058v1	Pseudomonas japonica NBRC 103040 = DSM 22348		NBRC 103040					GCF_000730585.1-RS_2025_08_08	Contig	2014-07-10	BBIR01	162
GCF_002091635.1	ASM209163v1	Pseudomonas indica NBRC 103045		NBRC 103045					GCF_002091635.1-RS_2025_08_12	Contig	2017-04-03	BDAC01	62
GCF_900106095.1	IMG-taxon 2636416038 annotated assembly	Pseudomonas deceptionensis		LMG 25555					GCF_900106095.1-RS_2025_04_22	Contig	2016-10-22	FNUD01	2
GCF_900105555.1	IMG-taxon 2675903003 annotated assembly	Pseudomonas coleopterorum		LMG 28558					GCF_900105555.1-RS_2025_04_22	Contig	2016-10-22	FNTZ01	2
GCF_900099645.1	IMG-taxon 2671180067 annotated assembly	Pseudomonas peli		DSM 17833					GCF_900099645.1-RS_2025_04_21	Scaffold	2016-10-13	FMTL01	20
GCF_900106975.1	IMG-taxon 2671180037 annotated assembly	Pseudomonas kuykendallii		NRRL B-59562					GCF_900106975.1-RS_2025_05_03	Scaffold	2016-10-22	FNNU01	15
GCF_900110925.1	IMG-taxon 2663763600 annotated assembly	Pseudomonas cuatrocienegasensis		CIP 109853					GCF_900110925.1-RS_2025_04_22	Scaffold	2016-10-31	FOFP01	50
GCF_900187975.1	IMG-taxon 2706795031 annotated assembly	Pseudomonas delhiensis		RLD-1					GCF_900187975.1-RS_2025_04_27	Contig	2017-07-16	FZPC01	81
GCF_017848315.1	ASM1784831v1	Pseudomonas palmensis		BBB001					GCF_017848315.1-RS_2024_12_11	Scaffold	2021-04-08	JAFKEC01	128
GCF_900103845.1	IMG-taxon 2663762768 annotated assembly	Pseudomonas jinjuensis		JCM 21621					GCF_900103845.1-RS_2025_05_03	Scaffold	2016-10-21	FNIJ01	31
GCF_003444685.1	ASM344468v1	Pseudomonas abyssi		V113					GCF_003444685.1-RS_2024_12_11	Scaffold	2018-09-04	LMAZ01	18
GCF_014268815.2	ASM1426881v2	Pseudomonas urmiensis		SWRI10					GCF_014268815.2-RS_2025_07_22	Contig	2021-07-06	JABWRE02	9
GCF_900182985.1	IMG-taxon 2617270757 annotated assembly	Pseudomonas helmanticensis		LMG 28168					GCF_900182985.1-RS_2025_05_22	Contig	2023-04-08	FXUY01	2
GCF_018398425.1	ASM1839842v1	Pseudomonas lalucatii		R1b54					GCF_018398425.1-RS_2025_03_29	Contig	2021-05-18	JADPMV01	2
GCF_000759445.1	ASM75944v1	Pseudomonas lutea		DSM 17257					GCF_000759445.1-RS_2025_03_28	Contig	2014-09-29	JRMB01	5
GCF_002934665.1	ASM293466v1	Pseudomonas laurylsulfatiphila		AP3_16					GCF_002934665.1-RS_2025_03_29	Contig	2018-02-21	NIRS01	13
GCF_017826695.1	ASM1782669v1	Pseudomonas alliivorans		20GA0068					GCF_017826695.1-RS_2024_12_11	Contig	2021-04-07	JAFFZW01	31
GCF_900099785.1	IMG-taxon 2663762770 annotated assembly	Pseudomonas panipatensis		CCM 7469					GCF_900099785.1-RS_2025_04_24	Scaffold	2016-10-21	FNDS01	34
GCF_017165765.1	ASM1716576v1	Pseudomonas capsici		Pc19-1					GCF_017165765.1-RS_2024_12_13	Contig	2021-03-04	JAFGZD01	59
GCF_016881005.1	ASM1688100v1	Pseudomonas arcuscaelestis		P66					GCF_016881005.1-RS_2025_01_29	Scaffold	2021-02-12	JACOPV01	88
GCF_005877905.1	ASM587790v1	Pseudomonas nicosulfuronedens		LAM1902					GCF_005877905.1-RS_2025_05_04	Contig	2019-05-28	SWDV01	141
GCF_001679645.1	ASM167964v1	Pseudomonas bananamidigenes		BW11P2					GCF_001679645.1-RS_2024_11_18	Contig	2016-07-05	LRUN01	130
GCF_019145375.1	ASM1914537v1	Pseudomonas triticicola		SWRI88					GCF_019145375.1-RS_2025_07_22	Contig	2021-07-06	JAHSTX01	5
GCF_900105185.1	IMG-taxon 2667528183 annotated assembly	Pseudomonas saponiphila		DSM 9751					GCF_900105185.1-RS_2025_04_22	Contig	2016-10-22	FNTJ01	4
GCF_014268655.2	ASM1426865v2	Pseudomonas marvdashtae		SWRI102					GCF_014268655.2-RS_2025_07_22	Contig	2021-07-06	JABWQX02	18
GCF_014269185.2	ASM1426918v2	Pseudomonas oryzicola		RD9SR1					GCF_014269185.2-RS_2025_07_22	Contig	2021-07-06	JABWRZ02	24
GCF_014268745.2	ASM1426874v2	Pseudomonas zanjanensis		SWRI12					GCF_014268745.2-RS_2025_07_22	Contig	2021-07-06	JABWRB02	18
GCF_019145355.1	ASM1914535v1	Pseudomonas azadiae		SWRI103					GCF_019145355.1-RS_2024_11_18	Contig	2021-07-06	JAHSTY01	3
GCF_029955235.1	ASM2995523v1	Pseudomonas fungipugnans		681					GCF_029955235.1-RS_2025_06_07	Contig	2023-05-08	JARBWL01	2
GCF_003596405.1	ASM359640v1	Pseudomonas cavernicola		K1S02-6					GCF_003596405.1-RS_2025_03_27	Contig	2018-09-24	QYUR01	8
GCF_019145435.1	ASM1914543v1	Pseudomonas ekonensis		COR58					GCF_019145435.1-RS_2025_07_22	Contig	2021-07-06	JAHSTS01	7
GCF_014268805.2	ASM1426880v2	Pseudomonas farsensis		SWRI107					GCF_014268805.2-RS_2025_07_22	Contig	2021-07-06	JABWRF02	6
GCF_014268935.2	ASM1426893v2	Pseudomonas peradeniyensis		BW13M1					GCF_014268935.2-RS_2025_07_22	Contig	2021-07-06	JABWRJ02	9
GCF_000826105.1	Pseudomonas massiliensis CB1	Pseudomonas massiliensis		CB1					GCF_000826105.1-RS_2024_12_13	Contig	2014-10-18	CCYK01	7
GCF_000498575.2	MS-3	Pseudomonas taeanensis MS-3		MS-3					GCF_000498575.2-RS_2024_12_09	Contig	2013-11-22	AWSQ01	18
GCF_015461845.1	ASM1546184v1	Pseudomonas mucoides		P154a					GCF_015461845.1-RS_2024_12_09	Scaffold	2020-11-13	JACOPW01	20
GCF_019145495.1	ASM1914549v1	Pseudomonas azerbaijanoccidentalis		SWRI74					GCF_019145495.1-RS_2025_07_22	Contig	2021-07-06	JAHSTU01	29
GCF_000939975.1	PRJEB5504_assembly_1	Pseudomonas saudimassiliensis		12M76_air					GCF_000939975.1-RS_2025_03_29	Scaffold	2014-09-09		3
GCF_001439735.1	mG273	Pseudomonas paralactis		DSM 29164					GCF_001439735.1-RS_2024_12_01	Contig	2015-11-06	JYLN01	37
GCF_014235765.1	ASM1423576v1	Pseudomonas baltica		MBT-2					GCF_014235765.1-RS_2025_04_26	Contig	2020-08-18	JACMYH01	28
GCF_009659625.1	ASM965962v1	Pseudomonas haemolytica		DSM 108987					GCF_009659625.1-RS_2025_04_29	Contig	2019-11-12	VOIW01	21
GCF_019655855.2	ASM1965585v2	Pseudomonas paralcaligenes		MRCP1333					GCF_019655855.2-RS_2024_09_02	Contig	2022-06-22	BPFX02	50
GCF_015461805.1	ASM1546180v1	Pseudomonas pisciculturae		P115					GCF_015461805.1-RS_2024_12_09	Scaffold	2020-11-13	JACVZE01	20
GCF_025706525.1	ASM2570652v1	Pseudomonas mercuritolerans		SAICEUPSM					GCF_025706525.1-RS_2024_12_11	Contig	2022-10-14	JAMSHA01	54
GCF_900113745.1	IMG-taxon 2667527413 annotated assembly	Pseudomonas guineae		LMG 24016					GCF_900113745.1-RS_2025_04_22	Scaffold	2016-11-02	FOQL01	10
GCF_021271205.1	ASM2127120v1	Pseudomonas uvaldensis		20TX0172					GCF_021271205.1-RS_2024_12_13	Contig	2021-12-22	JAIWKS01	65
GCF_007858365.1	ASM785836v1	Pseudomonas saxonica		DSM 108989					GCF_007858365.1-RS_2025_04_23	Contig	2019-08-06	VFIO01	40
GCF_900497695.1	PWADCCOS864	Pseudomonas wadenswilerensis		CCOS 864					GCF_900497695.1-RS_2025_03_29	Contig	2018-08-01	UIDD01	18
GCF_017589465.1	ASM1758946v1	Pseudomonas schmalbachii		Milli4					GCF_017589465.1-RS_2024_12_11	Contig	2021-03-26	JAELYA01	49
GCF_014647635.1	ASM1464763v1	Pseudomonas matsuisoli		JCM 30078					GCF_014647635.1-RS_2024_09_02	Scaffold	2020-09-12	BMPO01	20
GCF_900188155.1	IMG-taxon 2671180091 annotated assembly	Pseudomonas segetis		CIP 108523					GCF_900188155.1-RS_2025_05_03	Scaffold	2017-07-16	FZOG01	16
GCF_021726475.1	ASM2172647v1	Pseudomonas oligotrophica		JM10B5a					GCF_021726475.1-RS_2025_06_07	Contig	2022-01-30	JAKJRU01	20
GCF_023823685.1	ASM2382368v1	Pseudomonas subflava		YIM B01952					GCF_023823685.1-RS_2025_06_25	Contig	2022-06-21	JAMXBF01	31
GCF_009763245.1	ASM976324v1	Pseudomonas xionganensis		R-22-3 w-18					GCF_009763245.1-RS_2024_12_09	Scaffold	2019-12-18	WKJZ01	9
GCF_019145235.1	ASM1914523v1	Pseudomonas farris		SWRI79					GCF_019145235.1-RS_2025_07_22	Contig	2021-07-06	JAHSTV01	37
GCF_018336155.1	ASM1833615v1	Pseudomonas rustica		MBT-4					GCF_018336155.1-RS_2025_03_29	Contig	2021-05-10	JAGYHF01	46
GCF_027988105.1	ASM2798810v1	Pseudomonas aestuarii		SA3-5					GCF_027988105.1-RS_2024_12_13	Contig	2023-01-25	JAQJZJ01	61
GCF_021603645.1	ASM2160364v1	Pseudomonas pseudonitroreducens		BML-PP015					GCF_021603645.1-RS_2024_09_09	Contig	2021-11-22	BQHJ01	92
GCF_014230465.1	ASM1423046v1	Pseudomonas cremoris		WS 5106					GCF_014230465.1-RS_2024_12_13	Contig	2020-08-17	JAAXCY01	35
GCF_021728295.1	ASM2172829v1	Pseudomonas petrae		P2653					GCF_021728295.1-RS_2025_03_15	Contig	2022-01-30	JAKJXE01	36
GCF_003052585.1	ASM305258v1	Pseudomonas mangrovi		TC11					GCF_003052585.1-RS_2024_12_09	Scaffold	2018-04-17	QASN01	23
GCF_014268505.2	ASM1426850v2	Pseudomonas khorasanensis		SWRI153					GCF_014268505.2-RS_2025_07_22	Contig	2021-07-06	JABWQP02	71
GCF_029872515.1	ASM2987251v1	Pseudomonas flavocrustae		CBMAI 2609					GCF_029872515.1-RS_2025_06_02	Scaffold	2023-04-25	JAPDIQ01	24
GCF_028823535.1	ASM2882353v1	Pseudomonas serbica		IT-P366					GCF_028823535.1-RS_2025_05_06	Contig	2023-02-23	JAQIYM01	90
GCF_005250615.1	ASM525061v1	Pseudomonas rhizoryzae		RY24					GCF_005250615.1-RS_2025_04_03	Contig	2019-05-07	SULM01	45
GCF_021602345.1	ASM2160234v1	Pseudomonas pharyngis		BML-PP036					GCF_021602345.1-RS_2024_09_09	Contig	2021-11-22	BQID01	56
GCF_043496865.1	ASM4349686v1	Pseudomonas retamae		RB5					GCF_043496865.1-RS_2025_01_19	Contig	2024-10-20	JBIEIL01	34
GCF_013184545.1	ASM1318454v1	Pseudomonas tumuqii		LAMW06					GCF_013184545.1-RS_2024_10_11	Contig	2020-05-28	JAAOJA01	65
GCF_021602155.1	ASM2160215v1	Pseudomonas parakoreensis		BML-PP030					GCF_021602155.1-RS_2024_09_09	Contig	2021-11-22	BQHY01	113
GCF_001050345.1	ASM105034v1	Pseudomonas fildesensis		KG01					GCF_001050345.1-RS_2024_12_11	Contig	2015-07-08	LFMW01	47
GCF_021602465.1	ASM2160246v1	Pseudomonas urethralis		BML-PP042					GCF_021602465.1-RS_2024_09_09	Contig	2021-11-22	BQIJ01	76
GCF_015712105.2	536	Pseudomonas chaetocerotis		536					GCF_015712105.2-RS_2024_11_06	Contig	2021-09-25	JACFYX02	44
GCF_014646755.1	ASM1464675v1	Pseudomonas asuensis		JCM 13501					GCF_014646755.1-RS_2025_09_02	Scaffold	2020-09-12	BMNW01	108
GCF_015461835.1	ASM1546183v1	Pseudomonas neuropathica		P155					GCF_015461835.1-RS_2024_12_09	Scaffold	2020-11-13	JACOPX01	50
GCF_012033695.1	ASM1203369v1	Pseudomonas quercus		hsmgli-8					GCF_012033695.1-RS_2025_05_05	Scaffold	2020-04-05	JAAVJI01	50
GCF_030580795.1	ASM3058079v1	Pseudomonas boreofloridensis		K13					GCF_030580795.1-RS_2025_08_13	Contig	2023-08-01	JAUQOQ01	49
GCF_021601625.1	ASM2160162v1	Pseudomonas paraglycinae		BML-PP023					GCF_021601625.1-RS_2024_09_09	Contig	2021-11-22	BQHR01	55
GCF_007109405.1	ASM710940v1	Pseudomonas mangiferae		DMKU BBB3-04					GCF_007109405.1-RS_2024_12_09	Contig	2019-07-18	VJOY01	41
GCF_008638305.1	ASM863830v1	Pseudomonas profundi		M5					GCF_008638305.1-RS_2024_11_06	Scaffold	2019-09-23	VTPZ01	56
GCF_009932725.1	ASM993272v1	Pseudomonas yangonensis		MY50					GCF_009932725.1-RS_2025_08_02	Contig	2020-01-17	BLJU01	301
GCF_007830155.1	ASM783015v1	Pseudomonas duriflava		CGMCC 1.6858					GCF_007830155.1-RS_2024_04_25	Contig	2019-08-02	VLKY01	65
GCF_020831405.1	ASM2083140v1	Pseudomonas oryzagri		MAHUQ-58					GCF_020831405.1-RS_2024_11_26	Scaffold	2021-11-10	JAJHPU01	46
GCF_900536025.1	PREIDCCOS865	Pseudomonas reidholzensis		CCOS 865					GCF_900536025.1-RS_2025_04_22	Contig	2018-08-31	UNOZ01	45
GCF_027922365.1	ASM2792236v1	Pseudomonas turukhanskensis		VKM B-2935					GCF_027922365.1-RS_2024_09_09	Scaffold	2023-01-19	BSFN01	61
GCF_019145475.1	ASM1914547v1	Pseudomonas botevensis		COW3					GCF_019145475.1-RS_2024_11_18	Contig	2021-07-06	JAHTKI01	55
GCF_014836765.1	ASM1483676v1	Serpens gallinarum		Sa2CUA2					GCF_014836765.1-RS_2025_06_20	Scaffold	2020-09-30	JACSQG01	34
GCF_039581215.1	ASM3958121v1	Pseudomonas halotolerans		B22					GCF_039581215.1-RS_2025_05_31	Contig	2024-05-08	JBCNTJ01	32
GCF_030580745.1	ASM3058074v1	Pseudomonas serbiensis		KFB 138					GCF_030580745.1-RS_2024_12_29	Contig	2023-08-01	JAUQOO01	66
GCF_014269035.2	ASM1426903v2	Pseudomonas vlassakiae		RW4S2					GCF_014269035.2-RS_2025_07_22	Contig	2021-07-06	JABWRP02	80
GCF_008638345.1	ASM863834v1	Pseudomonas saliphila		16W4-4-3					GCF_008638345.1-RS_2024_12_11	Contig	2019-09-23	VTVA01	59
GCF_900109175.1	IMG-taxon 2663762776 annotated assembly	Pseudomonas linyingensis		LMG 25967					GCF_900109175.1-RS_2025_04_24	Scaffold	2016-10-31	FNZE01	43
GCF_003586265.1	ASM358626v1	Pseudomonas jilinensis		JS15-10A1					GCF_003586265.1-RS_2025_03_29	Contig	2018-09-10	QJSA01	57
GCF_021602585.1	ASM2160258v1	Pseudomonas faucium		BML-PP048					GCF_021602585.1-RS_2024_09_09	Contig	2021-11-22	BQIP01	89
GCF_021603585.1	ASM2160358v1	Pseudomonas sputi		BML-PP014					GCF_021603585.1-RS_2024_09_09	Contig	2021-11-22	BQHI01	105
GCF_003131185.1	ASM313118v1	Pseudomonas ovata		F51					GCF_003131185.1-RS_2025_04_03	Contig	2018-05-18	QFFU01	72
GCF_013433315.1	ASM1343331v1	Pseudomonas crudilactis		UCMA 17988					GCF_013433315.1-RS_2025_05_05	Contig	2020-07-21	WXVV01	82
GCF_001702265.1	ASM170226v1	Pseudomonas aylmerensis		S1E40					GCF_001702265.1-RS_2024_11_19	Contig	2016-08-10	MAUE01	49
GCF_009724245.1	ASM972424v1	Pseudomonas spelaei		CCM 7893					GCF_009724245.1-RS_2025_05_05	Contig	2019-12-01	WNNK01	97
GCF_041027545.1	ASM4102754v1	Pseudomonas zhanjiangensis		25A3E					GCF_041027545.1-RS_2025_08_05	Scaffold	2024-08-04	JBFTEG01	60
GCF_011369485.1	ASM1136948v1	Pseudomonas atagonensis		PS14					GCF_011369485.1-RS_2025_05_05	Scaffold	2020-03-16	VXCA01	81
GCF_030580815.1	ASM3058081v1	Pseudomonas alabamensis		22-AL-CL-001					GCF_030580815.1-RS_2025_08_13	Contig	2023-08-01	JAUQOR01	67
GCF_025336485.1	ASM2533648v1	Pseudomonas citri		OPS13-3					GCF_025336485.1-RS_2024_10_11	Contig	2022-09-20	JAODAB01	64
GCF_021147775.1	ASM2114777v1	Pseudomonas californiensis		CDFA601					GCF_021147775.1-RS_2024_11_26	Contig	2021-12-09	JAGTPK01	147
GCF_021602025.1	ASM2160202v1	Pseudomonas ceruminis		BML-PP028					GCF_021602025.1-RS_2024_09_09	Contig	2021-11-22	BQHW01	115
GCF_034653255.1	ASM3465325v1	Pseudomonas spirodelae		T5W1					GCF_034653255.1-RS_2025_01_19	Contig	2023-12-26	JAYEET01	69
GCF_003231275.1	ASM323127v1	Pseudomonas huaxiensis		WCHPs060044					GCF_003231275.1-RS_2024_11_18	Contig	2018-06-15	QKVL01	241
GCF_014694385.1	ASM1469438v1	Pseudomonas typographi		CA3A					GCF_014694385.1-RS_2025_03_28	Contig	2020-09-22	JAAOCA01	209
GCF_028657115.1	ASM2865711v1	Pseudomonas rubra		ID291					GCF_028657115.1-RS_2024_03_26	Contig	2023-02-15	JAMDGP01	108
GCF_036324045.1	ASM3632404v1	Pseudomonas carassii		137P					GCF_036324045.1-RS_2024_12_11	Contig	2024-01-31	JAZDCT01	93
GCF_009707515.1	ASM970751v1	Pseudomonas karstica		CCM 7891					GCF_009707515.1-RS_2025_05_05	Contig	2019-11-24	WLYI01	114
GCF_003797945.1	ASM379794v1	Pseudomonas neustonica		SSM26					GCF_003797945.1-RS_2024_12_11	Contig	2018-11-19	RKKU01	77
GCF_900115555.1	IMG-taxon 2671180032 annotated assembly	Pseudomonas borbori		DSM 17834					GCF_900115555.1-RS_2025_04_24	Scaffold	2016-11-02	FOWX01	96
GCF_021601385.1	ASM2160138v1	Pseudomonas parasichuanensis		BML-PP020					GCF_021601385.1-RS_2024_09_09	Contig	2021-11-22	BQHO01	134
GCF_011355085.1	ASM1135508v1	Pseudomonas akapageensis		PS24					GCF_011355085.1-RS_2025_05_05	Scaffold	2020-03-16	VXCP01	89
GCF_004682055.1	ASM468205v1	Pseudomonas kairouanensis		KC12					GCF_004682055.1-RS_2025_03_22	Contig	2019-04-05	QUZU01	107
GCF_030580855.1	ASM3058085v1	Pseudomonas citrulli		K18					GCF_030580855.1-RS_2025_08_13	Contig	2023-08-01	JAUQOP01	100
GCF_017114825.1	ASM1711482v1	Pseudomonas gregormendelii		LMG 28632					GCF_017114825.1-RS_2025_04_07	Scaffold	2021-03-01	JADEVO01	111
GCF_002934685.1	ASM293468v1	Pseudomonas bohemica		IA19					GCF_002934685.1-RS_2024_12_09	Scaffold	2018-02-21	NKHL01	121
GCF_000972175.1	CLC6_0_3	Pseudomonas syringae pv. coryli str. NCPPB 4273		NCPPB 4273					GCF_000972175.1-RS_2025_08_20	Contig	2015-04-15	AWQP01	93
GCF_002158995.1	ASM215899v1	Pseudomonas caspiana		FBF102					GCF_002158995.1-RS_2025_03_27	Scaffold	2017-05-30	LOHF01	49
GCF_022790535.1	ASM2279053v1	Pseudomonas maioricensis		S25					GCF_022790535.1-RS_2025_04_07	Scaffold	2022-04-01	LOHG01	41
GCF_028656975.1	ASM2865697v1	Pseudomonas fontis		ID656					GCF_028656975.1-RS_2025_03_26	Contig	2023-02-15	JAMDGX01	157
GCF_034961125.1	ASM3496112v1	Pseudomonas machongensis		MH2					GCF_034961125.1-RS_2024_12_09	Scaffold	2024-01-02	JAYFUI01	198
GCF_021147825.1	ASM2114782v1	Pseudomonas quasicaspiana		CDFA553					GCF_021147825.1-RS_2024_11_26	Contig	2021-12-09	JAGTPI01	138
GCF_001400735.1	PcaICMP2855	Pseudomonas caricapapayae		ICMP 2855					GCF_001400735.1-RS_2024_12_11	Scaffold	2015-10-20	LJPW01	193
GCF_004682045.1	ASM468204v1	Pseudomonas nabeulensis		E10B					GCF_004682045.1-RS_2025_03_28	Contig	2019-04-05	QUZT01	150
GCF_019168305.1	MAFF301350	Pseudomonas aegrilactucae		MAFF 301350					GCF_019168305.1-RS_2025_04_22	Contig	2021-07-07	JAHTBI01	187
GCF_002087235.1	ASM208723v1	Pseudomonas floridensis		GEV388					GCF_002087235.1-RS_2025_04_22	Scaffold	2017-04-12	MUIO01	287
GCF_015070855.1	ASM1507085v1	Pseudomonas lopnurensis		AL-54					GCF_015070855.1-RS_2024_12_11	Scaffold	2020-10-28	JADDIX01	100
GCF_009296165.1	ASM929616v1	Pseudomonas kitaguniensis		MAFF 212408					GCF_009296165.1-RS_2025_04_22	Contig	2019-10-24	VUAZ01	259
GCF_039888995.1	ASM3988899v1	Pseudomonas rossensis		P2663					GCF_039888995.1-RS_2025_05_25	Contig	2024-05-28	JBBWCB01	438
GCF_001695625.1	ASM169562v1	Pseudomonas defluvii		WCHP16					GCF_001695625.1-RS_2025_05_02	Contig	2016-07-27	MBPN01	369
GCF_001411475.1	ASM141147v1	Pseudomonas endophytica		BSTT44					GCF_001411475.1-RS_2025_04_02	Contig	2015-10-22	LLWH01	241
GCF_015163715.1	ASM1516371v1	Pseudomonas cyclaminis		MAFF 301449					GCF_015163715.1-RS_2025_04_22	Contig	2020-11-01	JADDUM01	407
GCF_014268615.1	ASM1426861v1	Pseudomonas tehranensis		SWRI196					GCF_014268615.1-RS_2025_07_22	Contig	2020-08-23	JABWQV01	531
GCF_001400515.1	PmlICMP6289	Pseudomonas meliae		ICMP 6289					GCF_001400515.1-RS_2024_12_11	Scaffold	2015-10-20	LJQT01	504
GCF_010671725.1	ASM1067172v1	Pseudomonas brassicae		MAFF 212427					GCF_010671725.1-RS_2025_03_27	Contig	2020-02-16	JAAHBU01	655
GCF_025917275.1	ASM2591727v1	Pseudomonas agronomica		SAICEU22T					GCF_025917275.1-RS_2024_12_13	Contig	2022-10-31	JAOSHO01	1203
GCF_007665635.1	ASM766563v1	Pseudomonas oryzihabitans		DE0585					GCF_007665635.1-RS_2025_04_27	Scaffold	2019-07-30	VDNQ01	19
GCF_900104905.1	IMG-taxon 2639762619 annotated assembly	Pseudomonas jessenii		LMG 21605					GCF_900104905.1-RS_2024_12_11	Contig	2016-10-25	FNTC01	2
GCF_000452845.1	CC1416_092313_2.0	Pseudomonas avellanae		CC1416					GCF_000452845.1-RS_2025_04_04	Contig	2013-11-27	AVEP02	336
GCF_900101185.1	IMG-taxon 2636416191 annotated assembly	Pseudomonas gessardii		LMG 21604					GCF_900101185.1-RS_2025_04_26	Contig	2016-10-21	FNKR01	3
GCF_031455735.1	ASM3145573v1	Pseudomonas hunanensis		BE56					GCF_031455735.1-RS_2024_09_15	Contig	2023-09-13	JAVDTH01	61
GCF_025397885.1	ASM2539788v1	Pseudomonas iridis		Y-22					GCF_025397885.1-RS_2024_10_11	Contig	2022-09-23	JALKQL01	31
GCF_024722005.1	ASM2472200v1	Pseudomonas carnis		20TX0167					GCF_024722005.1-RS_2024_10_12	Scaffold	2022-08-20	JANQAQ01	38
GCF_900105955.1	IMG-taxon 2639763197 annotated assembly	Pseudomonas proteolytica		LMG 22710					GCF_900105955.1-RS_2025_03_30	Contig	2016-10-22	FNTR01	7
GCF_900105935.1	IMG-taxon 2645728113 annotated assembly	Pseudomonas costantinii		LMG 22119					GCF_900105935.1-RS_2024_12_11	Contig	2016-10-22	FNTS01	2
GCF_027983475.1	ASM2798347v1	Pseudomonas cerasi		NTM-B-29					GCF_027983475.1-RS_2024_12_13	Contig	2023-01-25	JAQJVM01	5
GCF_003935525.1	ASM393552v1	Pseudomonas saudiphocaensis		PS_399					GCF_003935525.1-RS_2025_04_27	Scaffold	2018-12-11	RHQU01	19
GCF_013386885.1	ASM1338688v1	Pseudomonas salomonii		IPO3765					GCF_013386885.1-RS_2025_04_27	Scaffold	2020-07-02	JACAQV01	63
GCF_013386115.1	ASM1338611v1	Pseudomonas gingeri		A6001					GCF_013386115.1-RS_2025_05_05	Scaffold	2020-07-02	JACAOR01	29
GCF_900101085.1	IMG-taxon 2639762651 annotated assembly	Pseudomonas grimontii		DSM 17515					GCF_900101085.1-RS_2025_03_30	Contig	2016-10-21	FNKM01	2
GCF_050434865.1	ASM5043486v1	Pseudomonas silensiensis		A3_3					GCF_050434865.1-RS_2025_05_20	Contig	2025-05-19	JBNDJH01	56
GCF_015680405.1	ASM1568040v1	Pseudomonas pudica		20-MO00628-0					GCF_015680405.1-RS_2024_12_11	Contig	2020-11-24	JADLJS01	131
GCF_904067025.1	uni376_1	Pseudomonas paraversuta		UBT376					GCF_904067025.1-RS_2025_01_29	Contig	2021-02-02	CAJFDA01	2
GCF_028657135.1	ASM2865713v1	Pseudomonas aphyarum		ID233					GCF_028657135.1-RS_2025_03_26	Contig	2023-02-15	JAMDGO01	23
GCF_017976235.1	ASM1797623v1	Pseudomonas anatoliensis		P141					GCF_017976235.1-RS_2025_04_07	Scaffold	2021-04-15	JACVHC01	18
GCF_016812185.1	ASM1681218v1	Pseudomonas weihenstephanensis		TMW2.1728					GCF_016812185.1-RS_2025_03_29	Contig	2021-02-07	JAAEBV01	21
GCF_031588425.1	ASM3158842v1	Pseudomonas allii		7b					GCF_031588425.1-RS_2024_09_20	Contig	2023-09-18	JAVLRO01	34
GCF_036324105.1	ASM3632410v1	Pseudomonas auratipiscis		120P					GCF_036324105.1-RS_2024_09_24	Contig	2024-01-31	JAZDQP01	48
GCF_014358015.1	ASM1435801v1	Pseudomonas triticifolii		DOAB 1067					GCF_014358015.1-RS_2024_12_11	Contig	2020-08-24	JACONV01	49
GCF_036688725.1	ASM3668872v1	Pseudomonas lactucae		W20_MBD1_FM9					GCF_036688725.1-RS_2024_12_13	Contig	2024-02-17	JAQQPT01	52
GCF_048586865.1	ASM4858686v1	Pseudomonas bharatica		HB/4285					GCF_048586865.1-RS_2025_03_17	Contig	2025-03-16	JBMAWR01	67
GCF_013387025.1	ASM1338702v1	Pseudomonas reactans		IPO3751					GCF_013387025.1-RS_2025_08_02	Scaffold	2020-07-02	JACAQP01	216
GCF_013385965.1	ASM1338596v1	Pseudomonas edaphica		B7002					GCF_013385965.1-RS_2025_04_27	Scaffold	2020-07-02	JACAOZ01	76
GCF_023072615.1	ASM2307261v1	Pseudomonas violetae		TNT19					GCF_023072615.1-RS_2025_05_14	Scaffold	2022-04-20	JAKNRW01	92
GCF_023241665.1	ASM2324166v1	Pseudomonas morbosilactucae		MAFF 302046					GCF_023241665.1-RS_2025_04_22	Contig	2022-05-04	JALQCX01	117
GCF_036324005.1	ASM3632400v1	Pseudomonas ulcerans		148P					GCF_036324005.1-RS_2024_09_24	Contig	2024-01-31	JAZDQJ01	109
GCF_016924785.1	ASM1692478v1	Pseudomonas hygromyciniae		SDM007_2					GCF_016924785.1-RS_2024_09_23	Contig	2021-02-23	JAFFTG01	256
GCF_049942315.1	ASM4994231v1	Pseudomonas wayambapalatensis		DGI-4					GCF_049942315.1-RS_2025_04_27	Contig	2025-04-26	JBNFMU01	237
GCF_014357575.1	ASM1435757v1	Pseudomonas folii		DOAB 1069					GCF_014357575.1-RS_2025_05_05	Contig	2020-08-24	JACONW01	289
GCF_026130225.1	ASM2613022v1	Pseudomonas fragariae (ex Marin et al. 2024)		17					NCBI Prokaryotic Genome Annotation Pipeline (PGAP)	Contig	2022-11-10	JAINZM01	77
GCA_018394375.1	ASM1839437v1	Pseudomonas syringae		Susan2139					NCBI Prokaryotic Genome Annotation Pipeline (PGAP)	Complete Genome	2021-05-18		2
GCF_018394375.1	ASM1839437v1	Pseudomonas syringae		Susan2139					GCF_018394375.1-RS_2025_05_25	Complete Genome	2021-05-18		2
GCA_900235835.1	CFBP3846	Pseudomonas syringae pv. avii					CFBP3846		Annotation submitted by JLU	Complete Genome	2018-01-30		6
GCF_900235835.1	CFBP3846	Pseudomonas syringae pv. avii					CFBP3846		GCF_900235835.1-RS_2025_02_12	Complete Genome	2018-01-30		6
GCA_051904935.1	ASM5190493v1	Pseudomonas syringae		CEB0023					NCBI Prokaryotic Genome Annotation Pipeline (PGAP)	Complete Genome	2025-08-10		1
GCF_051904935.1	ASM5190493v1	Pseudomonas syringae		CEB0023					GCF_051904935.1-RS_2025_08_11	Complete Genome	2025-08-11		1
GCA_018388525.1	ASM1838852v1	Pseudomonas syringae		U643					NCBI Prokaryotic Genome Annotation Pipeline (PGAP)	Complete Genome	2021-05-17		1
GCF_018388525.1	ASM1838852v1	Pseudomonas syringae		U643					GCF_018388525.1-RS_2025_05_25	Complete Genome	2021-05-17		1
GCA_051904825.1	ASM5190482v1	Pseudomonas syringae		3A					NCBI Prokaryotic Genome Annotation Pipeline (PGAP)	Complete Genome	2025-08-10		1
GCF_051904825.1	ASM5190482v1	Pseudomonas syringae		3A					GCF_051904825.1-RS_2025_08_11	Complete Genome	2025-08-11		1
GCA_018388485.1	ASM1838848v1	Pseudomonas syringae		KF529					NCBI Prokaryotic Genome Annotation Pipeline (PGAP)	Complete Genome	2021-05-17		1
GCF_018388485.1	ASM1838848v1	Pseudomonas syringae		KF529					GCF_018388485.1-RS_2025_05_25	Complete Genome	2021-05-17		1
GCA_026261705.1	ASM2626170v1	Pseudomonas syringae		MUP20					NCBI Prokaryotic Genome Annotation Pipeline (PGAP)	Complete Genome	2022-11-21		1
GCF_026261705.1	ASM2626170v1	Pseudomonas syringae		MUP20					GCF_026261705.1-RS_2025_03_31	Complete Genome	2022-11-21		1
GCA_014524645.1	ASM1452464v1	Pseudomonas syringae		CAS02					NCBI Prokaryotic Genome Annotation Pipeline (PGAP)	Complete Genome	2020-09-11		1
GCF_014524645.1	ASM1452464v1	Pseudomonas syringae		CAS02					GCF_014524645.1-RS_2025_01_08	Complete Genome	2020-09-11		1
GCA_051904875.1	ASM5190487v1	Pseudomonas syringae		11C					NCBI Prokaryotic Genome Annotation Pipeline (PGAP)	Complete Genome	2025-08-10		1
GCF_051904875.1	ASM5190487v1	Pseudomonas syringae		11C					GCF_051904875.1-RS_2025_08_11	Complete Genome	2025-08-11		1
GCA_016694755.2	ASM1669475v2	Pseudomonas syringae		BIM B-268					NCBI Prokaryotic Genome Annotation Pipeline (PGAP)	Complete Genome	2021-04-19		1
GCF_016694755.2	ASM1669475v2	Pseudomonas syringae		BIM B-268					GCF_016694755.2-RS_2025_04_27	Complete Genome	2021-04-19		1
GCA_051904975.1	ASM5190497v1	Pseudomonas syringae		GAB0016					NCBI Prokaryotic Genome Annotation Pipeline (PGAP)	Complete Genome	2025-08-10		1
GCF_051904975.1	ASM5190497v1	Pseudomonas syringae		GAB0016					GCF_051904975.1-RS_2025_08_11	Complete Genome	2025-08-11		1
GCA_900235815.1	CFBP3840	Pseudomonas syringae					CFBP3840		Annotation submitted by JLU	Complete Genome	2018-01-30		5
GCF_900235815.1	CFBP3840	Pseudomonas syringae					CFBP3840		GCF_900235815.1-RS_2025_03_17	Complete Genome	2018-01-30		5
GCA_050916335.1	ASM5091633v1	Pseudomonas syringae		LS1					NCBI Prokaryotic Genome Annotation Pipeline (PGAP)	Complete Genome	2025-06-13		1
GCF_050916335.1	ASM5091633v1	Pseudomonas syringae		LS1					GCF_050916335.1-RS_2025_06_13	Complete Genome	2025-06-14		1
GCA_051904915.1	ASM5190491v1	Pseudomonas syringae		CCE0067					NCBI Prokaryotic Genome Annotation Pipeline (PGAP)	Complete Genome	2025-08-10		1
GCF_051904915.1	ASM5190491v1	Pseudomonas syringae		CCE0067					GCF_051904915.1-RS_2025_08_11	Complete Genome	2025-08-11		1
GCA_052041385.1	ASM5204138v1	Pseudomonas syringae		USA0087					NCBI Prokaryotic Genome Annotation Pipeline (PGAP)	Complete Genome	2025-08-14		1
GCF_052041385.1	ASM5204138v1	Pseudomonas syringae		USA0087					GCF_052041385.1-RS_2025_08_15	Complete Genome	2025-08-16		1
GCA_051943005.1	ASM5194300v1	Pseudomonas syringae		CC1429					NCBI Prokaryotic Genome Annotation Pipeline (PGAP)	Complete Genome	2025-08-12		2
GCF_051943005.1	ASM5194300v1	Pseudomonas syringae		CC1429					GCF_051943005.1-RS_2025_08_13	Complete Genome	2025-08-13		2
GCA_051943055.1	ASM5194305v1	Pseudomonas syringae		DG1A_7					NCBI Prokaryotic Genome Annotation Pipeline (PGAP)	Complete Genome	2025-08-12		2
GCF_051943055.1	ASM5194305v1	Pseudomonas syringae		DG1A_7					GCF_051943055.1-RS_2025_08_13	Complete Genome	2025-08-13		2
GCA_051941335.1	ASM5194133v1	Pseudomonas syringae		41D					NCBI Prokaryotic Genome Annotation Pipeline (PGAP)	Complete Genome	2025-08-12		2
GCF_051941335.1	ASM5194133v1	Pseudomonas syringae		41D					GCF_051941335.1-RS_2025_08_13	Complete Genome	2025-08-13		2
GCA_025985485.1	ASM2598548v1	Pseudomonas syringae		Psy33					NCBI Prokaryotic Genome Annotation Pipeline (PGAP)	Complete Genome	2022-11-03		1
GCF_025985485.1	ASM2598548v1	Pseudomonas syringae		Psy33					GCF_025985485.1-RS_2024_11_26	Complete Genome	2022-11-03		1
GCA_051942485.1	ASM5194248v1	Pseudomonas syringae		DG1A_21					NCBI Prokaryotic Genome Annotation Pipeline (PGAP)	Complete Genome	2025-08-12		1
GCF_051942485.1	ASM5194248v1	Pseudomonas syringae		DG1A_21					GCF_051942485.1-RS_2025_08_13	Complete Genome	2025-08-13		1
GCA_052042155.1	ASM5204215v1	Pseudomonas syringae		P3.01.09C09					NCBI Prokaryotic Genome Annotation Pipeline (PGAP)	Complete Genome	2025-08-14		1
GCF_052042155.1	ASM5204215v1	Pseudomonas syringae		P3.01.09C09					GCF_052042155.1-RS_2025_08_15	Complete Genome	2025-08-16		1
GCA_026261625.1	ASM2626162v1	Pseudomonas syringae		MUP32					NCBI Prokaryotic Genome Annotation Pipeline (PGAP)	Complete Genome	2022-11-21		3
GCF_026261625.1	ASM2626162v1	Pseudomonas syringae		MUP32					GCF_026261625.1-RS_2025_04_02	Complete Genome	2022-11-21		3
GCA_051943525.1	ASM5194352v1	Pseudomonas syringae		DGA5F1-1					NCBI Prokaryotic Genome Annotation Pipeline (PGAP)	Complete Genome	2025-08-12		2
GCF_051943525.1	ASM5194352v1	Pseudomonas syringae		DGA5F1-1					GCF_051943525.1-RS_2025_08_13	Complete Genome	2025-08-13		2
GCA_018388505.1	ASM1838850v1	Pseudomonas syringae		Susan762					NCBI Prokaryotic Genome Annotation Pipeline (PGAP)	Complete Genome	2021-05-17		1
GCF_018388505.1	ASM1838850v1	Pseudomonas syringae		Susan762					GCF_018388505.1-RS_2025_05_25	Complete Genome	2021-05-17		1
GCA_052042645.1	ASM5204264v1	Pseudomonas syringae		P4.01.01.C03					NCBI Prokaryotic Genome Annotation Pipeline (PGAP)	Complete Genome	2025-08-14		2
GCF_052042645.1	ASM5204264v1	Pseudomonas syringae		P4.01.01.C03					GCF_052042645.1-RS_2025_08_15	Complete Genome	2025-08-16		2
GCA_052043265.1	ASM5204326v1	Pseudomonas syringae		SZ0049					NCBI Prokaryotic Genome Annotation Pipeline (PGAP)	Complete Genome	2025-08-14		1
GCF_052043265.1	ASM5204326v1	Pseudomonas syringae		SZ0049					GCF_052043265.1-RS_2025_08_15	Complete Genome	2025-08-16		1
GCA_026261685.1	ASM2626168v1	Pseudomonas syringae		MUP17					NCBI Prokaryotic Genome Annotation Pipeline (PGAP)	Complete Genome	2022-11-21		1
GCF_026261685.1	ASM2626168v1	Pseudomonas syringae		MUP17					GCF_026261685.1-RS_2025_03_31	Complete Genome	2022-11-21		1
GCA_052042875.1	ASM5204287v1	Pseudomonas syringae		USA0088					NCBI Prokaryotic Genome Annotation Pipeline (PGAP)	Complete Genome	2025-08-14		1
GCF_052042875.1	ASM5204287v1	Pseudomonas syringae		USA0088					GCF_052042875.1-RS_2025_08_15	Complete Genome	2025-08-16		1
GCA_051904955.1	ASM5190495v1	Pseudomonas syringae		CC1434					NCBI Prokaryotic Genome Annotation Pipeline (PGAP)	Complete Genome	2025-08-10		1
GCF_051904955.1	ASM5190495v1	Pseudomonas syringae		CC1434					GCF_051904955.1-RS_2025_08_11	Complete Genome	2025-08-11		1
GCA_051904885.1	ASM5190488v1	Pseudomonas syringae		19B					NCBI Prokaryotic Genome Annotation Pipeline (PGAP)	Complete Genome	2025-08-10		1
GCF_051904885.1	ASM5190488v1	Pseudomonas syringae		19B					GCF_051904885.1-RS_2025_08_11	Complete Genome	2025-08-11		1
GCA_051904965.1	ASM5190496v1	Pseudomonas syringae		CEB0083					NCBI Prokaryotic Genome Annotation Pipeline (PGAP)	Complete Genome	2025-08-10		1
GCF_051904965.1	ASM5190496v1	Pseudomonas syringae		CEB0083					GCF_051904965.1-RS_2025_08_11	Complete Genome	2025-08-11		1
GCA_051904905.1	ASM5190490v1	Pseudomonas syringae		DGA9CS5-15					NCBI Prokaryotic Genome Annotation Pipeline (PGAP)	Complete Genome	2025-08-10		1
GCF_051904905.1	ASM5190490v1	Pseudomonas syringae		DGA9CS5-15					GCF_051904905.1-RS_2025_08_11	Complete Genome	2025-08-11		1
GCA_051904985.1	ASM5190498v1	Pseudomonas syringae		DGA9CS5-8					NCBI Prokaryotic Genome Annotation Pipeline (PGAP)	Complete Genome	2025-08-10		1
GCF_051904985.1	ASM5190498v1	Pseudomonas syringae		DGA9CS5-8					GCF_051904985.1-RS_2025_08_11	Complete Genome	2025-08-11		1
GCA_051904895.1	ASM5190489v1	Pseudomonas syringae		CSZ0293					NCBI Prokaryotic Genome Annotation Pipeline (PGAP)	Complete Genome	2025-08-10		1
GCF_051904895.1	ASM5190489v1	Pseudomonas syringae		CSZ0293					GCF_051904895.1-RS_2025_08_11	Complete Genome	2025-08-11		1
GCA_023278085.1	ASM2327808v1	Pseudomonas syringae		PA-2-9E					NCBI Prokaryotic Genome Annotation Pipeline (PGAP)	Complete Genome	2022-05-09		2
GCF_023278085.1	ASM2327808v1	Pseudomonas syringae		PA-2-9E					GCF_023278085.1-RS_2025_06_15	Complete Genome	2022-05-09		2
GCA_051944155.1	ASM5194415v1	Pseudomonas syringae		DGA11F1-17					NCBI Prokaryotic Genome Annotation Pipeline (PGAP)	Complete Genome	2025-08-12		1
GCF_051944155.1	ASM5194415v1	Pseudomonas syringae		DGA11F1-17					GCF_051944155.1-RS_2025_08_13	Complete Genome	2025-08-13		1
GCA_052041185.1	ASM5204118v1	Pseudomonas syringae		SZB0008					NCBI Prokaryotic Genome Annotation Pipeline (PGAP)	Complete Genome	2025-08-14		1
GCF_052041185.1	ASM5204118v1	Pseudomonas syringae		SZB0008					GCF_052041185.1-RS_2025_08_15	Complete Genome	2025-08-16		1
GCA_052041915.1	ASM5204191v1	Pseudomonas syringae		SZ0119					NCBI Prokaryotic Genome Annotation Pipeline (PGAP)	Complete Genome	2025-08-14		1
GCF_052041915.1	ASM5204191v1	Pseudomonas syringae		SZ0119					GCF_052041915.1-RS_2025_08_15	Complete Genome	2025-08-16		1
GCA_001913215.1	ASM191321v1	Pseudomonas syringae pv. actinidiae		NZ-45					NCBI Prokaryotic Genome Annotation Pipeline (PGAP)	Complete Genome	2016-12-21		2
GCF_001913215.1	ASM191321v1	Pseudomonas syringae pv. actinidiae		ICMP 20586					GCF_001913215.1-RS_2025_03_27	Complete Genome	2016-12-21		2
GCA_051131235.1	ASM5113123v1	Pseudomonas syringae pv. actinidiae		FX219					NCBI Prokaryotic Genome Annotation Pipeline (PGAP)	Complete Genome	2025-06-27		1
GCF_051131235.1	ASM5113123v1	Pseudomonas syringae pv. actinidiae		FX219					GCF_051131235.1-RS_2025_06_28	Complete Genome	2025-06-29		1
GCA_033024575.1	ASM3302457v1	Pseudomonas syringae pv. actinidiae		Yunnan3.2					NCBI Prokaryotic Genome Annotation Pipeline (PGAP)	Complete Genome	2023-10-25		2
GCF_033024575.1	ASM3302457v1	Pseudomonas syringae pv. actinidiae		Yunnan3.2					GCF_033024575.1-RS_2024_10_27	Complete Genome	2023-10-25		2
GCA_031582985.1	ASM3158298v1	Pseudomonas syringae pv. actinidiae		QSY6					Annotation submitted by Anhui Agricultural University	Complete Genome	2023-09-17		2
GCF_031582985.1	ASM3158298v1	Pseudomonas syringae pv. actinidiae		QSY6					GCF_031582985.1-RS_2025_04_21	Complete Genome	2023-09-17		2
GCA_002763655.1	ASM276365v1	Pseudomonas syringae pv. actinidiae		MAFF212063					NCBI Prokaryotic Genome Annotation Pipeline (PGAP)	Complete Genome	2017-11-13		3
GCF_002763655.1	ASM276365v1	Pseudomonas syringae pv. actinidiae		MAFF212063					GCF_002763655.1-RS_2025_02_17	Complete Genome	2017-11-13		3
GCA_023167685.1	ASM2316768v1	Pseudomonas syringae pv. actinidiae		MAFF613020					Annotation submitted by Faculty of Agriculture, Kagawa University	Complete Genome	2022-04-02		3
GCF_023167685.1	ASM2316768v1	Pseudomonas syringae pv. actinidiae		MAFF613020					GCF_023167685.1-RS_2025_05_14	Complete Genome	2022-04-02		3
GCA_002024305.1	ASM202430v1	Pseudomonas syringae pv. actinidiae		CRAFRU 14.08					NCBI Prokaryotic Genome Annotation Pipeline (PGAP)	Complete Genome	2017-03-09		2
GCF_002024305.1	ASM202430v1	Pseudomonas syringae pv. actinidiae		CRAFRU 14.08					GCF_002024305.1-RS_2025_01_02	Complete Genome	2017-03-09		2
GCA_001913235.1	ASM191323v1	Pseudomonas syringae pv. actinidiae		NZ-47					NCBI Prokaryotic Genome Annotation Pipeline (PGAP)	Complete Genome	2016-12-21		3
GCF_001913235.1	ASM191323v1	Pseudomonas syringae pv. actinidiae		NZ-47					GCF_001913235.1-RS_2025_01_30	Complete Genome	2016-12-21		3
GCA_002024285.1	ASM202428v1	Pseudomonas syringae pv. actinidiae		CRAFRU 12.29					NCBI Prokaryotic Genome Annotation Pipeline (PGAP)	Complete Genome	2017-03-09		2
GCF_002024285.1	ASM202428v1	Pseudomonas syringae pv. actinidiae		CRAFRU 12.29					GCF_002024285.1-RS_2025_01_02	Complete Genome	2017-03-09		2
GCA_032812665.1	ASM3281266v1	Pseudomonas syringae pv. actinidiae		YXH1					Annotation submitted by Anhui Agricultural University	Complete Genome	2023-10-18		2
GCF_032812665.1	ASM3281266v1	Pseudomonas syringae pv. actinidiae		YXH1					GCF_032812665.1-RS_2025_04_21	Complete Genome	2023-10-18		2
GCA_003665415.1	ASM366541v1	Pseudomonas syringae pv. actinidiae		P155					NCBI Prokaryotic Genome Annotation Pipeline (PGAP)	Complete Genome	2018-10-17		2
GCF_003665415.1	ASM366541v1	Pseudomonas syringae pv. actinidiae		P220					GCF_003665415.1-RS_2025_04_13	Complete Genome	2018-10-17		2
GCA_032810905.1	ASM3281090v1	Pseudomonas syringae pv. actinidiae		JZY2					Annotation submitted by Anhui Agricultural University	Complete Genome	2023-10-18		2
GCF_032810905.1	ASM3281090v1	Pseudomonas syringae pv. actinidiae		JZY2					GCF_032810905.1-RS_2025_04_21	Complete Genome	2023-10-18		2
