# Supplementary material for: Screening and genomic identification of the bacterial pathogens from an apple orchard in Kazakhstan
Source: PeerJ. 2026 Jun 23;14:e21078. doi: 10.7717/peerj.21078 (PMC13308539; doi:10.7717/peerj.21078)
Supplement: Supplemental Information 6 [file peerj-14-21078-s006.xlsx]

## Sheet: Erwinia
Type Strain Genome Server
Query strain	Subject strain	dDDH (d0, in %)	C.I. (d0, in %)	dDDH (d4, in %)	C.I. (d4, in %)	dDDH (d6, in %)	C.I. (d6, in %)	G+C content difference (in %)
'Ea08KZ'	'Ea09KZ'	100	[99.9 - 100.0]	100	[100.0 - 100.0]	100	[100.0 - 100.0]	0
'Ea08KZ'	Erwinia amylovora CFBP 1232	99.8	[99.5 - 99.9]	99.9	[99.8 - 99.9]	99.9	[99.8 - 100.0]	0.03
'Ea09KZ'	Erwinia amylovora CFBP 1232	99.8	[99.6 - 99.9]	99.9	[99.8 - 99.9]	99.9	[99.9 - 100.0]	0.03
'Ea09KZ'	Candidatus Erwinia haradaeae EpK1/15	76.2	[72.2 - 79.8]	41	[38.5 - 43.6]	68.9	[65.5 - 72.1]	0.23
'Ea08KZ'	Candidatus Erwinia haradaeae EpK1/15	76	[72.0 - 79.6]	41	[38.6 - 43.6]	68.8	[65.3 - 72.0]	0.23
'Ea09KZ'	Erwinia pyrifoliae DSM 12163	76	[72.0 - 79.6]	41	[38.5 - 43.5]	68.7	[65.3 - 71.9]	0.22
'Ea08KZ'	Erwinia pyrifoliae DSM 12163	75.8	[71.8 - 79.4]	41	[38.5 - 43.5]	68.6	[65.1 - 71.8]	0.22
'Ea08KZ'	Erwinia piriflorinigrans CFBP 5888	54.2	[50.7 - 57.7]	30	[27.6 - 32.5]	47.2	[44.2 - 50.3]	0.73
'Ea09KZ'	Erwinia piriflorinigrans CFBP 5888	54.3	[50.8 - 57.7]	30	[27.6 - 32.5]	47.2	[44.2 - 50.3]	0.72
'Ea09KZ'	Erwinia tasmaniensis Et1/99	52.9	[49.5 - 56.4]	29.4	[27.0 - 31.9]	46	[43.0 - 49.1]	0.21
'Ea08KZ'	Erwinia tasmaniensis Et1/99	52.9	[49.4 - 56.4]	29.4	[27.0 - 31.9]	46	[43.0 - 49.0]	0.21
'Ea09KZ'	Erwinia sorbitola J780T	25.6	[22.2 - 29.2]	24.2	[21.9 - 26.6]	24.2	[21.3 - 27.3]	0.44
'Ea08KZ'	Erwinia sorbitola J780T	25.6	[22.2 - 29.2]	24.2	[21.9 - 26.6]	24.2	[21.3 - 27.3]	0.44
'Ea09KZ'	Erwinia aphidicola JCM 21238	28.8	[25.4 - 32.4]	24.1	[21.8 - 26.5]	26.6	[23.7 - 29.7]	3.07
'Ea08KZ'	Erwinia aphidicola JCM 21238	28.8	[25.4 - 32.4]	24.1	[21.7 - 26.5]	26.6	[23.7 - 29.7]	3.06
'Ea09KZ'	Erwinia persicina NBRC 102418	25.5	[22.1 - 29.1]	23.3	[21.0 - 25.8]	23.9	[21.1 - 27.0]	1.81
'Ea08KZ'	Erwinia persicina NBRC 102418	25.5	[22.1 - 29.1]	23.3	[21.0 - 25.8]	23.9	[21.1 - 27.0]	1.8
'Ea08KZ'	Erwinia pyri DE2	19.8	[16.6 - 23.4]	21.9	[19.6 - 24.3]	19.2	[16.5 - 22.3]	0.67
'Ea09KZ'	Erwinia plantamica IBPPM 712	19.9	[16.7 - 23.5]	21.9	[19.6 - 24.3]	19.3	[16.6 - 22.3]	2.22
'Ea08KZ'	Erwinia plantamica IBPPM 712	19.9	[16.7 - 23.5]	21.9	[19.6 - 24.3]	19.3	[16.6 - 22.3]	2.22
'Ea09KZ'	Erwinia pyri DE2	19.8	[16.6 - 23.4]	21.9	[19.6 - 24.3]	19.2	[16.5 - 22.3]	0.67
'Ea09KZ'	Erwinia wuhanensis BC051422T	20.1	[16.9 - 23.7]	21.8	[19.5 - 24.2]	19.5	[16.8 - 22.5]	2.36
'Ea09KZ'	Erwinia aeris ACCC 02193	19.5	[16.3 - 23.1]	21.8	[19.5 - 24.2]	19	[16.3 - 22.0]	2.11
'Ea08KZ'	Erwinia wuhanensis BC051422T	20.1	[16.9 - 23.7]	21.8	[19.5 - 24.2]	19.5	[16.8 - 22.5]	2.36
'Ea08KZ'	Erwinia aeris ACCC 02193	19.5	[16.3 - 23.1]	21.8	[19.5 - 24.2]	19	[16.3 - 22.0]	2.11
'Ea08KZ'	Erwinia iniecta B120	18.5	[15.4 - 22.1]	21.4	[19.2 - 23.9]	18.2	[15.5 - 21.2]	0.78
'Ea09KZ'	Erwinia iniecta B120	18.5	[15.4 - 22.1]	21.4	[19.2 - 23.9]	18.2	[15.5 - 21.2]	0.77
'Ea09KZ'	Candidatus Erwinia impunctatus ena-SAMPLE-TAB-12-06-2023-14:53:03:836-83565	14.3	[11.5 - 17.7]	21.2	[18.9 - 23.6]	14.6	[12.1 - 17.4]	5.22
'Ea08KZ'	Candidatus Erwinia impunctatus ena-SAMPLE-TAB-12-06-2023-14:53:03:836-83565	14.3	[11.5 - 17.7]	21.2	[18.9 - 23.6]	14.6	[12.1 - 17.4]	5.22
'Ea09KZ'	Candidatus Pantoea formicae Acro-805	15.5	[12.6 - 19.0]	20.6	[18.4 - 23.0]	15.6	[13.1 - 18.5]	0.69
'Ea08KZ'	Candidatus Pantoea formicae Acro-805	15.5	[12.6 - 19.0]	20.6	[18.4 - 23.0]	15.6	[13.1 - 18.5]	0.7

## Sheet: Pseudomonas
Type Strain Genome Server
Query strain	Subject strain	dDDH (d0, in %)	C.I. (d0, in %)	dDDH (d4, in %)	C.I. (d4, in %)	dDDH (d6, in %)	C.I. (d6, in %)	G+C content difference (in %)
'Ps02KZ'	Pseudomonas syringae KCTC 12500	78.7	[74.8 - 82.2]	85	[82.3 - 87.4]	82.7	[79.4 - 85.6]	0.72
'Ps01KZ'	'Ps02KZ'	76.7	[72.7 - 80.3]	63.3	[60.4 - 66.1]	76.7	[73.3 - 79.9]	0.36
'Ps01KZ'	Pseudomonas syringae KCTC 12500	73	[69.0 - 76.6]	62.6	[59.7 - 65.4]	73.3	[69.9 - 76.6]	1.08
'Ps02KZ'	Pseudomonas fragariae 17	74.7	[70.7 - 78.3]	61.9	[59.0 - 64.7]	74.6	[71.2 - 77.8]	0.42
'Ps02KZ'	Pseudomonas cerasi 58	68.8	[64.9 - 72.4]	59.5	[56.7 - 62.3]	69	[65.5 - 72.2]	0.86
'Ps01KZ'	Pseudomonas cerasi 58	64.6	[60.8 - 68.2]	59.1	[56.2 - 61.8]	65.2	[61.8 - 68.4]	1.22
'Ps02KZ'	Pseudomonas congelans DSM 14939	74.1	[70.1 - 77.7]	58.1	[55.3 - 60.8]	73.2	[69.7 - 76.4]	0.32
'Ps01KZ'	Pseudomonas congelans DSM 14939	70.1	[66.2 - 73.8]	57.7	[54.9 - 60.5]	69.7	[66.2 - 72.9]	0.68
'Ps01KZ'	Pseudomonas meliae CFBP 3225	61.4	[57.7 - 64.9]	38.1	[35.6 - 40.6]	56.1	[52.9 - 59.2]	1.6
'Ps01KZ'	Pseudomonas amygdali CFBP 3205	62.9	[59.2 - 66.5]	37.9	[35.5 - 40.5]	57.2	[54.1 - 60.4]	1.72
'Ps01KZ'	Pseudomonas savastanoi ICMP 4352	61.8	[58.1 - 65.4]	37.8	[35.3 - 40.3]	56.3	[53.1 - 59.4]	2.01
'Ps02KZ'	Pseudomonas meliae CFBP 3225	63.5	[59.7 - 67.1]	37.4	[34.9 - 39.9]	57.4	[54.2 - 60.6]	1.24
'Ps02KZ'	Pseudomonas amygdali CFBP 3205	65.7	[61.9 - 69.4]	37.1	[34.6 - 39.6]	59	[55.8 - 62.2]	1.36
'Ps02KZ'	Pseudomonas savastanoi ICMP 4352	64.3	[60.5 - 67.9]	37	[34.5 - 39.5]	57.9	[54.7 - 61.0]	1.65
'Ps01KZ'	Pseudomonas caricapapayae ICMP 2855	60.1	[56.4 - 63.7]	35.8	[33.4 - 38.3]	54.2	[51.1 - 57.3]	1.68
'Ps02KZ'	Pseudomonas caricapapayae ICMP 2855	62.5	[58.8 - 66.1]	35.2	[32.7 - 37.7]	55.7	[52.5 - 58.8]	1.32
'Ps03KZ'	Pseudomonas syringae KCTC 12500	41.6	[38.3 - 45.1]	34.5	[32.0 - 37.0]	39.3	[36.3 - 42.3]	0.02
'Ps02KZ'	'Ps03KZ'	43.4	[40.0 - 46.8]	34.5	[32.1 - 37.0]	40.7	[37.7 - 43.7]	0.74
'Ps03KZ'	Pseudomonas avellanae BPIC 631	29.9	[26.5 - 33.5]	34.1	[31.6 - 36.6]	29.3	[26.4 - 32.4]	0.2
'Ps01KZ'	'Ps03KZ'	39.2	[35.9 - 42.7]	34	[31.6 - 36.5]	37.2	[34.3 - 40.3]	1.1
'Ps03KZ'	Pseudomonas fragariae 17	38	[34.6 - 41.5]	33.9	[31.5 - 36.4]	36.2	[33.2 - 39.3]	0.32
'Ps03KZ'	Pseudomonas avellanae JCM 11937	32.7	[29.3 - 36.3]	33.7	[31.3 - 36.2]	31.7	[28.8 - 34.8]	0.34
'Ps03KZ'	Pseudomonas cerasi 58	36	[32.6 - 39.5]	33.5	[31.1 - 36.0]	34.4	[31.5 - 37.5]	0.13
'Ps03KZ'	Pseudomonas congelans DSM 14939	37.7	[34.4 - 41.2]	33.5	[31.1 - 36.0]	35.9	[32.9 - 39.0]	0.42
'Ps03KZ'	Pseudomonas cannabina ICMP 2823	30	[26.6 - 33.6]	33.3	[30.9 - 35.8]	29.3	[26.4 - 32.4]	0.45
'Ps03KZ'	Pseudomonas amygdali CFBP 3205	33.5	[30.1 - 37.0]	33	[30.5 - 35.5]	32.2	[29.3 - 35.3]	0.62
'Ps03KZ'	Pseudomonas meliae CFBP 3225	33.9	[30.5 - 37.4]	33	[30.6 - 35.5]	32.6	[29.6 - 35.6]	0.5
'Ps03KZ'	Pseudomonas savastanoi ICMP 4352	33.1	[29.7 - 36.7]	32.9	[30.5 - 35.4]	31.9	[29.0 - 35.0]	0.91
'Ps01KZ'	Pseudomonas avellanae BPIC 631	45.1	[41.7 - 48.5]	32.9	[30.5 - 35.4]	41.6	[38.6 - 44.6]	1.3
'Ps01KZ'	Pseudomonas avellanae JCM 11937	53.7	[50.2 - 57.2]	32.3	[29.8 - 34.8]	47.9	[44.8 - 50.9]	1.44
'Ps03KZ'	Pseudomonas caricapapayae ICMP 2855	31.4	[28.0 - 35.0]	32.2	[29.8 - 34.7]	30.3	[27.4 - 33.4]	0.58
'Ps02KZ'	Pseudomonas avellanae BPIC 631	46.6	[43.2 - 50.0]	32.2	[29.8 - 34.7]	42.5	[39.6 - 45.6]	0.94
'Ps02KZ'	Pseudomonas avellanae JCM 11937	55.7	[52.2 - 59.2]	31.7	[29.3 - 34.2]	49.1	[46.0 - 52.1]	1.08
'Ps01KZ'	Pseudomonas cannabina ICMP 2823	48.7	[45.2 - 52.1]	30.9	[28.5 - 33.4]	43.6	[40.6 - 46.6]	1.55
'Ps02KZ'	Pseudomonas cannabina ICMP 2823	50.4	[47.0 - 53.9]	30.4	[28.0 - 32.9]	44.7	[41.7 - 47.7]	1.19
'Ps03KZ'	Pseudomonas folii DOAB 1069	18.6	[15.5 - 22.2]	25.4	[23.1 - 27.9]	18.5	[15.9 - 21.6]	1.71
'Ps03KZ'	Pseudomonas maioricensis S25	18.6	[15.5 - 22.2]	25.1	[22.8 - 27.6]	18.5	[15.8 - 21.5]	1.72
'Ps03KZ'	Pseudomonas rossensis P2663	16.7	[13.7 - 20.2]	24	[21.7 - 26.5]	16.8	[14.2 - 19.7]	0.21
'Ps01KZ'	Pseudomonas folii DOAB 1069	22	[18.7 - 25.6]	23.9	[21.6 - 26.4]	21.3	[18.5 - 24.3]	2.81
'Ps02KZ'	Pseudomonas folii DOAB 1069	22.7	[19.4 - 26.3]	23.6	[21.3 - 26.1]	21.8	[19.0 - 24.8]	2.45
'Ps01KZ'	Pseudomonas maioricensis S25	22.4	[19.1 - 26.0]	23.6	[21.3 - 26.1]	21.5	[18.7 - 24.6]	2.82
'Ps02KZ'	Pseudomonas maioricensis S25	22.2	[18.9 - 25.8]	23.6	[21.3 - 26.1]	21.4	[18.6 - 24.5]	2.46
'Ps02KZ'	Pseudomonas rossensis P2663	19.3	[16.1 - 22.9]	22.6	[20.3 - 25.0]	18.9	[16.2 - 21.9]	0.94
'Ps01KZ'	Pseudomonas rossensis P2663	19.4	[16.3 - 23.0]	22.6	[20.4 - 25.1]	19	[16.3 - 22.0]	1.3
